# Supplementary material for: Effects of Luteolin-7-O-Glucoside on Intestinal Microbiota Dysbiosis and Drug Resistance Transmission Caused by Raoultella ornithinolytica B1645-1: Modulating the Composition of Intestinal Microbiota and Promoting the Transfer of blaNDM-1 Gene from Genus Enterococcus to Lactobacillus in Mice
Source: Microorganisms. 2023 Oct 2;11(10):2477. doi: 10.3390/microorganisms11102477 (PMC10609467; doi:10.3390/microorganisms11102477)
Supplement: Supplementary file 1 [file microorganisms-11-02477-s001.zip › Supplementary Files/Table S1.xlsx]

## Sheet: Original sequences information
Sample_info		Amplified_region	Insert_size(bp)	Sequencing_length(bp)	Raw_reads	Raw_base(bp)
48h	Con IF IFL3 IFL6	338F_806R	468	PE300	3355751*2	1677875500
144h	Con IF IFL3 IFL6	338F_806R	468	PE300	3355906*2	1684664812

## Sheet: Optimized sequences information
Sample_info		Seq_num	Base_num(bp)	Mean_length(bp)	Min_length(bp)	Max_length(bp)
48h	Con	116705	48883118	418.861	202	449
		124044	52631565	424.298	223	450
		122013	51823277	424.736	233	450
		123999	52854677	426.251	235	450
	IF	118234	50544924	427.499	214	448
		116334	49207348	422.983	283	448
		115503	49343366	427.204	216	450
		122800	51650526	420.607	218	450
	IFL3	119252	50847771	426.389	221	450
		118532	50451137	425.633	216	450
		117607	49737321	422.911	271	448
		116039	49483878	426.442	375	450
	IFL6	121754	51461176	422.665	311	448
		124924	52673412	421.644	233	450
		117040	49682599	424.492	214	450
		121642	51544050	423.736	247	450
144h	Con	115849	48434148	418.08	214	452
		117988	49399442	418.682	214	452
		117560	49266961	419.079	219	452
		119956	50268798	419.06	233	452
	IF	122245	51414988	420.59	214	452
		120945	50753441	419.641	232	452
		115134	48546447	421.652	222	452
		118551	49565145	418.091	232	452
	IFL3	118352	49153848	415.319	203	452
		123472	51603362	417.936	216	452
		120795	50987563	422.1	231	452
		115200	48346150	419.671	231	452
	IFL6	123700	51933431	419.834	202	452
		123622	51345020	415.339	216	449
		118929	49416930	415.516	230	448
		120648	49943917	413.964	213	433

## Sheet: DADA2 noise reduction
Sample_info		ASVs_num	Seq_num
48h	Con	409	54814
		297	41074
		38	1691
		165	43984
	IF	84	16326
		103	9256
		229	60072
		222	22570
	IFL3	120	52044
		255	44937
		172	35570
		122	21323
	IFL6	214	53328
		342	59129
		243	51076
		307	51835
144h	Con	568	66577
		343	36669
		486	66993
		530	87139
	IF	497	58671
		509	70611
		470	52405
		574	70626
	IFL3	524	45825
		365	44361
		432	51060
		544	44951
	IFL6	559	56339
		440	64945
		425	78152
		481	74724

## Sheet: ASVs information
Domain	Kingdom	Phylum	Class	Order	Family	Genus	Species	ASV	SUM	Percent	48h														144h
											Con			IF			IFL3				IFL6				Con			IF				IFL3				IFL6
d__Bacteria	k__norank_d__Bacteria	p__Firmicutes	c__Bacilli	o__Staphylococcales	f__Staphylococcaceae	g__Staphylococcus	s__unclassified_g__Staphylococcus	ASV208	3	6.33641e-06	0	0	0	0	0	0	0	0	0	0	3	0	0	0	0	0	0	0	0	0	0	0	0	0	0	0	0	0	0
d__Bacteria	k__norank_d__Bacteria	p__Bacteroidota	c__Bacteroidia	o__Bacteroidales	f__Muribaculaceae	g__norank_f__Muribaculaceae	s__uncultured_bacterium_g__norank_f__Muribaculaceae	ASV932	1	2.11214e-06	0	0	0	0	0	0	0	0	0	0	0	0	0	0	0	0	0	0	0	1	0	0	0	0	0	0	0	0	0
d__Bacteria	k__norank_d__Bacteria	p__Bacteroidota	c__Bacteroidia	o__Bacteroidales	f__Rikenellaceae	g__Alistipes	s__uncultured_bacterium_g__Alistipes	ASV437	1	2.11214e-06	0	0	0	0	0	0	0	0	0	0	0	0	0	0	0	0	0	0	0	0	0	0	0	0	0	1	0	0	0
d__Bacteria	k__norank_d__Bacteria	p__Firmicutes	c__Clostridia	o__Lachnospirales	f__Lachnospiraceae	g__unclassified_f__Lachnospiraceae	s__unclassified_f__Lachnospiraceae	ASV1856	136	0.000287251	18	15	0	0	0	0	0	0	0	0	0	7	3	6	0	0	6	0	10	0	7	0	20	12	21	0	0	11	0
d__Bacteria	k__norank_d__Bacteria	p__Bacteroidota	c__Bacteroidia	o__Bacteroidales	f__unclassified_o__Bacteroidales	g__unclassified_o__Bacteroidales	s__unclassified_o__Bacteroidales	ASV338	1	2.11214e-06	0	0	0	0	0	0	0	0	0	0	0	0	0	0	0	0	0	1	0	0	0	0	0	0	0	0	0	0	0
d__Bacteria	k__norank_d__Bacteria	p__Firmicutes	c__Clostridia	o__Oscillospirales	f__UCG-010	g__norank_f__UCG-010	s__uncultured_bacterium_g__norank_f__UCG-010	ASV1544	6	1.26728e-05	0	0	0	0	0	0	0	0	0	0	0	0	0	0	0	0	0	0	0	0	0	6	0	0	0	0	0	0	0
d__Bacteria	k__norank_d__Bacteria	p__Bacteroidota	c__Bacteroidia	o__Bacteroidales	f__Rikenellaceae	g__Alistipes	s__uncultured_bacterium_g__Alistipes	ASV980	1	2.11214e-06	0	0	0	0	0	0	0	0	0	0	0	0	0	0	0	0	0	0	0	0	0	0	0	0	0	0	1	0	0
d__Bacteria	k__norank_d__Bacteria	p__Firmicutes	c__Clostridia	o__Lachnospirales	f__Lachnospiraceae	g__unclassified_f__Lachnospiraceae	s__unclassified_f__Lachnospiraceae	ASV1451	4	8.44855e-06	0	0	0	0	0	0	0	0	0	0	0	0	0	0	0	0	0	0	0	0	0	0	0	0	0	0	4	0	0
d__Bacteria	k__norank_d__Bacteria	p__Firmicutes	c__Clostridia	o__Peptostreptococcales-Tissierellales	f__Anaerovoracaceae	g__Eubacterium_nodatum_group	s__uncultured_bacterium_g__Eubacterium_nodatum_group	ASV1734	1	2.11214e-06	0	1	0	0	0	0	0	0	0	0	0	0	0	0	0	0	0	0	0	0	0	0	0	0	0	0	0	0	0
d__Bacteria	k__norank_d__Bacteria	p__Firmicutes	c__Clostridia	o__Lachnospirales	f__Lachnospiraceae	g__Lachnospiraceae_NK4A136_group	s__unclassified_g__Lachnospiraceae_NK4A136_group	ASV2406	8	1.68971e-05	0	0	0	0	0	0	0	0	0	0	0	0	0	0	8	0	0	0	0	0	0	0	0	0	0	0	0	0	0
d__Bacteria	k__norank_d__Bacteria	p__Firmicutes	c__Clostridia	o__Lachnospirales	f__Lachnospiraceae	g__unclassified_f__Lachnospiraceae	s__unclassified_f__Lachnospiraceae	ASV1929	1	2.11214e-06	0	0	0	0	0	0	0	0	0	0	0	0	0	0	0	0	0	0	0	0	0	0	0	0	0	0	0	0	1
d__Bacteria	k__norank_d__Bacteria	p__Firmicutes	c__Clostridia	o__Lachnospirales	f__Lachnospiraceae	g__unclassified_f__Lachnospiraceae	s__unclassified_f__Lachnospiraceae	ASV1925	2	4.22428e-06	0	0	0	0	0	0	0	0	0	0	0	0	0	0	0	0	0	0	0	0	0	2	0	0	0	0	0	0	0
d__Bacteria	k__norank_d__Bacteria	p__Firmicutes	c__Clostridia	o__Lachnospirales	f__Lachnospiraceae	g__Lachnospiraceae_FCS020_group	s__uncultured_bacterium_g__Lachnospiraceae_FCS020_group	ASV1839	2	4.22428e-06	0	0	0	0	0	0	0	0	0	0	0	0	0	0	0	0	0	0	0	0	0	0	0	2	0	0	0	0	0
d__Bacteria	k__norank_d__Bacteria	p__Firmicutes	c__Clostridia	o__Lachnospirales	f__Lachnospiraceae	g__unclassified_f__Lachnospiraceae	s__unclassified_f__Lachnospiraceae	ASV1920	33	6.97005e-05	0	0	0	0	0	0	0	0	0	0	0	2	0	0	2	0	3	0	3	0	0	0	0	0	0	0	0	0	23
d__Bacteria	k__norank_d__Bacteria	p__Firmicutes	c__Clostridia	o__Peptococcales	f__Peptococcaceae	g__norank_f__Peptococcaceae	s__unclassified_g__norank_f__Peptococcaceae	ASV283	355	0.000749809	23	3	5	3	0	0	0	4	1	0	5	2	6	17	17	5	8	31	6	17	16	18	13	13	8	10	21	22	81
d__Bacteria	k__norank_d__Bacteria	p__Firmicutes	c__Clostridia	o__Lachnospirales	f__Lachnospiraceae	g__Lachnospiraceae_NK4A136_group	s__unclassified_g__Lachnospiraceae_NK4A136_group	ASV1410	1456	0.00307527	11	0	0	0	0	5	0	0	0	0	0	71	24	0	499	6	3	2	4	395	87	19	22	14	23	0	9	250	12
d__Bacteria	k__norank_d__Bacteria	p__Firmicutes	c__Bacilli	o__Lactobacillales	f__Lactobacillaceae	g__Lactobacillus	s__unclassified_g__Lactobacillus	ASV67	1	2.11214e-06	0	0	0	0	0	0	0	0	0	1	0	0	0	0	0	0	0	0	0	0	0	0	0	0	0	0	0	0	0
d__Bacteria	k__norank_d__Bacteria	p__Firmicutes	c__Clostridia	o__Lachnospirales	f__Lachnospiraceae	g__Lachnospiraceae_UCG-004	s__uncultured_bacterium_g__Lachnospiraceae_UCG-004	ASV452	1	2.11214e-06	0	0	0	0	0	0	0	0	0	0	0	0	0	0	1	0	0	0	0	0	0	0	0	0	0	0	0	0	0
d__Bacteria	k__norank_d__Bacteria	p__Firmicutes	c__Clostridia	o__Oscillospirales	f__Ruminococcaceae	g__Candidatus_Soleaferrea	s__uncultured_bacterium_g__Candidatus_Soleaferrea	ASV2764	18	3.80185e-05	0	0	0	0	0	0	0	0	0	0	0	0	0	0	6	0	2	0	4	0	0	6	0	0	0	0	0	0	0
d__Bacteria	k__norank_d__Bacteria	p__Firmicutes	c__Clostridia	o__Lachnospirales	f__Lachnospiraceae	g__Lachnospiraceae_NK4A136_group	s__unclassified_g__Lachnospiraceae_NK4A136_group	ASV1562	1313	0.00277324	77	10	6	30	9	94	0	12	53	0	14	35	19	6	34	57	114	77	44	17	29	128	24	17	61	130	71	32	113
d__Bacteria	k__norank_d__Bacteria	p__Firmicutes	c__Clostridia	o__Lachnospirales	f__Lachnospiraceae	g__unclassified_f__Lachnospiraceae	s__unclassified_f__Lachnospiraceae	ASV1636	37	7.81491e-05	0	0	0	0	0	0	0	0	0	0	0	0	0	0	0	0	0	0	0	0	0	37	0	0	0	0	0	0	0
d__Bacteria	k__norank_d__Bacteria	p__Firmicutes	c__Clostridia	o__Lachnospirales	f__Lachnospiraceae	g__unclassified_f__Lachnospiraceae	s__unclassified_f__Lachnospiraceae	ASV1634	1	2.11214e-06	0	0	0	0	0	0	0	0	0	0	0	0	0	0	0	0	1	0	0	0	0	0	0	0	0	0	0	0	0
d__Bacteria	k__norank_d__Bacteria	p__Firmicutes	c__Clostridia	o__Oscillospirales	f__Ruminococcaceae	g__Harryflintia	s__uncultured_bacterium_g__Harryflintia	ASV1681	12	2.53457e-05	0	0	0	0	0	0	0	0	0	0	0	0	0	0	0	0	0	0	6	0	0	0	0	0	0	6	0	0	0
d__Bacteria	k__norank_d__Bacteria	p__Bacteroidota	c__Bacteroidia	o__Bacteroidales	f__Muribaculaceae	g__norank_f__Muribaculaceae	s__uncultured_bacterium_g__norank_f__Muribaculaceae	ASV1060	7	1.4785e-05	0	0	0	0	0	0	0	0	0	0	0	0	0	0	0	0	0	0	0	0	0	0	0	7	0	0	0	0	0
d__Bacteria	k__norank_d__Bacteria	p__Proteobacteria	c__Alphaproteobacteria	o__Sphingomonadales	f__Sphingomonadaceae	g__Sphingomonas	s__unclassified_g__Sphingomonas	ASV2172	3	6.33641e-06	0	0	0	0	0	0	0	0	0	0	0	0	0	0	0	0	0	0	0	0	0	0	0	0	0	0	0	1	2
d__Bacteria	k__norank_d__Bacteria	p__Bacteroidota	c__Bacteroidia	o__Bacteroidales	f__Muribaculaceae	g__norank_f__Muribaculaceae	s__uncultured_bacterium_g__norank_f__Muribaculaceae	ASV1067	5	1.05607e-05	0	0	0	0	0	0	0	0	0	0	0	0	0	0	0	0	0	0	0	5	0	0	0	0	0	0	0	0	0
d__Bacteria	k__norank_d__Bacteria	p__Bacteroidota	c__Bacteroidia	o__Bacteroidales	f__Rikenellaceae	g__Alistipes	s__uncultured_bacterium_g__Alistipes	ASV960	1	2.11214e-06	0	0	0	0	0	0	0	0	0	0	0	0	0	0	0	0	0	0	0	0	0	0	0	0	1	0	0	0	0
d__Bacteria	k__norank_d__Bacteria	p__Bacteroidota	c__Bacteroidia	o__Bacteroidales	f__Muribaculaceae	g__norank_f__Muribaculaceae	s__uncultured_bacterium_g__norank_f__Muribaculaceae	ASV1065	381	0.000804724	0	0	0	0	0	0	0	0	0	0	0	0	0	0	0	8	16	0	18	0	49	0	153	124	0	0	13	0	0
d__Bacteria	k__norank_d__Bacteria	p__Firmicutes	c__Clostridia	o__Lachnospirales	f__Lachnospiraceae	g__Roseburia	s__Eubacterium_plexicaudatum	ASV2200	638	0.00134754	0	70	0	0	1	0	0	0	0	0	0	0	26	7	45	0	1	402	0	1	0	0	0	0	0	22	0	27	36
d__Bacteria	k__norank_d__Bacteria	p__Firmicutes	c__Bacilli	o__Lactobacillales	f__Enterococcaceae	g__Enterococcus	s__unclassified_g__Enterococcus	ASV85	2	4.22428e-06	0	0	0	0	0	0	0	0	0	0	0	0	0	0	0	0	0	0	0	0	2	0	0	0	0	0	0	0	0
d__Bacteria	k__norank_d__Bacteria	p__Firmicutes	c__Clostridia	o__Oscillospirales	f__Oscillospiraceae	g__unclassified_f__Oscillospiraceae	s__unclassified_f__Oscillospiraceae	ASV1700	1	2.11214e-06	0	0	0	0	0	0	0	0	0	0	0	0	0	0	0	0	0	0	0	0	1	0	0	0	0	0	0	0	0
d__Bacteria	k__norank_d__Bacteria	p__Firmicutes	c__Clostridia	o__Oscillospirales	f__Ruminococcaceae	g__norank_f__Ruminococcaceae	s__unclassified_g__norank_f__Ruminococcaceae	ASV1258	300	0.000633641	10	0	0	0	0	4	0	0	0	0	0	0	0	7	49	6	13	23	57	6	48	0	25	21	0	0	14	7	10
d__Bacteria	k__norank_d__Bacteria	p__Firmicutes	c__Bacilli	o__Lactobacillales	f__Streptococcaceae	g__Streptococcus	s__unclassified_g__Streptococcus	ASV62	3	6.33641e-06	0	0	0	0	0	0	0	0	0	0	0	0	0	0	0	0	0	0	1	0	1	0	0	0	0	1	0	0	0
d__Bacteria	k__norank_d__Bacteria	p__Firmicutes	c__Bacilli	o__RF39	f__norank_o__RF39	g__norank_f__norank_o__RF39	s__uncultured_bacterium_g__norank_f__norank_o__RF39	ASV191	1	2.11214e-06	0	0	0	0	0	0	0	0	0	0	0	0	0	0	1	0	0	0	0	0	0	0	0	0	0	0	0	0	0
d__Bacteria	k__norank_d__Bacteria	p__Firmicutes	c__Clostridia	o__Oscillospirales	f__Ruminococcaceae	g__norank_f__Ruminococcaceae	s__unclassified_g__norank_f__Ruminococcaceae	ASV1250	1	2.11214e-06	0	0	0	0	0	0	0	0	1	0	0	0	0	0	0	0	0	0	0	0	0	0	0	0	0	0	0	0	0
d__Bacteria	k__norank_d__Bacteria	p__Firmicutes	c__Bacilli	o__RF39	f__norank_o__RF39	g__norank_f__norank_o__RF39	s__uncultured_bacterium_g__norank_f__norank_o__RF39	ASV197	3	6.33641e-06	0	0	0	0	0	0	0	0	0	0	0	0	0	0	0	0	0	0	0	0	2	1	0	0	0	0	0	0	0
d__Bacteria	k__norank_d__Bacteria	p__Bacteroidota	c__Bacteroidia	o__Bacteroidales	f__Prevotellaceae	g__Prevotellaceae_UCG-001	s__uncultured_bacterium_g__Prevotellaceae_UCG-001	ASV479	1	2.11214e-06	0	0	0	0	0	0	0	0	0	0	0	0	0	0	1	0	0	0	0	0	0	0	0	0	0	0	0	0	0
d__Bacteria	k__norank_d__Bacteria	p__Firmicutes	c__Clostridia	o__Oscillospirales	f__Ruminococcaceae	g__Candidatus_Soleaferrea	s__uncultured_bacterium_g__Candidatus_Soleaferrea	ASV2791	3	6.33641e-06	0	0	0	0	0	0	0	0	0	0	0	0	0	0	0	0	0	0	0	0	3	0	0	0	0	0	0	0	0
d__Bacteria	k__norank_d__Bacteria	p__Bacteroidota	c__Bacteroidia	o__Bacteroidales	f__Rikenellaceae	g__Alistipes	s__unclassified_g__Alistipes	ASV524	25	5.28034e-05	0	0	0	0	0	0	0	0	0	0	0	0	0	0	0	3	0	2	6	0	2	0	4	6	0	2	0	0	0
d__Bacteria	k__norank_d__Bacteria	p__Firmicutes	c__Clostridia	o__Lachnospirales	f__Lachnospiraceae	g__unclassified_f__Lachnospiraceae	s__unclassified_f__Lachnospiraceae	ASV2174	43	9.08219e-05	0	0	0	0	0	0	0	0	0	0	0	3	0	0	0	0	0	0	0	0	0	0	0	0	0	0	5	7	28
d__Bacteria	k__norank_d__Bacteria	p__Firmicutes	c__Clostridia	o__Lachnospirales	f__Lachnospiraceae	g__unclassified_f__Lachnospiraceae	s__unclassified_f__Lachnospiraceae	ASV2175	37	7.81491e-05	0	0	0	0	0	0	0	0	0	0	0	0	7	0	0	0	0	0	0	0	0	30	0	0	0	0	0	0	0
d__Bacteria	k__norank_d__Bacteria	p__Firmicutes	c__Clostridia	o__Lachnospirales	f__Lachnospiraceae	g__A2	s__unclassified_g__A2	ASV2439	8	1.68971e-05	8	0	0	0	0	0	0	0	0	0	0	0	0	0	0	0	0	0	0	0	0	0	0	0	0	0	0	0	0
d__Bacteria	k__norank_d__Bacteria	p__Firmicutes	c__Clostridia	o__Lachnospirales	f__Lachnospiraceae	g__unclassified_f__Lachnospiraceae	s__unclassified_f__Lachnospiraceae	ASV2171	25	5.28034e-05	0	0	0	0	0	0	0	0	0	0	0	0	0	0	0	0	0	0	0	0	0	0	0	0	0	0	0	0	25
d__Bacteria	k__norank_d__Bacteria	p__Firmicutes	c__Clostridia	o__Lachnospirales	f__Lachnospiraceae	g__unclassified_f__Lachnospiraceae	s__unclassified_f__Lachnospiraceae	ASV2173	5	1.05607e-05	0	0	0	0	0	5	0	0	0	0	0	0	0	0	0	0	0	0	0	0	0	0	0	0	0	0	0	0	0
d__Bacteria	k__norank_d__Bacteria	p__Bacteroidota	c__Bacteroidia	o__Bacteroidales	f__Muribaculaceae	g__norank_f__Muribaculaceae	s__uncultured_bacterium_g__norank_f__Muribaculaceae	ASV503	3	6.33641e-06	0	0	0	0	0	0	0	3	0	0	0	0	0	0	0	0	0	0	0	0	0	0	0	0	0	0	0	0	0
d__Bacteria	k__norank_d__Bacteria	p__Bacteroidota	c__Bacteroidia	o__Bacteroidales	f__Muribaculaceae	g__norank_f__Muribaculaceae	s__uncultured_bacterium_g__norank_f__Muribaculaceae	ASV501	1	2.11214e-06	0	0	0	0	0	0	0	0	0	0	0	0	0	0	0	0	0	0	0	0	0	0	0	0	1	0	0	0	0
d__Bacteria	k__norank_d__Bacteria	p__Bacteroidota	c__Bacteroidia	o__Bacteroidales	f__Muribaculaceae	g__norank_f__Muribaculaceae	s__uncultured_bacterium_g__norank_f__Muribaculaceae	ASV507	4	8.44855e-06	0	0	0	0	0	0	0	0	0	0	0	0	0	0	0	0	0	0	0	0	0	0	0	0	0	4	0	0	0
d__Bacteria	k__norank_d__Bacteria	p__Bacteroidota	c__Bacteroidia	o__Bacteroidales	f__Muribaculaceae	g__norank_f__Muribaculaceae	s__uncultured_bacterium_g__norank_f__Muribaculaceae	ASV505	14	2.95699e-05	0	0	0	0	0	0	0	0	0	0	0	0	0	0	0	0	0	0	0	0	0	0	0	0	14	0	0	0	0
d__Bacteria	k__norank_d__Bacteria	p__Firmicutes	c__Clostridia	o__Clostridia_vadinBB60_group	f__norank_o__Clostridia_vadinBB60_group	g__norank_f__norank_o__Clostridia_vadinBB60_group	s__uncultured_bacterium_g__norank_f__norank_o__Clostridia_vadinBB60_group	ASV1820	43	9.08219e-05	0	0	0	0	2	0	0	0	0	0	0	0	0	0	4	2	3	3	5	0	0	4	10	0	2	4	0	0	4
d__Bacteria	k__norank_d__Bacteria	p__Bacteroidota	c__Bacteroidia	o__Bacteroidales	f__Muribaculaceae	g__norank_f__Muribaculaceae	s__unclassified_g__norank_f__Muribaculaceae	ASV740	1	2.11214e-06	0	0	0	0	0	0	0	0	0	0	0	0	0	0	0	0	0	0	0	0	0	0	0	0	0	1	0	0	0
d__Bacteria	k__norank_d__Bacteria	p__Firmicutes	c__Clostridia	o__Lachnospirales	f__Lachnospiraceae	g__unclassified_f__Lachnospiraceae	s__unclassified_f__Lachnospiraceae	ASV2480	9	1.90092e-05	0	0	0	0	0	0	0	0	0	0	0	0	0	0	0	0	0	0	0	0	4	0	0	0	5	0	0	0	0
d__Bacteria	k__norank_d__Bacteria	p__Firmicutes	c__Clostridia	o__Lachnospirales	f__Lachnospiraceae	g__A2	s__unclassified_g__A2	ASV2650	2	4.22428e-06	0	0	0	2	0	0	0	0	0	0	0	0	0	0	0	0	0	0	0	0	0	0	0	0	0	0	0	0	0
d__Bacteria	k__norank_d__Bacteria	p__Firmicutes	c__Clostridia	o__Lachnospirales	f__Lachnospiraceae	g__unclassified_f__Lachnospiraceae	s__unclassified_f__Lachnospiraceae	ASV2483	2	4.22428e-06	0	0	0	0	0	0	0	0	0	0	0	0	0	0	0	0	0	0	0	0	2	0	0	0	0	0	0	0	0
d__Bacteria	k__norank_d__Bacteria	p__Firmicutes	c__Bacilli	o__RF39	f__norank_o__RF39	g__norank_f__norank_o__RF39	s__unclassified_g__norank_f__norank_o__RF39	ASV81	1	2.11214e-06	0	0	0	0	0	0	0	0	0	0	0	0	0	0	1	0	0	0	0	0	0	0	0	0	0	0	0	0	0
d__Bacteria	k__norank_d__Bacteria	p__Firmicutes	c__Bacilli	o__Erysipelotrichales	f__Erysipelatoclostridiaceae	g__Erysipelatoclostridium	s__uncultured_bacterium_g__Erysipelatoclostridium	ASV52	1	2.11214e-06	0	0	0	0	0	0	0	0	0	0	0	0	0	0	0	0	0	0	0	0	1	0	0	0	0	0	0	0	0
d__Bacteria	k__norank_d__Bacteria	p__Bacteroidota	c__Bacteroidia	o__Bacteroidales	f__Bacteroidaceae	g__Bacteroides	s__unclassified_g__Bacteroides	ASV897	1	2.11214e-06	0	0	0	0	0	0	0	0	0	0	0	0	0	0	0	0	0	0	0	1	0	0	0	0	0	0	0	0	0
d__Bacteria	k__norank_d__Bacteria	p__Firmicutes	c__Clostridia	o__Clostridia_vadinBB60_group	f__norank_o__Clostridia_vadinBB60_group	g__norank_f__norank_o__Clostridia_vadinBB60_group	s__unclassified_g__norank_f__norank_o__Clostridia_vadinBB60_group	ASV1485	1	2.11214e-06	0	0	0	0	0	0	0	0	0	0	0	0	0	0	0	0	0	0	0	0	1	0	0	0	0	0	0	0	0
d__Bacteria	k__norank_d__Bacteria	p__Bacteroidota	c__Bacteroidia	o__Bacteroidales	f__Muribaculaceae	g__norank_f__Muribaculaceae	s__uncultured_bacterium_g__norank_f__Muribaculaceae	ASV719	4	8.44855e-06	0	0	0	0	0	0	0	0	0	0	0	0	0	0	0	0	0	0	0	0	0	0	0	0	0	4	0	0	0
d__Bacteria	k__norank_d__Bacteria	p__Firmicutes	c__Bacilli	o__RF39	f__norank_o__RF39	g__norank_f__norank_o__RF39	s__uncultured_bacterium_g__norank_f__norank_o__RF39	ASV994	1	2.11214e-06	0	0	0	0	0	0	0	0	0	0	0	0	0	0	0	0	0	0	0	0	0	0	0	0	0	1	0	0	0
d__Bacteria	k__norank_d__Bacteria	p__Firmicutes	c__Clostridia	o__Oscillospirales	f__Ruminococcaceae	g__UBA1819	s__uncultured_bacterium_g__UBA1819	ASV2182	51	0.000107719	0	0	0	0	0	0	0	0	0	0	0	0	5	0	13	10	4	5	2	0	3	5	1	0	0	0	0	1	2
d__Bacteria	k__norank_d__Bacteria	p__Firmicutes	c__Clostridia	o__Clostridia_UCG-014	f__norank_o__Clostridia_UCG-014	g__norank_f__norank_o__Clostridia_UCG-014	s__unclassified_g__norank_f__norank_o__Clostridia_UCG-014	ASV1937	20	4.22428e-05	0	0	0	0	0	0	0	0	0	11	0	0	0	0	0	0	0	0	0	0	0	0	0	0	9	0	0	0	0
d__Bacteria	k__norank_d__Bacteria	p__Firmicutes	c__Clostridia	o__Oscillospirales	f__Ruminococcaceae	g__norank_f__Ruminococcaceae	s__unclassified_g__norank_f__Ruminococcaceae	ASV2674	9	1.90092e-05	0	0	0	0	0	0	0	0	0	0	0	0	0	0	0	0	0	0	0	0	9	0	0	0	0	0	0	0	0
d__Bacteria	k__norank_d__Bacteria	p__Firmicutes	c__Clostridia	o__Lachnospirales	f__Lachnospiraceae	g__Lachnospiraceae_NK4A136_group	s__unclassified_g__Lachnospiraceae_NK4A136_group	ASV2663	2502	0.00528457	16	0	4	0	4	279	0	45	0	0	4	0	193	0	194	10	2	78	17	194	23	432	264	41	363	12	311	2	14
d__Bacteria	k__norank_d__Bacteria	p__Firmicutes	c__Clostridia	o__Oscillospirales	f__Oscillospiraceae	g__norank_f__Oscillospiraceae	s__uncultured_bacterium_g__norank_f__Oscillospiraceae	ASV642	1	2.11214e-06	0	0	0	0	0	0	0	0	0	0	0	0	0	0	0	0	0	0	0	0	0	0	0	0	0	0	1	0	0
d__Bacteria	k__norank_d__Bacteria	p__Firmicutes	c__Clostridia	o__Lachnospirales	f__Lachnospiraceae	g__unclassified_f__Lachnospiraceae	s__unclassified_f__Lachnospiraceae	ASV2556	198	0.000418203	8	0	0	0	0	0	0	0	0	0	0	0	0	0	7	1	1	5	5	0	5	123	0	0	29	6	3	5	0
d__Bacteria	k__norank_d__Bacteria	p__Firmicutes	c__Clostridia	o__Lachnospirales	f__Lachnospiraceae	g__unclassified_f__Lachnospiraceae	s__unclassified_f__Lachnospiraceae	ASV2552	2	4.22428e-06	0	0	0	0	0	0	0	0	0	0	2	0	0	0	0	0	0	0	0	0	0	0	0	0	0	0	0	0	0
d__Bacteria	k__norank_d__Bacteria	p__Firmicutes	c__Clostridia	o__Lachnospirales	f__Lachnospiraceae	g__unclassified_f__Lachnospiraceae	s__unclassified_f__Lachnospiraceae	ASV2550	6	1.26728e-05	0	0	0	0	0	0	0	0	0	0	0	0	0	0	0	0	0	0	0	0	0	0	0	0	0	6	0	0	0
d__Bacteria	k__norank_d__Bacteria	p__Firmicutes	c__Clostridia	o__Lachnospirales	f__Lachnospiraceae	g__unclassified_f__Lachnospiraceae	s__unclassified_f__Lachnospiraceae	ASV2551	7	1.4785e-05	0	0	0	0	0	0	0	0	0	0	0	0	0	0	0	0	0	0	0	0	0	0	0	0	0	0	0	7	0
d__Bacteria	k__norank_d__Bacteria	p__Firmicutes	c__Clostridia	o__Lachnospirales	f__Lachnospiraceae	g__unclassified_f__Lachnospiraceae	s__unclassified_f__Lachnospiraceae	ASV2002	41	8.65976e-05	0	0	0	0	0	0	0	0	0	0	0	0	0	0	0	0	0	0	0	0	0	41	0	0	0	0	0	0	0
d__Bacteria	k__norank_d__Bacteria	p__Firmicutes	c__Bacilli	o__Bacillales	f__Bacillaceae	g__Bacillus	s__Lactobacillus_vaginalis_g__Bacillus	ASV100	2203	0.00465304	68	0	487	111	287	37	39	87	51	69	294	305	146	207	0	0	0	0	0	0	0	0	0	0	0	0	6	9	0
d__Bacteria	k__norank_d__Bacteria	p__Firmicutes	c__Bacilli	o__Bacillales	f__Bacillaceae	g__Bacillus	s__Lactobacillus_vaginalis_g__Bacillus	ASV107	348	0.000735024	0	0	0	56	31	0	24	0	0	0	0	0	0	0	0	0	0	0	0	237	0	0	0	0	0	0	0	0	0
d__Bacteria	k__norank_d__Bacteria	p__Firmicutes	c__Clostridia	o__Lachnospirales	f__Lachnospiraceae	g__unclassified_f__Lachnospiraceae	s__unclassified_f__Lachnospiraceae	ASV2005	80	0.000168971	0	0	0	0	0	0	0	0	0	0	0	0	0	2	25	0	0	0	0	0	0	13	0	0	0	7	2	4	27
d__Bacteria	k__norank_d__Bacteria	p__Firmicutes	c__Bacilli	o__Bacillales	f__Bacillaceae	g__Bacillus	s__Lactobacillus_vaginalis_g__Bacillus	ASV105	3755	0.00793108	65	579	390	159	71	0	93	16	488	536	65	75	887	291	0	0	0	0	0	24	0	0	0	0	0	0	0	16	0
d__Bacteria	k__norank_d__Bacteria	p__Bacteroidota	c__Bacteroidia	o__Bacteroidales	f__Rikenellaceae	g__Alistipes	s__Alistipes_inops	ASV567	41	8.65976e-05	0	0	1	0	0	7	0	0	0	0	0	0	0	0	5	5	0	1	4	1	4	2	3	3	0	5	0	0	0
d__Bacteria	k__norank_d__Bacteria	p__Firmicutes	c__Clostridia	o__Lachnospirales	f__Lachnospiraceae	g__Lachnospiraceae_NK4A136_group	s__unclassified_g__Lachnospiraceae_NK4A136_group	ASV2260	102	0.000215438	0	0	0	0	0	0	0	0	0	0	0	0	0	0	42	0	0	0	0	0	4	29	0	5	0	0	0	22	0
d__Bacteria	k__norank_d__Bacteria	p__Firmicutes	c__Clostridia	o__Lachnospirales	f__Lachnospiraceae	g__unclassified_f__Lachnospiraceae	s__unclassified_f__Lachnospiraceae	ASV2391	17	3.59063e-05	0	0	0	0	0	0	0	0	0	0	0	0	3	0	14	0	0	0	0	0	0	0	0	0	0	0	0	0	0
d__Bacteria	k__norank_d__Bacteria	p__Firmicutes	c__Clostridia	o__Lachnospirales	f__Lachnospiraceae	g__unclassified_f__Lachnospiraceae	s__unclassified_f__Lachnospiraceae	ASV2394	19	4.01306e-05	0	0	0	0	0	0	0	0	0	0	0	0	0	0	17	0	0	0	0	0	0	2	0	0	0	0	0	0	0
d__Bacteria	k__norank_d__Bacteria	p__Firmicutes	c__Clostridia	o__Lachnospirales	f__Lachnospiraceae	g__unclassified_f__Lachnospiraceae	s__unclassified_f__Lachnospiraceae	ASV2395	1	2.11214e-06	0	0	0	0	0	0	0	0	0	0	0	0	0	0	0	1	0	0	0	0	0	0	0	0	0	0	0	0	0
d__Bacteria	k__norank_d__Bacteria	p__Bacteroidota	c__Bacteroidia	o__Bacteroidales	f__Muribaculaceae	g__norank_f__Muribaculaceae	s__uncultured_bacterium_g__norank_f__Muribaculaceae	ASV1717	3	6.33641e-06	0	0	0	0	0	0	0	0	0	0	0	0	0	0	0	0	0	0	0	0	0	0	0	0	3	0	0	0	0
d__Bacteria	k__norank_d__Bacteria	p__Firmicutes	c__Bacilli	o__unclassified_c__Bacilli	f__unclassified_c__Bacilli	g__unclassified_c__Bacilli	s__unclassified_c__Bacilli	ASV233	3454	0.00729532	95	0	607	343	303	51	47	152	77	214	305	449	181	207	7	4	25	13	0	309	0	0	0	35	0	0	17	13	0
d__Bacteria	k__norank_d__Bacteria	p__Firmicutes	c__Bacilli	o__RF39	f__norank_o__RF39	g__norank_f__norank_o__RF39	s__uncultured_Lachnospiraceae_bacterium_g__norank_f__norank	ASV225	8	1.68971e-05	0	5	0	0	0	0	0	0	0	0	0	0	0	0	0	2	0	0	1	0	0	0	0	0	0	0	0	0	0
d__Bacteria	k__norank_d__Bacteria	p__Bacteroidota	c__Bacteroidia	o__Bacteroidales	f__Rikenellaceae	g__Alistipes	s__uncultured_bacterium_g__Alistipes	ASV748	8	1.68971e-05	0	0	0	0	0	0	0	0	0	0	0	0	0	0	0	8	0	0	0	0	0	0	0	0	0	0	0	0	0
d__Bacteria	k__norank_d__Bacteria	p__Firmicutes	c__Clostridia	o__Clostridia_UCG-014	f__norank_o__Clostridia_UCG-014	g__norank_f__norank_o__Clostridia_UCG-014	s__unclassified_g__norank_f__norank_o__Clostridia_UCG-014	ASV2061	49	0.000103495	0	0	0	0	0	0	0	0	0	0	2	0	0	0	0	20	0	0	0	0	0	27	0	0	0	0	0	0	0
d__Bacteria	k__norank_d__Bacteria	p__Firmicutes	c__Bacilli	o__Lactobacillales	f__Streptococcaceae	g__Streptococcus	s__unclassified_g__Streptococcus	ASV313	2	4.22428e-06	0	0	0	0	0	0	0	0	0	0	2	0	0	0	0	0	0	0	0	0	0	0	0	0	0	0	0	0	0
d__Bacteria	k__norank_d__Bacteria	p__Firmicutes	c__Clostridia	o__Clostridia_UCG-014	f__norank_o__Clostridia_UCG-014	g__norank_f__norank_o__Clostridia_UCG-014	s__unclassified_g__norank_f__norank_o__Clostridia_UCG-014	ASV2063	26	5.49156e-05	0	0	0	0	0	0	0	0	0	25	1	0	0	0	0	0	0	0	0	0	0	0	0	0	0	0	0	0	0
d__Bacteria	k__norank_d__Bacteria	p__Firmicutes	c__Clostridia	o__Oscillospirales	f__Ruminococcaceae	g__Anaerotruncus	s__uncultured_bacterium_g__Anaerotruncus	ASV2786	13	2.74578e-05	0	0	0	0	0	0	0	0	1	0	0	0	0	0	0	0	0	0	0	0	1	0	2	1	0	0	2	0	6
d__Bacteria	k__norank_d__Bacteria	p__Firmicutes	c__Clostridia	o__Lachnospirales	f__Lachnospiraceae	g__Roseburia	s__unclassified_g__Roseburia	ASV1841	1034	0.00218395	51	6	0	104	0	0	0	64	7	21	0	37	32	3	98	105	54	68	127	0	15	47	10	0	19	22	29	42	73
d__Bacteria	k__norank_d__Bacteria	p__Desulfobacterota	c__Desulfovibrionia	o__Desulfovibrionales	f__Desulfovibrionaceae	g__Desulfovibrio	s__unclassified_g__Desulfovibrio	ASV1697	1	2.11214e-06	0	0	0	0	0	0	0	0	0	0	0	0	0	0	0	1	0	0	0	0	0	0	0	0	0	0	0	0	0
d__Bacteria	k__norank_d__Bacteria	p__Actinobacteriota	c__Coriobacteriia	o__Coriobacteriales	f__Eggerthellaceae	g__Enterorhabdus	s__unclassified_g__Enterorhabdus	ASV2247	492	0.00103917	0	6	15	0	55	31	0	8	5	13	7	7	0	7	10	65	42	29	35	5	24	2	29	18	8	9	13	38	11
d__Bacteria	k__norank_d__Bacteria	p__Firmicutes	c__Clostridia	o__Oscillospirales	f__Oscillospiraceae	g__unclassified_f__Oscillospiraceae	s__unclassified_f__Oscillospiraceae	ASV1432	9	1.90092e-05	0	0	0	0	0	0	0	0	0	0	0	0	2	0	0	0	0	0	0	0	0	0	7	0	0	0	0	0	0
d__Bacteria	k__norank_d__Bacteria	p__Firmicutes	c__Clostridia	o__Oscillospirales	f__Oscillospiraceae	g__unclassified_f__Oscillospiraceae	s__unclassified_f__Oscillospiraceae	ASV1433	67	0.000141513	0	8	0	0	0	0	0	0	0	0	0	2	0	0	0	0	2	0	0	0	5	15	5	0	12	18	0	0	0
d__Bacteria	k__norank_d__Bacteria	p__Firmicutes	c__Clostridia	o__Oscillospirales	f__Oscillospiraceae	g__Colidextribacter	s__unclassified_g__Colidextribacter	ASV1289	155	0.000327381	17	0	0	25	14	0	0	0	0	0	0	0	0	38	0	5	0	10	3	0	0	0	0	0	0	0	0	0	43
d__Bacteria	k__norank_d__Bacteria	p__Firmicutes	c__Clostridia	o__Clostridiales	f__Clostridiaceae	g__Candidatus_Arthromitus	s__unclassified_g__Candidatus_Arthromitus	ASV1938	1156	0.00244163	15	19	79	143	24	13	69	19	8	87	92	19	39	41	137	28	10	34	15	2	60	2	12	43	0	84	22	34	6
d__Bacteria	k__norank_d__Bacteria	p__Firmicutes	c__Clostridia	o__Lachnospirales	f__Lachnospiraceae	g__Lachnospiraceae_UCG-001	s__uncultured_bacterium_g__Lachnospiraceae_UCG-001	ASV2381	3	6.33641e-06	0	0	0	0	0	0	0	0	0	0	0	0	0	0	0	0	0	0	0	0	0	0	0	0	0	3	0	0	0
d__Bacteria	k__norank_d__Bacteria	p__Bacteroidota	c__Bacteroidia	o__Bacteroidales	f__Muribaculaceae	g__norank_f__Muribaculaceae	s__uncultured_bacterium_g__norank_f__Muribaculaceae	ASV937	8	1.68971e-05	0	0	0	0	0	0	0	0	0	0	0	0	0	0	0	0	0	0	0	0	0	0	0	0	8	0	0	0	0
d__Bacteria	k__norank_d__Bacteria	p__Firmicutes	c__Clostridia	o__Lachnospirales	f__Lachnospiraceae	g__Roseburia	s__Clostridium_sp._Clone-44	ASV2297	31	6.54763e-05	11	0	0	0	0	4	0	0	0	0	0	0	3	0	0	0	0	7	0	0	0	3	0	0	0	0	0	0	3
d__Bacteria	k__norank_d__Bacteria	p__Bacteroidota	c__Bacteroidia	o__Bacteroidales	f__Rikenellaceae	g__Alistipes	s__uncultured_bacterium_g__Alistipes	ASV690	3	6.33641e-06	0	3	0	0	0	0	0	0	0	0	0	0	0	0	0	0	0	0	0	0	0	0	0	0	0	0	0	0	0
d__Bacteria	k__norank_d__Bacteria	p__Bacteroidota	c__Bacteroidia	o__Bacteroidales	f__Muribaculaceae	g__norank_f__Muribaculaceae	s__unclassified_g__norank_f__Muribaculaceae	ASV343	4	8.44855e-06	0	0	0	0	0	0	0	0	0	0	0	0	0	0	0	0	0	0	0	0	0	0	0	0	0	4	0	0	0
d__Bacteria	k__norank_d__Bacteria	p__Bacteroidota	c__Bacteroidia	o__Bacteroidales	f__unclassified_o__Bacteroidales	g__unclassified_o__Bacteroidales	s__unclassified_o__Bacteroidales	ASV1083	3	6.33641e-06	0	3	0	0	0	0	0	0	0	0	0	0	0	0	0	0	0	0	0	0	0	0	0	0	0	0	0	0	0
d__Bacteria	k__norank_d__Bacteria	p__Firmicutes	c__Clostridia	o__Clostridia_vadinBB60_group	f__norank_o__Clostridia_vadinBB60_group	g__norank_f__norank_o__Clostridia_vadinBB60_group	s__uncultured_bacterium_g__norank_f__norank_o__Clostridia_vadinBB60_group	ASV2134	2	4.22428e-06	0	0	0	0	0	0	0	0	0	0	0	0	0	0	0	0	2	0	0	0	0	0	0	0	0	0	0	0	0
d__Bacteria	k__norank_d__Bacteria	p__Bacteroidota	c__Bacteroidia	o__Bacteroidales	f__Bacteroidaceae	g__Bacteroides	s__unclassified_g__Bacteroides	ASV627	3317	0.00700596	62	184	16	0	8	114	29	4	13	39	32	154	4	87	58	49	85	655	380	17	75	5	53	301	232	46	327	130	158
d__Bacteria	k__norank_d__Bacteria	p__Firmicutes	c__Bacilli	o__Lactobacillales	f__Lactobacillaceae	g__Lactobacillus	s__Lactobacillus_sp._C30An8	ASV1175	1	2.11214e-06	0	0	1	0	0	0	0	0	0	0	0	0	0	0	0	0	0	0	0	0	0	0	0	0	0	0	0	0	0
d__Bacteria	k__norank_d__Bacteria	p__Firmicutes	c__Clostridia	o__Lachnospirales	f__Lachnospiraceae	g__Blautia	s__unclassified_g__Blautia	ASV2463	21	4.43549e-05	0	0	0	10	0	0	0	0	0	0	0	0	0	0	0	0	0	0	0	0	0	0	0	0	0	11	0	0	0
d__Bacteria	k__norank_d__Bacteria	p__Firmicutes	c__Clostridia	o__Clostridia_UCG-014	f__norank_o__Clostridia_UCG-014	g__norank_f__norank_o__Clostridia_UCG-014	s__unclassified_g__norank_f__norank_o__Clostridia_UCG-014	ASV2081	1	2.11214e-06	0	0	0	0	0	0	0	1	0	0	0	0	0	0	0	0	0	0	0	0	0	0	0	0	0	0	0	0	0
d__Bacteria	k__norank_d__Bacteria	p__Firmicutes	c__Clostridia	o__Clostridia_UCG-014	f__norank_o__Clostridia_UCG-014	g__norank_f__norank_o__Clostridia_UCG-014	s__unclassified_g__norank_f__norank_o__Clostridia_UCG-014	ASV2086	31	6.54763e-05	2	0	0	0	0	7	0	0	0	0	0	0	0	0	4	0	0	0	5	12	1	0	0	0	0	0	0	0	0
d__Bacteria	k__norank_d__Bacteria	p__Firmicutes	c__Clostridia	o__Clostridia_UCG-014	f__norank_o__Clostridia_UCG-014	g__norank_f__norank_o__Clostridia_UCG-014	s__unclassified_g__norank_f__norank_o__Clostridia_UCG-014	ASV2084	7	1.4785e-05	0	0	0	0	0	0	0	0	2	0	0	0	0	0	0	0	5	0	0	0	0	0	0	0	0	0	0	0	0
d__Bacteria	k__norank_d__Bacteria	p__Actinobacteriota	c__Coriobacteriia	o__Coriobacteriales	f__Eggerthellaceae	g__unclassified_f__Eggerthellaceae	s__unclassified_f__Eggerthellaceae	ASV2630	72	0.000152074	0	4	26	0	1	0	6	0	1	9	2	0	0	2	2	1	2	0	4	0	3	4	0	0	0	0	0	3	2
d__Bacteria	k__norank_d__Bacteria	p__Firmicutes	c__Clostridia	o__Lachnospirales	f__Lachnospiraceae	g__Lachnoclostridium	s__unclassified_g__Lachnoclostridium	ASV2584	59	0.000124616	0	0	0	0	0	0	0	0	7	0	0	0	0	0	0	0	0	0	7	14	9	7	4	0	0	11	0	0	0
d__Bacteria	k__norank_d__Bacteria	p__Firmicutes	c__Clostridia	o__Clostridia_vadinBB60_group	f__norank_o__Clostridia_vadinBB60_group	g__norank_f__norank_o__Clostridia_vadinBB60_group	s__uncultured_bacterium_g__norank_f__norank_o__Clostridia_vadinBB60_group	ASV1247	2	4.22428e-06	0	0	0	0	0	0	0	2	0	0	0	0	0	0	0	0	0	0	0	0	0	0	0	0	0	0	0	0	0
d__Bacteria	k__norank_d__Bacteria	p__Firmicutes	c__Clostridia	o__Oscillospirales	f__Oscillospiraceae	g__UCG-005	s__unclassified_g__UCG-005	ASV1299	3	6.33641e-06	0	0	0	0	0	0	0	0	0	0	0	0	0	0	0	0	0	0	0	0	0	3	0	0	0	0	0	0	0
d__Bacteria	k__norank_d__Bacteria	p__Firmicutes	c__Clostridia	o__Clostridia_UCG-014	f__norank_o__Clostridia_UCG-014	g__norank_f__norank_o__Clostridia_UCG-014	s__unclassified_g__norank_f__norank_o__Clostridia_UCG-014	ASV1758	31	6.54763e-05	0	0	0	0	0	0	0	0	0	0	0	0	15	0	0	0	0	0	0	8	2	0	0	0	6	0	0	0	0
d__Bacteria	k__norank_d__Bacteria	p__Firmicutes	c__Clostridia	o__Oscillospirales	f__Ruminococcaceae	g__norank_f__Ruminococcaceae	s__unclassified_g__norank_f__Ruminococcaceae	ASV2327	36	7.6037e-05	0	0	0	0	0	0	0	0	0	0	0	0	0	0	0	3	0	0	0	3	7	17	0	0	0	0	0	6	0
d__Bacteria	k__norank_d__Bacteria	p__Firmicutes	c__Clostridia	o__Oscillospirales	f__Ruminococcaceae	g__Harryflintia	s__uncultured_bacterium_g__Harryflintia	ASV1598	8	1.68971e-05	0	0	0	0	0	0	0	0	0	0	0	0	0	0	0	0	1	0	1	0	0	0	6	0	0	0	0	0	0
d__Bacteria	k__norank_d__Bacteria	p__Firmicutes	c__Clostridia	o__Clostridia_UCG-014	f__norank_o__Clostridia_UCG-014	g__norank_f__norank_o__Clostridia_UCG-014	s__unclassified_g__norank_f__norank_o__Clostridia_UCG-014	ASV1753	37	7.81491e-05	0	0	0	0	0	0	0	0	0	0	0	0	14	0	0	0	23	0	0	0	0	0	0	0	0	0	0	0	0
d__Bacteria	k__norank_d__Bacteria	p__Bacteroidota	c__Bacteroidia	o__Bacteroidales	f__unclassified_o__Bacteroidales	g__unclassified_o__Bacteroidales	s__unclassified_o__Bacteroidales	ASV638	1	2.11214e-06	0	0	0	0	0	0	0	0	0	0	0	0	0	0	0	0	0	0	0	1	0	0	0	0	0	0	0	0	0
d__Bacteria	k__norank_d__Bacteria	p__Firmicutes	c__Clostridia	o__Oscillospirales	f__Oscillospiraceae	g__norank_f__Oscillospiraceae	s__uncultured_bacterium_g__norank_f__Oscillospiraceae	ASV1714	2	4.22428e-06	0	0	0	0	0	0	0	0	0	0	0	0	0	0	0	0	0	0	0	0	0	2	0	0	0	0	0	0	0
d__Bacteria	k__norank_d__Bacteria	p__Firmicutes	c__Bacilli	o__Erysipelotrichales	f__Erysipelotrichaceae	g__unclassified_f__Erysipelotrichaceae	s__unclassified_f__Erysipelotrichaceae	ASV310	58	0.000122504	0	0	0	0	0	15	0	1	0	0	0	0	0	0	0	12	8	7	0	0	0	3	0	0	0	0	0	12	0
d__Bacteria	k__norank_d__Bacteria	p__Bacteroidota	c__Bacteroidia	o__Bacteroidales	f__Muribaculaceae	g__norank_f__Muribaculaceae	s__uncultured_bacterium_g__norank_f__Muribaculaceae	ASV973	1	2.11214e-06	0	0	0	0	0	0	0	0	0	0	0	0	0	0	0	0	0	0	1	0	0	0	0	0	0	0	0	0	0
d__Bacteria	k__norank_d__Bacteria	p__Firmicutes	c__Clostridia	o__Lachnospirales	f__Lachnospiraceae	g__Eubacterium_xylanophilum_group	s__uncultured_bacterium_g__Eubacterium_xylanophilum_group	ASV2466	224	0.000473119	0	0	0	3	5	3	0	0	0	0	0	10	18	0	0	0	0	11	0	26	0	29	0	0	28	0	32	57	2
d__Bacteria	k__norank_d__Bacteria	p__Bacteroidota	c__Bacteroidia	o__Bacteroidales	f__Prevotellaceae	g__Alloprevotella	s__uncultured_Bacteroidales_bacterium_g__Alloprevotella	ASV324	202	0.000426652	0	0	0	0	0	0	0	0	0	0	0	0	0	0	0	0	0	150	0	0	0	0	0	0	52	0	0	0	0
d__Bacteria	k__norank_d__Bacteria	p__Bacteroidota	c__Bacteroidia	o__Bacteroidales	f__Muribaculaceae	g__norank_f__Muribaculaceae	s__uncultured_bacterium_g__norank_f__Muribaculaceae	ASV974	3	6.33641e-06	0	0	0	0	0	0	0	0	0	0	0	0	0	0	0	0	0	0	3	0	0	0	0	0	0	0	0	0	0
d__Bacteria	k__norank_d__Bacteria	p__Bacteroidota	c__Bacteroidia	o__Bacteroidales	f__Muribaculaceae	g__norank_f__Muribaculaceae	s__uncultured_bacterium_g__norank_f__Muribaculaceae	ASV975	5	1.05607e-05	0	0	0	0	0	0	0	0	0	0	0	0	0	0	0	0	0	0	0	0	0	0	0	0	0	5	0	0	0
d__Bacteria	k__norank_d__Bacteria	p__Firmicutes	c__Clostridia	o__Clostridia_vadinBB60_group	f__norank_o__Clostridia_vadinBB60_group	g__norank_f__norank_o__Clostridia_vadinBB60_group	s__uncultured_bacterium_g__norank_f__norank_o__Clostridia_vadinBB60_group	ASV1368	1	2.11214e-06	1	0	0	0	0	0	0	0	0	0	0	0	0	0	0	0	0	0	0	0	0	0	0	0	0	0	0	0	0
d__Bacteria	k__norank_d__Bacteria	p__Firmicutes	c__Clostridia	o__Clostridia_vadinBB60_group	f__norank_o__Clostridia_vadinBB60_group	g__norank_f__norank_o__Clostridia_vadinBB60_group	s__uncultured_bacterium_g__norank_f__norank_o__Clostridia_vadinBB60_group	ASV1369	1	2.11214e-06	0	0	0	0	0	1	0	0	0	0	0	0	0	0	0	0	0	0	0	0	0	0	0	0	0	0	0	0	0
d__Bacteria	k__norank_d__Bacteria	p__Bacteroidota	c__Bacteroidia	o__Bacteroidales	f__Marinifilaceae	g__Odoribacter	s__unclassified_g__Odoribacter	ASV1038	7297	0.0154123	1192	58	13	7	401	605	52	31	33	31	309	110	143	231	313	317	197	197	363	184	229	265	165	287	520	255	35	47	707
d__Bacteria	k__norank_d__Bacteria	p__Firmicutes	c__Clostridia	o__Oscillospirales	f__Oscillospiraceae	g__unclassified_f__Oscillospiraceae	s__unclassified_f__Oscillospiraceae	ASV1622	91	0.000192205	7	0	0	0	0	0	0	0	0	0	0	0	0	0	3	0	2	2	4	11	7	10	0	0	0	32	3	0	10
d__Bacteria	k__norank_d__Bacteria	p__Firmicutes	c__Clostridia	o__Clostridia_vadinBB60_group	f__norank_o__Clostridia_vadinBB60_group	g__norank_f__norank_o__Clostridia_vadinBB60_group	s__uncultured_bacterium_g__norank_f__norank_o__Clostridia_vadinBB60_group	ASV1560	6	1.26728e-05	3	0	0	0	0	0	0	0	0	0	0	0	0	0	0	3	0	0	0	0	0	0	0	0	0	0	0	0	0
d__Bacteria	k__norank_d__Bacteria	p__Bacteroidota	c__Bacteroidia	o__Bacteroidales	f__Muribaculaceae	g__norank_f__Muribaculaceae	s__uncultured_bacterium_g__norank_f__Muribaculaceae	ASV886	45	9.50462e-05	0	0	0	0	0	0	0	4	0	0	0	0	0	0	0	0	2	0	16	0	1	0	3	19	0	0	0	0	0
d__Bacteria	k__norank_d__Bacteria	p__Bacteroidota	c__Bacteroidia	o__Bacteroidales	f__Muribaculaceae	g__norank_f__Muribaculaceae	s__uncultured_bacterium_g__norank_f__Muribaculaceae	ASV887	2	4.22428e-06	0	0	0	0	0	0	0	0	0	0	0	0	0	0	0	0	0	0	0	0	0	0	0	0	2	0	0	0	0
d__Bacteria	k__norank_d__Bacteria	p__Firmicutes	c__Clostridia	o__Eubacteriales	f__Anaerofustaceae	g__Anaerofustis	s__unclassified_g__Anaerofustis	ASV1240	1	2.11214e-06	0	0	0	0	0	0	0	0	0	0	0	0	0	0	0	1	0	0	0	0	0	0	0	0	0	0	0	0	0
d__Bacteria	k__norank_d__Bacteria	p__Bacteroidota	c__Bacteroidia	o__Bacteroidales	f__Muribaculaceae	g__norank_f__Muribaculaceae	s__uncultured_bacterium_g__norank_f__Muribaculaceae	ASV885	2	4.22428e-06	0	0	0	0	0	0	0	0	0	0	0	0	0	0	0	2	0	0	0	0	0	0	0	0	0	0	0	0	0
d__Bacteria	k__norank_d__Bacteria	p__Bacteroidota	c__Bacteroidia	o__Bacteroidales	f__Muribaculaceae	g__norank_f__Muribaculaceae	s__uncultured_bacterium_g__norank_f__Muribaculaceae	ASV880	436	0.000920892	0	22	0	0	3	45	0	10	0	0	0	5	0	11	23	27	22	30	18	30	28	23	21	45	27	31	0	8	7
d__Bacteria	k__norank_d__Bacteria	p__Bacteroidota	c__Bacteroidia	o__Bacteroidales	f__Muribaculaceae	g__norank_f__Muribaculaceae	s__uncultured_bacterium_g__norank_f__Muribaculaceae	ASV881	198	0.000418203	0	0	4	0	0	0	0	0	0	8	2	0	0	0	0	19	32	0	26	0	14	0	0	53	33	0	0	7	0
d__Bacteria	k__norank_d__Bacteria	p__Firmicutes	c__Clostridia	o__Lachnospirales	f__Lachnospiraceae	g__Lachnospiraceae_NK4A136_group	s__unclassified_g__Lachnospiraceae_NK4A136_group	ASV1746	3	6.33641e-06	0	0	0	0	0	0	0	0	0	0	0	0	0	0	0	0	0	0	0	0	0	0	0	0	3	0	0	0	0
d__Bacteria	k__norank_d__Bacteria	p__Bacteroidota	c__Bacteroidia	o__Bacteroidales	f__Muribaculaceae	g__norank_f__Muribaculaceae	s__uncultured_bacterium_g__norank_f__Muribaculaceae	ASV888	1	2.11214e-06	0	0	0	0	0	0	0	0	0	0	0	0	0	0	0	0	0	0	0	0	0	0	0	0	1	0	0	0	0
d__Bacteria	k__norank_d__Bacteria	p__Firmicutes	c__Clostridia	o__unclassified_c__Clostridia	f__unclassified_c__Clostridia	g__unclassified_c__Clostridia	s__unclassified_c__Clostridia	ASV2252	1	2.11214e-06	0	0	0	0	0	0	0	0	0	0	0	0	0	0	0	0	0	0	0	1	0	0	0	0	0	0	0	0	0
d__Bacteria	k__norank_d__Bacteria	p__Firmicutes	c__Clostridia	o__Lachnospirales	f__Lachnospiraceae	g__ASF356	s__uncultured_bacterium_g__ASF356	ASV1269	176	0.000371736	3	0	0	0	17	0	0	10	16	13	12	6	0	16	0	0	14	3	0	0	0	12	6	14	0	0	12	22	0
d__Bacteria	k__norank_d__Bacteria	p__Firmicutes	c__Bacilli	o__Mycoplasmatales	f__Mycoplasmataceae	g__Mycoplasma	s__Metamycoplasma_sualvi	ASV303	202	0.000426652	6	28	5	8	0	6	14	7	20	0	14	39	45	2	6	0	0	1	0	0	0	0	0	0	0	0	0	0	1
d__Bacteria	k__norank_d__Bacteria	p__Firmicutes	c__Clostridia	o__Lachnospirales	f__Lachnospiraceae	g__unclassified_f__Lachnospiraceae	s__unclassified_f__Lachnospiraceae	ASV1142	6	1.26728e-05	0	0	0	0	0	0	0	0	0	0	0	0	0	0	0	0	0	0	0	0	0	0	0	0	0	0	0	0	6
d__Bacteria	k__norank_d__Bacteria	p__Firmicutes	c__Clostridia	o__Lachnospirales	f__Lachnospiraceae	g__unclassified_f__Lachnospiraceae	s__unclassified_f__Lachnospiraceae	ASV2445	5	1.05607e-05	0	0	0	0	0	0	0	0	0	0	0	0	0	0	0	0	0	0	0	0	0	0	0	0	0	5	0	0	0
d__Bacteria	k__norank_d__Bacteria	p__Firmicutes	c__Clostridia	o__Oscillospirales	f__Oscillospiraceae	g__unclassified_f__Oscillospiraceae	s__unclassified_f__Oscillospiraceae	ASV1720	77	0.000162635	0	0	0	0	0	0	0	0	0	0	0	0	5	0	0	0	0	17	0	0	0	0	0	1	0	16	38	0	0
d__Bacteria	k__norank_d__Bacteria	p__Firmicutes	c__Clostridia	o__Lachnospirales	f__Lachnospiraceae	g__Eubacterium_oxidoreducens_group	s__uncultured_bacterium_g__Eubacterium_oxidoreducens_group	ASV1281	2	4.22428e-06	0	0	0	0	0	0	0	0	0	0	0	0	0	0	0	0	0	2	0	0	0	0	0	0	0	0	0	0	0
d__Bacteria	k__norank_d__Bacteria	p__Firmicutes	c__Clostridia	o__Oscillospirales	f__Oscillospiraceae	g__unclassified_f__Oscillospiraceae	s__unclassified_f__Oscillospiraceae	ASV1723	56	0.00011828	0	7	0	0	0	4	0	0	0	0	0	0	0	2	5	0	2	3	1	0	10	9	0	4	0	7	0	0	2
d__Bacteria	k__norank_d__Bacteria	p__Actinobacteriota	c__Coriobacteriia	o__Coriobacteriales	f__Eggerthellaceae	g__Enterorhabdus	s__unclassified_g__Enterorhabdus	ASV2082	255	0.000538595	0	23	10	0	20	0	0	0	42	0	3	0	0	17	5	5	13	10	28	2	34	0	6	0	0	13	0	18	6
d__Bacteria	k__norank_d__Bacteria	p__Firmicutes	c__Clostridia	o__Lachnospirales	f__Lachnospiraceae	g__unclassified_f__Lachnospiraceae	s__unclassified_f__Lachnospiraceae	ASV2447	20	4.22428e-05	2	0	0	0	0	0	0	0	0	0	0	0	0	0	13	0	0	0	0	0	5	0	0	0	0	0	0	0	0
d__Bacteria	k__norank_d__Bacteria	p__Firmicutes	c__Clostridia	o__Lachnospirales	f__Lachnospiraceae	g__Lachnospiraceae_NK4A136_group	s__unclassified_g__Lachnospiraceae_NK4A136_group	ASV1186	3	6.33641e-06	0	0	0	0	0	0	0	0	0	0	0	0	0	0	0	0	0	3	0	0	0	0	0	0	0	0	0	0	0
d__Bacteria	k__norank_d__Bacteria	p__Firmicutes	c__Clostridia	o__Lachnospirales	f__Lachnospiraceae	g__norank_f__Lachnospiraceae	s__unclassified_g__norank_f__Lachnospiraceae	ASV1916	2	4.22428e-06	0	0	0	0	0	0	0	0	0	0	0	0	0	0	0	0	0	0	0	2	0	0	0	0	0	0	0	0	0
d__Bacteria	k__norank_d__Bacteria	p__Firmicutes	c__Clostridia	o__Lachnospirales	f__Lachnospiraceae	g__Blautia	s__unclassified_g__Blautia	ASV2330	431	0.000910331	23	0	4	0	5	0	0	0	0	0	0	39	0	1	38	12	16	4	6	48	11	0	0	0	2	16	178	17	11
d__Bacteria	k__norank_d__Bacteria	p__Firmicutes	c__Clostridia	o__Lachnospirales	f__Lachnospiraceae	g__Lachnospiraceae_NK4A136_group	s__unclassified_g__Lachnospiraceae_NK4A136_group	ASV1181	1	2.11214e-06	0	0	0	0	0	0	0	1	0	0	0	0	0	0	0	0	0	0	0	0	0	0	0	0	0	0	0	0	0
d__Bacteria	k__norank_d__Bacteria	p__Firmicutes	c__Clostridia	o__Lachnospirales	f__Lachnospiraceae	g__Lachnospiraceae_NK4A136_group	s__unclassified_g__Lachnospiraceae_NK4A136_group	ASV1183	11	2.32335e-05	0	0	0	0	3	0	0	0	0	0	0	0	0	0	0	0	8	0	0	0	0	0	0	0	0	0	0	0	0
d__Bacteria	k__norank_d__Bacteria	p__Firmicutes	c__Clostridia	o__Lachnospirales	f__Lachnospiraceae	g__Lachnospiraceae_NK4A136_group	s__unclassified_g__Lachnospiraceae_NK4A136_group	ASV1189	10	2.11214e-05	0	0	0	0	0	0	0	0	0	0	0	0	0	0	0	0	0	0	0	0	0	0	0	10	0	0	0	0	0
d__Bacteria	k__norank_d__Bacteria	p__Firmicutes	c__Clostridia	o__Lachnospirales	f__Lachnospiraceae	g__Lachnospiraceae_NK4A136_group	s__Lachnospiraceae_bacterium_COE1	ASV2752	12	2.53457e-05	0	0	0	0	0	0	0	0	0	0	0	0	0	0	0	0	0	0	0	0	0	0	0	0	0	12	0	0	0
d__Bacteria	k__norank_d__Bacteria	p__Firmicutes	c__Clostridia	o__Lachnospirales	f__Lachnospiraceae	g__unclassified_f__Lachnospiraceae	s__unclassified_f__Lachnospiraceae	ASV2497	705	0.00148906	34	7	4	0	0	68	0	9	0	0	0	0	0	8	38	35	26	20	27	14	41	46	11	0	32	60	25	85	115
d__Bacteria	k__norank_d__Bacteria	p__Bacteroidota	c__Bacteroidia	o__Bacteroidales	f__Muribaculaceae	g__norank_f__Muribaculaceae	s__uncultured_bacterium_g__norank_f__Muribaculaceae	ASV1658	2	4.22428e-06	0	0	0	0	0	0	0	0	0	0	0	0	0	0	0	0	0	0	0	0	0	0	0	0	2	0	0	0	0
d__Bacteria	k__norank_d__Bacteria	p__Bacteroidota	c__Bacteroidia	o__Bacteroidales	f__Muribaculaceae	g__norank_f__Muribaculaceae	s__uncultured_bacterium_g__norank_f__Muribaculaceae	ASV1129	2	4.22428e-06	0	0	0	0	0	0	0	0	0	0	0	0	0	0	0	0	0	0	0	0	0	0	0	0	0	2	0	0	0
d__Bacteria	k__norank_d__Bacteria	p__Firmicutes	c__Clostridia	o__Lachnospirales	f__Lachnospiraceae	g__unclassified_f__Lachnospiraceae	s__unclassified_f__Lachnospiraceae	ASV2494	2	4.22428e-06	0	0	0	0	0	0	0	0	0	0	0	0	0	0	0	0	0	0	0	0	0	0	0	0	0	2	0	0	0
d__Bacteria	k__norank_d__Bacteria	p__Firmicutes	c__Clostridia	o__Lachnospirales	f__Lachnospiraceae	g__unclassified_f__Lachnospiraceae	s__unclassified_f__Lachnospiraceae	ASV2493	1	2.11214e-06	0	0	0	0	0	0	0	0	0	0	0	0	0	0	0	0	0	0	0	0	0	0	0	0	0	1	0	0	0
d__Bacteria	k__norank_d__Bacteria	p__Firmicutes	c__Clostridia	o__Oscillospirales	f__Ruminococcaceae	g__norank_f__Ruminococcaceae	s__unclassified_g__norank_f__Ruminococcaceae	ASV2398	103	0.00021755	3	0	0	0	0	0	0	0	0	0	0	0	0	0	5	0	21	0	11	0	13	10	0	0	7	3	17	0	13
d__Bacteria	k__norank_d__Bacteria	p__Firmicutes	c__Clostridia	o__Clostridia_UCG-014	f__norank_o__Clostridia_UCG-014	g__norank_f__norank_o__Clostridia_UCG-014	s__unclassified_g__norank_f__norank_o__Clostridia_UCG-014	ASV1978	13	2.74578e-05	0	0	0	0	0	0	0	0	0	0	0	0	0	0	13	0	0	0	0	0	0	0	0	0	0	0	0	0	0
d__Bacteria	k__norank_d__Bacteria	p__Bacteroidota	c__Bacteroidia	o__Bacteroidales	f__Rikenellaceae	g__Alistipes	s__uncultured_bacterium_g__Alistipes	ASV750	75	0.00015841	0	0	5	0	0	17	0	0	0	0	0	0	0	0	2	0	3	17	4	0	3	0	0	11	7	3	0	3	0
d__Bacteria	k__norank_d__Bacteria	p__Bacteroidota	c__Bacteroidia	o__Bacteroidales	f__Muribaculaceae	g__norank_f__Muribaculaceae	s__uncultured_bacterium_g__norank_f__Muribaculaceae	ASV1126	1363	0.00287884	0	98	9	0	9	39	0	73	0	0	0	11	0	3	29	11	198	17	114	53	126	34	27	106	172	73	27	82	52
d__Bacteria	k__norank_d__Bacteria	p__Firmicutes	c__Clostridia	o__Clostridia_UCG-014	f__norank_o__Clostridia_UCG-014	g__norank_f__norank_o__Clostridia_UCG-014	s__unclassified_g__norank_f__norank_o__Clostridia_UCG-014	ASV1971	39	8.23734e-05	0	0	0	0	12	0	0	0	0	0	0	6	0	0	2	1	17	0	0	0	0	0	0	0	1	0	0	0	0
d__Bacteria	k__norank_d__Bacteria	p__Bacteroidota	c__Bacteroidia	o__Bacteroidales	f__unclassified_o__Bacteroidales	g__unclassified_o__Bacteroidales	s__unclassified_o__Bacteroidales	ASV645	1	2.11214e-06	0	0	0	0	0	0	0	0	0	0	0	0	0	0	0	0	0	0	0	0	0	0	0	1	0	0	0	0	0
d__Bacteria	k__norank_d__Bacteria	p__Firmicutes	c__Bacilli	o__Lactobacillales	f__Enterococcaceae	g__Enterococcus	s__unclassified_g__Enterococcus	ASV228	15	3.16821e-05	0	0	0	0	0	0	0	0	0	0	0	0	0	0	0	0	12	0	0	0	0	0	2	0	0	0	0	0	1
d__Bacteria	k__norank_d__Bacteria	p__Firmicutes	c__Clostridia	o__Lachnospirales	f__Lachnospiraceae	g__Lachnospiraceae_NK4A136_group	s__uncultured_bacterium_g__Lachnospiraceae_NK4A136_group	ASV1176	1119	0.00236348	12	21	0	38	9	0	0	0	0	10	0	7	4	24	22	0	169	318	6	0	1	0	27	21	0	109	0	15	306
d__Bacteria	k__norank_d__Bacteria	p__Firmicutes	c__Clostridia	o__Oscillospirales	f__Ruminococcaceae	g__norank_f__Ruminococcaceae	s__unclassified_g__norank_f__Ruminococcaceae	ASV2667	53	0.000111943	50	0	0	0	0	0	0	0	0	0	0	0	0	0	0	0	0	0	0	0	0	0	0	0	0	3	0	0	0
d__Bacteria	k__norank_d__Bacteria	p__Firmicutes	c__Clostridia	o__Lachnospirales	f__Lachnospiraceae	g__Lachnospiraceae_NK4A136_group	s__uncultured_bacterium_g__Lachnospiraceae_NK4A136_group	ASV1179	125	0.000264017	0	0	0	0	0	0	0	0	0	0	0	0	0	0	0	0	0	0	0	0	0	0	0	0	0	0	0	0	125
d__Bacteria	k__norank_d__Bacteria	p__Firmicutes	c__Clostridia	o__Lachnospirales	f__Lachnospiraceae	g__unclassified_f__Lachnospiraceae	s__unclassified_f__Lachnospiraceae	ASV2614	68	0.000143625	0	0	0	0	0	0	0	0	0	0	0	4	0	0	0	0	4	0	0	0	35	9	5	0	4	0	7	0	0
d__Bacteria	k__norank_d__Bacteria	p__Bacteroidota	c__Bacteroidia	o__Bacteroidales	f__Muribaculaceae	g__norank_f__Muribaculaceae	s__uncultured_bacterium_g__norank_f__Muribaculaceae	ASV402	4	8.44855e-06	0	0	0	0	0	0	0	0	0	0	0	0	0	0	0	0	0	0	0	0	0	0	0	4	0	0	0	0	0
d__Bacteria	k__norank_d__Bacteria	p__Firmicutes	c__Clostridia	o__Lachnospirales	f__Lachnospiraceae	g__ASF356	s__uncultured_Clostridiales_bacterium_g__ASF356	ASV2046	3	6.33641e-06	0	0	0	0	0	0	0	0	0	0	0	0	0	0	0	0	0	0	0	0	0	0	0	0	0	3	0	0	0
d__Bacteria	k__norank_d__Bacteria	p__Firmicutes	c__Clostridia	o__Lachnospirales	f__Lachnospiraceae	g__unclassified_f__Lachnospiraceae	s__unclassified_f__Lachnospiraceae	ASV2019	131	0.00027669	0	0	0	0	0	0	0	3	0	0	0	0	0	0	0	0	0	0	0	102	1	3	0	0	0	0	22	0	0
d__Bacteria	k__norank_d__Bacteria	p__Actinobacteriota	c__Coriobacteriia	o__Coriobacteriales	f__Eggerthellaceae	g__Enterorhabdus	s__uncultured_bacterium_g__Enterorhabdus	ASV2769	219	0.000462558	0	0	3	14	29	0	0	0	0	0	0	0	0	34	0	13	33	17	19	0	15	0	12	0	15	0	0	0	15
d__Bacteria	k__norank_d__Bacteria	p__Firmicutes	c__Clostridia	o__Lachnospirales	f__Lachnospiraceae	g__unclassified_f__Lachnospiraceae	s__unclassified_f__Lachnospiraceae	ASV2013	24	5.06913e-05	0	0	0	0	0	0	0	2	0	0	0	0	0	0	0	0	0	0	7	0	4	0	5	2	0	0	0	4	0
d__Bacteria	k__norank_d__Bacteria	p__Firmicutes	c__Clostridia	o__Lachnospirales	f__Lachnospiraceae	g__unclassified_f__Lachnospiraceae	s__unclassified_f__Lachnospiraceae	ASV2540	29	6.1252e-05	1	7	0	0	0	0	0	0	1	0	0	0	0	1	0	0	0	1	0	0	0	0	0	0	0	0	0	11	7
d__Bacteria	k__norank_d__Bacteria	p__Firmicutes	c__Clostridia	o__Lachnospirales	f__Lachnospiraceae	g__unclassified_f__Lachnospiraceae	s__unclassified_f__Lachnospiraceae	ASV2542	1	2.11214e-06	0	0	0	0	0	0	0	0	0	0	0	0	0	0	0	0	0	0	0	0	0	0	0	0	0	0	0	0	1
d__Bacteria	k__norank_d__Bacteria	p__Firmicutes	c__Clostridia	o__Lachnospirales	f__Lachnospiraceae	g__unclassified_f__Lachnospiraceae	s__unclassified_f__Lachnospiraceae	ASV2545	2	4.22428e-06	0	0	0	0	0	0	0	0	0	0	0	0	0	0	0	0	0	0	0	0	0	0	0	0	2	0	0	0	0
d__Bacteria	k__norank_d__Bacteria	p__Firmicutes	c__Clostridia	o__Lachnospirales	f__Lachnospiraceae	g__unclassified_f__Lachnospiraceae	s__unclassified_f__Lachnospiraceae	ASV2544	19	4.01306e-05	0	0	0	0	0	13	0	0	0	0	0	0	0	0	0	0	0	0	6	0	0	0	0	0	0	0	0	0	0
d__Bacteria	k__norank_d__Bacteria	p__Firmicutes	c__Bacilli	o__Bacillales	f__Bacillaceae	g__Bacillus	s__unclassified_g__Bacillus	ASV130	3	6.33641e-06	0	0	0	0	0	0	0	0	0	0	0	3	0	0	0	0	0	0	0	0	0	0	0	0	0	0	0	0	0
d__Bacteria	k__norank_d__Bacteria	p__Firmicutes	c__Bacilli	o__Lactobacillales	f__Lactobacillaceae	g__Lactobacillus	s__unclassified_g__Lactobacillus	ASV40	2842	0.0060027	0	0	0	77	73	59	0	0	15	79	54	9	0	23	44	12	2	64	3	2296	0	18	0	0	5	0	2	7	0
d__Bacteria	k__norank_d__Bacteria	p__Bacteroidota	c__Bacteroidia	o__Bacteroidales	f__Muribaculaceae	g__norank_f__Muribaculaceae	s__uncultured_bacterium_g__norank_f__Muribaculaceae	ASV790	24	5.06913e-05	0	0	0	0	0	0	0	0	0	0	0	0	0	0	0	11	0	0	0	0	0	0	0	11	0	0	2	0	0
d__Bacteria	k__norank_d__Bacteria	p__Bacteroidota	c__Bacteroidia	o__Bacteroidales	f__Muribaculaceae	g__norank_f__Muribaculaceae	s__uncultured_bacterium_g__norank_f__Muribaculaceae	ASV791	3	6.33641e-06	0	0	0	0	0	0	0	0	0	0	0	0	0	0	0	0	0	0	0	0	0	0	0	0	0	3	0	0	0
d__Bacteria	k__norank_d__Bacteria	p__Bacteroidota	c__Bacteroidia	o__Bacteroidales	f__Muribaculaceae	g__norank_f__Muribaculaceae	s__uncultured_bacterium_g__norank_f__Muribaculaceae	ASV795	7	1.4785e-05	0	0	0	0	0	0	0	0	0	0	0	0	0	0	0	0	0	0	0	0	0	0	0	7	0	0	0	0	0
d__Bacteria	k__norank_d__Bacteria	p__Bacteroidota	c__Bacteroidia	o__Bacteroidales	f__Muribaculaceae	g__norank_f__Muribaculaceae	s__uncultured_bacterium_g__norank_f__Muribaculaceae	ASV2782	1	2.11214e-06	0	0	0	0	0	0	0	0	0	0	0	0	0	0	0	0	0	0	1	0	0	0	0	0	0	0	0	0	0
d__Bacteria	k__norank_d__Bacteria	p__Bacteroidota	c__Bacteroidia	o__Bacteroidales	f__Muribaculaceae	g__norank_f__Muribaculaceae	s__uncultured_bacterium_g__norank_f__Muribaculaceae	ASV798	59	0.000124616	0	5	0	0	0	0	0	1	0	0	0	0	0	0	5	12	6	2	6	0	8	0	3	6	0	5	0	0	0
d__Bacteria	k__norank_d__Bacteria	p__Bacteroidota	c__Bacteroidia	o__Bacteroidales	f__Muribaculaceae	g__norank_f__Muribaculaceae	s__uncultured_bacterium_g__norank_f__Muribaculaceae	ASV799	833	0.00175941	0	27	0	0	0	27	0	42	2	0	0	0	0	1	1	6	2	15	92	244	8	71	12	58	61	26	15	120	3
d__Bacteria	k__norank_d__Bacteria	p__Firmicutes	c__Clostridia	o__Lachnospirales	f__Lachnospiraceae	g__unclassified_f__Lachnospiraceae	s__unclassified_f__Lachnospiraceae	ASV2387	5	1.05607e-05	0	0	0	0	0	0	0	0	0	0	0	0	0	0	0	0	0	0	0	0	0	5	0	0	0	0	0	0	0
d__Bacteria	k__norank_d__Bacteria	p__Firmicutes	c__Clostridia	o__Lachnospirales	f__Lachnospiraceae	g__unclassified_f__Lachnospiraceae	s__unclassified_f__Lachnospiraceae	ASV2386	24	5.06913e-05	0	0	0	0	0	0	0	0	0	0	0	0	0	0	0	0	0	0	0	0	0	0	24	0	0	0	0	0	0
d__Bacteria	k__norank_d__Bacteria	p__Firmicutes	c__Clostridia	o__Lachnospirales	f__Lachnospiraceae	g__unclassified_f__Lachnospiraceae	s__unclassified_f__Lachnospiraceae	ASV2385	121	0.000255569	11	4	0	0	0	0	0	0	0	0	0	0	0	2	13	0	26	0	0	1	0	0	10	3	38	0	6	3	4
d__Bacteria	k__norank_d__Bacteria	p__Firmicutes	c__Bacilli	o__Lactobacillales	f__Lactobacillaceae	g__Lactobacillus	s__Lactobacillus_intestinalis	ASV235	9221	0.019476	397	919	179	235	21	19	89	64	3014	325	63	383	241	2753	60	62	141	36	12	0	0	156	21	8	15	3	1	1	3
d__Bacteria	k__norank_d__Bacteria	p__Firmicutes	c__Clostridia	o__Lachnospirales	f__Lachnospiraceae	g__unclassified_f__Lachnospiraceae	s__unclassified_f__Lachnospiraceae	ASV1849	139	0.000293587	0	10	0	0	0	0	0	0	0	0	0	0	34	0	0	0	0	0	0	0	0	0	0	0	30	20	0	27	18
d__Bacteria	k__norank_d__Bacteria	p__Proteobacteria	c__Gammaproteobacteria	o__Burkholderiales	f__Burkholderiaceae	g__Ralstonia	s__unclassified_g__Ralstonia	ASV157	60	0.000126728	0	0	2	3	7	0	0	0	5	1	7	21	1	1	0	4	3	0	0	0	1	0	0	0	0	1	0	1	2
d__Bacteria	k__norank_d__Bacteria	p__unclassified_k__norank_d__Bacteria	c__unclassified_k__norank_d__Bacteria	o__unclassified_k__norank_d__Bacteria	f__unclassified_k__norank_d__Bacteria	g__unclassified_k__norank_d__Bacteria	s__unclassified_k__norank_d__Bacteria	ASV786	5	1.05607e-05	0	0	0	0	0	0	0	0	0	0	0	0	0	0	0	0	0	0	0	0	0	5	0	0	0	0	0	0	0
d__Bacteria	k__norank_d__Bacteria	p__Firmicutes	c__Clostridia	o__Lachnospirales	f__Lachnospiraceae	g__unclassified_f__Lachnospiraceae	s__unclassified_f__Lachnospiraceae	ASV1842	194	0.000409755	7	0	0	0	5	22	0	0	26	6	8	0	18	2	9	5	16	0	0	0	5	9	0	0	0	15	2	37	2
d__Bacteria	k__norank_d__Bacteria	p__Bacteroidota	c__Bacteroidia	o__Bacteroidales	f__Bacteroidaceae	g__Bacteroides	s__unclassified_g__Bacteroides	ASV977	1	2.11214e-06	0	0	0	0	0	0	0	0	0	0	0	0	0	0	0	0	0	0	0	0	0	0	0	0	0	0	0	0	1
d__Bacteria	k__norank_d__Bacteria	p__Firmicutes	c__Clostridia	o__Clostridia_UCG-014	f__norank_o__Clostridia_UCG-014	g__norank_f__norank_o__Clostridia_UCG-014	s__unclassified_g__norank_f__norank_o__Clostridia_UCG-014	ASV1995	10	2.11214e-05	0	0	0	0	0	0	0	0	0	0	0	0	0	0	0	0	0	0	0	0	0	0	0	10	0	0	0	0	0
d__Bacteria	k__norank_d__Bacteria	p__Firmicutes	c__Clostridia	o__Oscillospirales	f__Oscillospiraceae	g__Colidextribacter	s__unclassified_g__Colidextribacter	ASV1424	11	2.32335e-05	0	0	0	0	0	0	0	0	0	0	0	0	0	0	0	0	0	0	0	0	11	0	0	0	0	0	0	0	0
d__Bacteria	k__norank_d__Bacteria	p__Firmicutes	c__Clostridia	o__Lachnospirales	f__Lachnospiraceae	g__norank_f__Lachnospiraceae	s__unclassified_g__norank_f__Lachnospiraceae	ASV2024	13	2.74578e-05	0	0	0	0	0	0	0	0	0	0	0	0	0	0	0	0	2	0	0	0	0	0	0	3	1	0	7	0	0
d__Bacteria	k__norank_d__Bacteria	p__Firmicutes	c__Clostridia	o__Lachnospirales	f__Lachnospiraceae	g__norank_f__Lachnospiraceae	s__unclassified_g__norank_f__Lachnospiraceae	ASV2021	843	0.00178053	109	14	30	4	13	15	0	0	0	25	0	12	5	10	16	3	4	79	13	3	29	13	234	45	8	5	0	49	105
d__Bacteria	k__norank_d__Bacteria	p__Bacteroidota	c__Bacteroidia	o__Bacteroidales	f__Muribaculaceae	g__norank_f__Muribaculaceae	s__unclassified_g__norank_f__Muribaculaceae	ASV649	5445	0.0115006	124	96	255	0	26	190	0	62	0	16	4	209	0	7	247	617	190	491	296	232	437	155	326	428	357	359	82	216	23
d__Bacteria	k__norank_d__Bacteria	p__Firmicutes	c__Clostridia	o__Lachnospirales	f__Lachnospiraceae	g__unclassified_f__Lachnospiraceae	s__unclassified_f__Lachnospiraceae	ASV1442	2	4.22428e-06	0	0	0	0	0	0	0	0	0	0	0	0	0	0	0	0	0	2	0	0	0	0	0	0	0	0	0	0	0
d__Bacteria	k__norank_d__Bacteria	p__Firmicutes	c__Clostridia	o__Lachnospirales	f__Lachnospiraceae	g__Lachnospiraceae_UCG-006	s__uncultured_bacterium_g__Lachnospiraceae_UCG-006	ASV2735	260	0.000549156	14	0	0	15	0	0	0	0	0	0	0	1	0	1	0	11	7	0	0	17	67	42	18	0	10	23	8	0	26
d__Bacteria	k__norank_d__Bacteria	p__Firmicutes	c__Clostridia	o__Lachnospirales	f__Lachnospiraceae	g__GCA-900066575	s__uncultured_bacterium_g__GCA-900066575	ASV2283	84	0.00017742	7	0	0	0	0	0	0	0	0	0	0	0	0	0	5	0	0	0	0	0	0	10	0	0	0	0	49	0	13
d__Bacteria	k__norank_d__Bacteria	p__Firmicutes	c__Clostridia	o__Oscillospirales	f__UCG-010	g__norank_f__UCG-010	s__unclassified_g__norank_f__UCG-010	ASV1400	12	2.53457e-05	0	0	0	0	0	3	0	0	0	0	0	0	0	0	0	0	0	0	1	3	0	4	0	1	0	0	0	0	0
d__Bacteria	k__norank_d__Bacteria	p__unclassified_k__norank_d__Bacteria	c__unclassified_k__norank_d__Bacteria	o__unclassified_k__norank_d__Bacteria	f__unclassified_k__norank_d__Bacteria	g__unclassified_k__norank_d__Bacteria	s__unclassified_k__norank_d__Bacteria	ASV1705	2	4.22428e-06	0	0	0	0	0	0	0	0	0	0	0	0	0	0	0	0	0	0	0	0	0	0	0	0	0	0	0	0	2
d__Bacteria	k__norank_d__Bacteria	p__unclassified_k__norank_d__Bacteria	c__unclassified_k__norank_d__Bacteria	o__unclassified_k__norank_d__Bacteria	f__unclassified_k__norank_d__Bacteria	g__unclassified_k__norank_d__Bacteria	s__unclassified_k__norank_d__Bacteria	ASV198	1	2.11214e-06	0	0	0	0	0	0	0	0	0	0	0	0	0	0	0	0	0	0	0	0	0	0	0	0	0	0	1	0	0
d__Bacteria	k__norank_d__Bacteria	p__Firmicutes	c__Bacilli	o__unclassified_c__Bacilli	f__unclassified_c__Bacilli	g__unclassified_c__Bacilli	s__unclassified_c__Bacilli	ASV143	8896	0.0187896	224	655	1452	254	652	104	218	222	823	756	633	707	1314	786	0	0	0	0	0	51	0	0	0	0	0	0	14	27	4
d__Bacteria	k__norank_d__Bacteria	p__Firmicutes	c__Clostridia	o__Lachnospirales	f__Lachnospiraceae	g__A2	s__unclassified_g__A2	ASV2539	3	6.33641e-06	0	0	0	0	0	0	0	0	0	0	3	0	0	0	0	0	0	0	0	0	0	0	0	0	0	0	0	0	0
d__Bacteria	k__norank_d__Bacteria	p__Firmicutes	c__Clostridia	o__Oscillospirales	f__Ruminococcaceae	g__unclassified_f__Ruminococcaceae	s__unclassified_f__Ruminococcaceae	ASV2803	2	4.22428e-06	0	0	0	0	0	2	0	0	0	0	0	0	0	0	0	0	0	0	0	0	0	0	0	0	0	0	0	0	0
d__Bacteria	k__norank_d__Bacteria	p__Firmicutes	c__Clostridia	o__Oscillospirales	f__Ruminococcaceae	g__norank_f__Ruminococcaceae	s__unclassified_g__norank_f__Ruminococcaceae	ASV1312	340	0.000718127	0	0	0	85	58	0	5	12	56	24	25	37	1	15	0	0	14	0	0	0	0	8	0	0	0	0	0	0	0
d__Bacteria	k__norank_d__Bacteria	p__Firmicutes	c__Clostridia	o__Clostridia_UCG-014	f__norank_o__Clostridia_UCG-014	g__norank_f__norank_o__Clostridia_UCG-014	s__unclassified_g__norank_f__norank_o__Clostridia_UCG-014	ASV1837	4	8.44855e-06	0	1	0	0	3	0	0	0	0	0	0	0	0	0	0	0	0	0	0	0	0	0	0	0	0	0	0	0	0
d__Bacteria	k__norank_d__Bacteria	p__Firmicutes	c__Clostridia	o__Oscillospirales	f__Oscillospiraceae	g__norank_f__Oscillospiraceae	s__unclassified_g__norank_f__Oscillospiraceae	ASV1733	99	0.000209102	0	0	0	0	0	0	0	0	0	0	4	0	0	0	4	0	0	0	0	5	2	14	0	0	8	0	62	0	0
d__Bacteria	k__norank_d__Bacteria	p__Bacteroidota	c__Bacteroidia	o__Bacteroidales	f__Muribaculaceae	g__norank_f__Muribaculaceae	s__uncultured_bacterium_g__norank_f__Muribaculaceae	ASV378	1	2.11214e-06	0	0	0	0	0	0	0	0	0	0	0	0	0	0	0	0	0	0	0	0	1	0	0	0	0	0	0	0	0
d__Bacteria	k__norank_d__Bacteria	p__Firmicutes	c__Clostridia	o__Clostridia_vadinBB60_group	f__norank_o__Clostridia_vadinBB60_group	g__norank_f__norank_o__Clostridia_vadinBB60_group	s__unclassified_g__norank_f__norank_o__Clostridia_vadinBB60_group	ASV2120	1	2.11214e-06	0	1	0	0	0	0	0	0	0	0	0	0	0	0	0	0	0	0	0	0	0	0	0	0	0	0	0	0	0
d__Bacteria	k__norank_d__Bacteria	p__Bacteroidota	c__Bacteroidia	o__Bacteroidales	f__Muribaculaceae	g__norank_f__Muribaculaceae	s__uncultured_bacterium_g__norank_f__Muribaculaceae	ASV1017	2	4.22428e-06	0	0	0	0	0	0	0	0	0	0	0	0	0	0	0	0	0	0	0	0	0	0	0	2	0	0	0	0	0
d__Bacteria	k__norank_d__Bacteria	p__Bacteroidota	c__Bacteroidia	o__Bacteroidales	f__Muribaculaceae	g__norank_f__Muribaculaceae	s__uncultured_bacterium_g__norank_f__Muribaculaceae	ASV1013	9	1.90092e-05	0	0	0	0	0	0	0	0	0	0	0	0	0	0	0	0	0	0	9	0	0	0	0	0	0	0	0	0	0
d__Bacteria	k__norank_d__Bacteria	p__Bacteroidota	c__Bacteroidia	o__Bacteroidales	f__Muribaculaceae	g__norank_f__Muribaculaceae	s__uncultured_bacterium_g__norank_f__Muribaculaceae	ASV1012	6	1.26728e-05	0	0	0	0	0	0	0	0	0	0	0	0	0	0	0	0	0	0	0	0	0	6	0	0	0	0	0	0	0
d__Bacteria	k__norank_d__Bacteria	p__Bacteroidota	c__Bacteroidia	o__Bacteroidales	f__Muribaculaceae	g__norank_f__Muribaculaceae	s__uncultured_bacterium_g__norank_f__Muribaculaceae	ASV292	1	2.11214e-06	0	0	0	0	0	0	0	0	0	0	0	0	0	0	0	0	0	0	0	0	0	0	0	0	1	0	0	0	0
d__Bacteria	k__norank_d__Bacteria	p__Firmicutes	c__Clostridia	o__Oscillospirales	f__unclassified_o__Oscillospirales	g__unclassified_o__Oscillospirales	s__unclassified_o__Oscillospirales	ASV583	3	6.33641e-06	0	0	0	0	0	0	0	0	0	0	0	0	0	0	0	0	0	0	0	0	0	0	0	3	0	0	0	0	0
d__Bacteria	k__norank_d__Bacteria	p__Firmicutes	c__Clostridia	o__Lachnospirales	f__Lachnospiraceae	g__unclassified_f__Lachnospiraceae	s__unclassified_f__Lachnospiraceae	ASV2768	1	2.11214e-06	0	0	0	0	0	0	0	0	0	0	0	0	0	0	0	0	0	0	0	0	0	0	0	0	0	0	1	0	0
d__Bacteria	k__norank_d__Bacteria	p__Firmicutes	c__Clostridia	o__Lachnospirales	f__Lachnospiraceae	g__Marvinbryantia	s__uncultured_bacterium_g__Marvinbryantia	ASV2393	50	0.000105607	0	0	0	0	0	0	0	5	0	0	0	0	0	0	3	0	0	0	0	3	0	31	2	0	0	6	0	0	0
d__Bacteria	k__norank_d__Bacteria	p__Firmicutes	c__Clostridia	o__Oscillospirales	f__Ruminococcaceae	g__norank_f__Ruminococcaceae	s__unclassified_g__norank_f__Ruminococcaceae	ASV2525	5	1.05607e-05	5	0	0	0	0	0	0	0	0	0	0	0	0	0	0	0	0	0	0	0	0	0	0	0	0	0	0	0	0
d__Bacteria	k__norank_d__Bacteria	p__Firmicutes	c__Clostridia	o__unclassified_c__Clostridia	f__unclassified_c__Clostridia	g__unclassified_c__Clostridia	s__unclassified_c__Clostridia	ASV1879	2	4.22428e-06	0	0	0	0	0	0	0	0	0	0	0	0	0	0	0	0	0	0	0	0	0	2	0	0	0	0	0	0	0
d__Bacteria	k__norank_d__Bacteria	p__Firmicutes	c__Clostridia	o__Lachnospirales	f__Lachnospiraceae	g__unclassified_f__Lachnospiraceae	s__unclassified_f__Lachnospiraceae	ASV658	1	2.11214e-06	0	0	0	0	0	0	0	0	0	0	0	0	0	0	0	0	0	0	0	0	0	0	0	0	0	1	0	0	0
d__Bacteria	k__norank_d__Bacteria	p__Firmicutes	c__Bacilli	o__Bacillales	f__Bacillaceae	g__Bacillus	s__unclassified_g__Bacillus	ASV229	2	4.22428e-06	0	0	0	0	0	0	0	0	0	0	0	0	0	0	0	0	0	0	2	0	0	0	0	0	0	0	0	0	0
d__Bacteria	k__norank_d__Bacteria	p__Firmicutes	c__Clostridia	o__unclassified_c__Clostridia	f__unclassified_c__Clostridia	g__unclassified_c__Clostridia	s__unclassified_c__Clostridia	ASV1876	1	2.11214e-06	0	0	0	0	0	0	0	0	0	0	0	0	0	0	0	0	0	0	0	0	0	0	0	0	1	0	0	0	0
d__Bacteria	k__norank_d__Bacteria	p__Firmicutes	c__Clostridia	o__Lachnospirales	f__Lachnospiraceae	g__Lachnospiraceae_NK4A136_group	s__uncultured_bacterium_g__Lachnospiraceae_NK4A136_group	ASV1907	119	0.000251344	20	0	0	0	0	0	0	0	0	0	0	0	0	0	9	0	4	0	0	5	0	21	16	0	17	11	0	0	16
d__Bacteria	k__norank_d__Bacteria	p__Firmicutes	c__Clostridia	o__Oscillospirales	f__Ruminococcaceae	g__norank_f__Ruminococcaceae	s__unclassified_g__norank_f__Ruminococcaceae	ASV2624	28	5.91399e-05	16	0	0	0	0	0	0	0	0	0	0	0	0	0	0	0	5	4	3	0	0	0	0	0	0	0	0	0	0
d__Bacteria	k__norank_d__Bacteria	p__Firmicutes	c__Clostridia	o__Monoglobales	f__Monoglobaceae	g__Monoglobus	s__unclassified_g__Monoglobus	ASV2467	51	0.000107719	8	0	0	0	1	0	0	0	0	0	0	0	0	1	1	15	0	0	0	0	0	10	0	0	8	0	0	2	5
d__Bacteria	k__norank_d__Bacteria	p__Firmicutes	c__Clostridia	o__Lachnospirales	f__Lachnospiraceae	g__unclassified_f__Lachnospiraceae	s__unclassified_f__Lachnospiraceae	ASV74	1	2.11214e-06	0	0	0	0	0	0	0	0	0	0	0	0	0	0	1	0	0	0	0	0	0	0	0	0	0	0	0	0	0
d__Bacteria	k__norank_d__Bacteria	p__Firmicutes	c__Clostridia	o__Lachnospirales	f__Lachnospiraceae	g__unclassified_f__Lachnospiraceae	s__unclassified_f__Lachnospiraceae	ASV2166	45	9.50462e-05	38	0	0	0	0	0	0	0	0	0	0	0	0	0	7	0	0	0	0	0	0	0	0	0	0	0	0	0	0
d__Bacteria	k__norank_d__Bacteria	p__Firmicutes	c__Clostridia	o__Lachnospirales	f__Lachnospiraceae	g__unclassified_f__Lachnospiraceae	s__unclassified_f__Lachnospiraceae	ASV2164	48	0.000101383	0	0	0	0	0	0	0	0	0	0	0	0	0	0	0	0	0	0	0	0	0	0	0	16	0	0	0	32	0
d__Bacteria	k__norank_d__Bacteria	p__Bacteroidota	c__Bacteroidia	o__Bacteroidales	f__Muribaculaceae	g__norank_f__Muribaculaceae	s__unclassified_g__norank_f__Muribaculaceae	ASV936	5370	0.0113422	151	160	44	0	27	103	12	141	23	9	129	380	0	40	69	288	1267	35	350	117	516	124	417	196	524	152	29	6	61
d__Bacteria	k__norank_d__Bacteria	p__Bacteroidota	c__Bacteroidia	o__Bacteroidales	f__unclassified_o__Bacteroidales	g__unclassified_o__Bacteroidales	s__unclassified_o__Bacteroidales	ASV836	1	2.11214e-06	0	0	0	0	0	0	0	0	0	0	0	0	0	0	0	1	0	0	0	0	0	0	0	0	0	0	0	0	0
d__Bacteria	k__norank_d__Bacteria	p__Bacteroidota	c__Bacteroidia	o__Bacteroidales	f__Muribaculaceae	g__norank_f__Muribaculaceae	s__unclassified_g__norank_f__Muribaculaceae	ASV934	3	6.33641e-06	0	0	0	0	0	0	0	0	0	0	0	3	0	0	0	0	0	0	0	0	0	0	0	0	0	0	0	0	0
d__Bacteria	k__norank_d__Bacteria	p__Firmicutes	c__Clostridia	o__Lachnospirales	f__Lachnospiraceae	g__unclassified_f__Lachnospiraceae	s__unclassified_f__Lachnospiraceae	ASV2160	90	0.000190092	0	0	0	0	0	0	0	0	0	0	0	0	0	0	25	0	0	0	0	0	5	28	7	2	0	6	5	12	0
d__Bacteria	k__norank_d__Bacteria	p__Bacteroidota	c__Bacteroidia	o__Bacteroidales	f__Muribaculaceae	g__norank_f__Muribaculaceae	s__uncultured_bacterium_g__norank_f__Muribaculaceae	ASV575	3	6.33641e-06	0	0	0	0	0	0	0	0	0	0	0	0	0	0	0	0	0	0	0	0	0	0	0	0	3	0	0	0	0
d__Bacteria	k__norank_d__Bacteria	p__Bacteroidota	c__Bacteroidia	o__Bacteroidales	f__Muribaculaceae	g__norank_f__Muribaculaceae	s__uncultured_bacterium_g__norank_f__Muribaculaceae	ASV572	2	4.22428e-06	0	0	0	0	0	0	0	0	0	0	0	0	0	0	0	0	0	0	0	0	0	0	0	2	0	0	0	0	0
d__Bacteria	k__norank_d__Bacteria	p__Firmicutes	c__Clostridia	o__Lachnospirales	f__Lachnospiraceae	g__unclassified_f__Lachnospiraceae	s__unclassified_f__Lachnospiraceae	ASV2168	3	6.33641e-06	0	0	0	0	0	0	1	0	0	0	0	0	0	0	0	0	0	0	0	0	0	0	0	0	0	0	0	0	2
d__Bacteria	k__norank_d__Bacteria	p__Bacteroidota	c__Bacteroidia	o__Bacteroidales	f__Muribaculaceae	g__norank_f__Muribaculaceae	s__uncultured_bacterium_g__norank_f__Muribaculaceae	ASV895	2	4.22428e-06	0	0	0	0	0	0	0	0	0	0	0	0	0	0	0	0	0	2	0	0	0	0	0	0	0	0	0	0	0
d__Bacteria	k__norank_d__Bacteria	p__Bacteroidota	c__Bacteroidia	o__Bacteroidales	f__Muribaculaceae	g__norank_f__Muribaculaceae	s__uncultured_bacterium_g__norank_f__Muribaculaceae	ASV896	3	6.33641e-06	0	0	0	0	0	0	0	0	0	0	0	0	0	0	0	3	0	0	0	0	0	0	0	0	0	0	0	0	0
d__Bacteria	k__norank_d__Bacteria	p__Bacteroidota	c__Bacteroidia	o__Bacteroidales	f__Muribaculaceae	g__norank_f__Muribaculaceae	s__uncultured_bacterium_g__norank_f__Muribaculaceae	ASV891	1	2.11214e-06	0	0	0	0	0	0	0	0	0	0	0	0	0	0	0	0	0	0	0	0	0	0	0	1	0	0	0	0	0
d__Bacteria	k__norank_d__Bacteria	p__Bacteroidota	c__Bacteroidia	o__Bacteroidales	f__Muribaculaceae	g__norank_f__Muribaculaceae	s__uncultured_bacterium_g__norank_f__Muribaculaceae	ASV890	1	2.11214e-06	0	0	0	0	0	0	0	0	0	0	0	0	0	0	0	0	0	0	0	0	0	0	0	0	1	0	0	0	0
d__Bacteria	k__norank_d__Bacteria	p__Bacteroidota	c__Bacteroidia	o__Bacteroidales	f__Muribaculaceae	g__norank_f__Muribaculaceae	s__uncultured_bacterium_g__norank_f__Muribaculaceae	ASV899	3	6.33641e-06	0	0	0	0	0	0	0	0	0	0	0	0	0	0	0	0	0	0	0	3	0	0	0	0	0	0	0	0	0
d__Bacteria	k__norank_d__Bacteria	p__Bacteroidota	c__Bacteroidia	o__Bacteroidales	f__Muribaculaceae	g__norank_f__Muribaculaceae	s__uncultured_bacterium_g__norank_f__Muribaculaceae	ASV898	1	2.11214e-06	0	0	0	0	0	0	0	0	0	0	0	0	0	0	0	0	0	0	0	1	0	0	0	0	0	0	0	0	0
d__Bacteria	k__norank_d__Bacteria	p__Bacteroidota	c__Bacteroidia	o__Bacteroidales	f__Rikenellaceae	g__Alistipes	s__uncultured_bacterium_g__Alistipes	ASV351	1	2.11214e-06	0	0	0	0	0	0	0	1	0	0	0	0	0	0	0	0	0	0	0	0	0	0	0	0	0	0	0	0	0
d__Bacteria	k__norank_d__Bacteria	p__Firmicutes	c__Clostridia	o__Oscillospirales	f__Ruminococcaceae	g__Harryflintia	s__uncultured_bacterium_g__Harryflintia	ASV1672	20	4.22428e-05	0	0	0	0	0	0	0	0	0	0	0	0	0	0	1	0	0	4	0	0	0	0	0	0	1	8	6	0	0
d__Bacteria	k__norank_d__Bacteria	p__Firmicutes	c__Clostridia	o__Lachnospirales	f__Lachnospiraceae	g__unclassified_f__Lachnospiraceae	s__unclassified_f__Lachnospiraceae	ASV2673	7	1.4785e-05	0	0	0	0	0	0	0	0	0	0	0	0	0	0	0	0	0	0	0	0	0	0	0	7	0	0	0	0	0
d__Bacteria	k__norank_d__Bacteria	p__Bacteroidota	c__Bacteroidia	o__Bacteroidales	f__Muribaculaceae	g__norank_f__Muribaculaceae	s__uncultured_bacterium_g__norank_f__Muribaculaceae	ASV1602	2	4.22428e-06	0	0	0	0	0	0	0	0	0	0	0	0	0	0	0	0	0	0	0	0	0	0	0	0	0	2	0	0	0
d__Bacteria	k__norank_d__Bacteria	p__Bacteroidota	c__Bacteroidia	o__Bacteroidales	f__Muribaculaceae	g__norank_f__Muribaculaceae	s__uncultured_bacterium_g__norank_f__Muribaculaceae	ASV1064	3	6.33641e-06	0	0	0	0	0	0	0	0	0	0	0	0	0	0	0	0	0	0	0	0	0	0	0	0	0	0	3	0	0
d__Bacteria	k__norank_d__Bacteria	p__Firmicutes	c__Clostridia	o__Lachnospirales	f__Lachnospiraceae	g__unclassified_f__Lachnospiraceae	s__unclassified_f__Lachnospiraceae	ASV2504	3	6.33641e-06	0	0	0	0	0	0	0	0	0	0	0	0	0	0	0	0	0	0	0	0	3	0	0	0	0	0	0	0	0
d__Bacteria	k__norank_d__Bacteria	p__Bacteroidota	c__Bacteroidia	o__Bacteroidales	f__Rikenellaceae	g__Alistipes	s__uncultured_bacterium_g__Alistipes	ASV516	1	2.11214e-06	0	0	0	0	0	0	0	0	0	0	0	0	0	0	0	0	0	0	0	0	0	0	0	0	0	1	0	0	0
d__Bacteria	k__norank_d__Bacteria	p__Firmicutes	c__Bacilli	o__Lactobacillales	f__Lactobacillaceae	g__Lactobacillus	s__unclassified_g__Lactobacillus	ASV2696	4	8.44855e-06	0	0	0	0	0	0	4	0	0	0	0	0	0	0	0	0	0	0	0	0	0	0	0	0	0	0	0	0	0
d__Bacteria	k__norank_d__Bacteria	p__Firmicutes	c__Bacilli	o__Bacillales	f__Planococcaceae	g__Sporosarcina	s__uncultured_bacterium_g__Sporosarcina	ASV146	2	4.22428e-06	0	0	0	0	0	0	0	0	0	0	0	0	0	0	0	0	2	0	0	0	0	0	0	0	0	0	0	0	0
d__Bacteria	k__norank_d__Bacteria	p__Firmicutes	c__Clostridia	o__Lachnospirales	f__Lachnospiraceae	g__Lachnospiraceae_NK4A136_group	s__unclassified_g__Lachnospiraceae_NK4A136_group	ASV1190	49	0.000103495	0	0	0	0	0	0	0	2	0	0	0	0	0	0	0	0	0	0	0	0	0	0	23	24	0	0	0	0	0
d__Bacteria	k__norank_d__Bacteria	p__Bacteroidota	c__Bacteroidia	o__Bacteroidales	f__Muribaculaceae	g__norank_f__Muribaculaceae	s__uncultured_bacterium_g__norank_f__Muribaculaceae	ASV1607	6	1.26728e-05	0	0	0	0	0	0	0	0	0	0	0	0	0	0	0	0	0	0	0	0	0	0	0	0	6	0	0	0	0
d__Bacteria	k__norank_d__Bacteria	p__Firmicutes	c__Clostridia	o__Oscillospirales	f__Oscillospiraceae	g__UCG-005	s__uncultured_Clostridiales_bacterium_g__UCG-005	ASV1437	1	2.11214e-06	0	0	0	0	0	0	0	0	0	0	0	0	0	0	0	0	0	0	0	0	0	0	0	0	0	1	0	0	0
d__Bacteria	k__norank_d__Bacteria	p__Bacteroidota	c__Bacteroidia	o__Bacteroidales	f__Rikenellaceae	g__Alistipes	s__uncultured_bacterium_g__Alistipes	ASV733	252	0.000532259	59	25	0	0	9	0	0	8	0	0	0	59	10	0	6	19	1	5	13	0	0	9	0	12	0	1	4	0	12
d__Bacteria	k__norank_d__Bacteria	p__Bacteroidota	c__Bacteroidia	o__Bacteroidales	f__Rikenellaceae	g__Rikenella	s__uncultured_bacterium_g__Rikenella	ASV812	698	0.00147427	0	10	0	0	0	0	0	9	0	0	0	21	0	31	327	25	8	0	87	4	37	20	0	1	89	0	0	8	21
d__Bacteria	k__norank_d__Bacteria	p__Firmicutes	c__Clostridia	o__Lachnospirales	f__Lachnospiraceae	g__unclassified_f__Lachnospiraceae	s__unclassified_f__Lachnospiraceae	ASV2502	111	0.000234447	0	8	0	0	0	0	0	0	0	0	0	0	0	0	0	0	0	0	0	0	8	5	0	0	0	0	20	26	44
d__Bacteria	k__norank_d__Bacteria	p__Firmicutes	c__Clostridia	o__Clostridia_UCG-014	f__norank_o__Clostridia_UCG-014	g__norank_f__norank_o__Clostridia_UCG-014	s__unclassified_g__norank_f__norank_o__Clostridia_UCG-014	ASV1745	4	8.44855e-06	0	0	0	0	0	0	0	0	0	0	0	0	0	0	0	0	0	0	0	0	0	0	0	0	4	0	0	0	0
d__Bacteria	k__norank_d__Bacteria	p__Deferribacterota	c__Deferribacteres	o__Deferribacterales	f__Deferribacteraceae	g__Mucispirillum	s__Mucispirillum_sp._69	ASV164	792	0.00167281	151	0	0	0	5	13	6	11	315	32	0	15	6	14	2	0	0	0	0	3	0	0	47	0	0	0	0	0	172
d__Bacteria	k__norank_d__Bacteria	p__Firmicutes	c__Bacilli	o__Erysipelotrichales	f__Erysipelotrichaceae	g__Faecalibaculum	s__unclassified_g__Faecalibaculum	ASV217	3	6.33641e-06	0	0	0	0	0	0	0	0	0	0	0	0	0	0	0	0	3	0	0	0	0	0	0	0	0	0	0	0	0
d__Bacteria	k__norank_d__Bacteria	p__Firmicutes	c__Bacilli	o__RF39	f__norank_o__RF39	g__norank_f__norank_o__RF39	s__uncultured_Lachnospiraceae_bacterium_g__norank_f__norank	ASV238	3	6.33641e-06	2	0	0	0	0	0	0	0	0	0	0	0	0	1	0	0	0	0	0	0	0	0	0	0	0	0	0	0	0
d__Bacteria	k__norank_d__Bacteria	p__Firmicutes	c__Clostridia	o__Oscillospirales	f__Oscillospiraceae	g__unclassified_f__Oscillospiraceae	s__unclassified_f__Oscillospiraceae	ASV1423	393	0.00083007	17	0	0	0	0	0	0	0	10	0	0	4	0	0	32	0	1	0	9	184	28	0	14	28	18	22	0	0	26
d__Bacteria	k__norank_d__Bacteria	p__Bacteroidota	c__Bacteroidia	o__Bacteroidales	f__Muribaculaceae	g__norank_f__Muribaculaceae	s__uncultured_bacterium_g__norank_f__Muribaculaceae	ASV444	19	4.01306e-05	0	0	0	0	0	0	0	0	0	0	0	0	0	0	0	0	0	0	11	0	0	0	0	0	0	0	0	8	0
d__Bacteria	k__norank_d__Bacteria	p__Bacteroidota	c__Bacteroidia	o__Bacteroidales	f__Marinifilaceae	g__Odoribacter	s__unclassified_g__Odoribacter	ASV894	2	4.22428e-06	0	0	0	0	0	0	0	0	0	0	0	0	0	0	0	0	0	0	0	0	0	0	0	0	0	0	0	0	2
d__Bacteria	k__norank_d__Bacteria	p__Firmicutes	c__Clostridia	o__Oscillospirales	f__Oscillospiraceae	g__unclassified_f__Oscillospiraceae	s__unclassified_f__Oscillospiraceae	ASV1420	10	2.11214e-05	0	0	0	0	0	0	0	0	0	0	0	0	0	0	0	0	0	0	1	0	0	9	0	0	0	0	0	0	0
d__Bacteria	k__norank_d__Bacteria	p__Firmicutes	c__Clostridia	o__Lachnospirales	f__Lachnospiraceae	g__Lachnospiraceae_UCG-010	s__uncultured_bacterium_g__Lachnospiraceae_UCG-010	ASV1230	5	1.05607e-05	1	1	0	0	0	0	0	0	0	0	0	0	0	0	0	0	0	0	0	0	0	0	3	0	0	0	0	0	0
d__Bacteria	k__norank_d__Bacteria	p__Firmicutes	c__Clostridia	o__Oscillospirales	f__unclassified_o__Oscillospirales	g__unclassified_o__Oscillospirales	s__unclassified_o__Oscillospirales	ASV2245	1	2.11214e-06	0	0	0	0	0	0	0	0	0	0	0	0	0	0	0	0	0	0	0	0	0	0	0	0	0	0	0	0	1
d__Bacteria	k__norank_d__Bacteria	p__Firmicutes	c__Clostridia	o__Clostridia_vadinBB60_group	f__norank_o__Clostridia_vadinBB60_group	g__norank_f__norank_o__Clostridia_vadinBB60_group	s__uncultured_Clostridia_bacterium_g__norank_f__norank_o__Clostridia_vadinBB60_group	ASV1459	1	2.11214e-06	0	0	0	0	0	0	0	0	0	0	0	0	0	0	0	0	0	0	0	0	0	0	0	1	0	0	0	0	0
d__Bacteria	k__norank_d__Bacteria	p__Firmicutes	c__Clostridia	o__Lachnospirales	f__Lachnospiraceae	g__unclassified_f__Lachnospiraceae	s__unclassified_f__Lachnospiraceae	ASV1891	4	8.44855e-06	0	0	0	0	0	0	0	0	0	0	0	0	0	0	0	0	0	0	0	0	0	0	0	0	4	0	0	0	0
d__Bacteria	k__norank_d__Bacteria	p__Firmicutes	c__Clostridia	o__Oscillospirales	f__Ruminococcaceae	g__Anaerotruncus	s__uncultured_bacterium_g__Anaerotruncus	ASV2481	2	4.22428e-06	0	0	0	0	0	0	0	0	0	0	0	0	0	0	0	0	0	0	0	0	0	2	0	0	0	0	0	0	0
d__Bacteria	k__norank_d__Bacteria	p__Firmicutes	c__Clostridia	o__Clostridia_vadinBB60_group	f__norank_o__Clostridia_vadinBB60_group	g__norank_f__norank_o__Clostridia_vadinBB60_group	s__unclassified_g__norank_f__norank_o__Clostridia_vadinBB60_group	ASV1254	253	0.000534371	89	0	3	0	0	27	0	0	16	6	0	2	4	76	1	0	2	23	0	0	0	0	0	0	2	0	0	0	2
d__Bacteria	k__norank_d__Bacteria	p__Bacteroidota	c__Bacteroidia	o__Bacteroidales	f__Muribaculaceae	g__norank_f__Muribaculaceae	s__uncultured_bacterium_g__norank_f__Muribaculaceae	ASV443	1	2.11214e-06	0	0	0	0	0	0	0	0	0	0	0	0	0	0	0	0	0	0	0	0	0	0	0	0	0	1	0	0	0
d__Bacteria	k__norank_d__Bacteria	p__Firmicutes	c__Clostridia	o__Lachnospirales	f__Lachnospiraceae	g__unclassified_f__Lachnospiraceae	s__unclassified_f__Lachnospiraceae	ASV532	1	2.11214e-06	0	0	0	0	0	0	0	0	0	0	0	0	0	0	0	0	0	0	0	0	0	0	0	0	1	0	0	0	0
d__Bacteria	k__norank_d__Bacteria	p__Firmicutes	c__Bacilli	o__RF39	f__norank_o__RF39	g__norank_f__norank_o__RF39	s__unclassified_g__norank_f__norank_o__RF39	ASV147	4	8.44855e-06	0	4	0	0	0	0	0	0	0	0	0	0	0	0	0	0	0	0	0	0	0	0	0	0	0	0	0	0	0
d__Bacteria	k__norank_d__Bacteria	p__Firmicutes	c__Clostridia	o__Oscillospirales	f__Ruminococcaceae	g__norank_f__Ruminococcaceae	s__Clostridium_sp._Culture_Jar-13	ASV2734	216	0.000456222	44	0	0	0	0	11	0	0	3	0	5	0	0	18	20	2	8	10	21	6	7	0	4	3	0	20	0	7	27
d__Bacteria	k__norank_d__Bacteria	p__Bacteroidota	c__Bacteroidia	o__Bacteroidales	f__unclassified_o__Bacteroidales	g__unclassified_o__Bacteroidales	s__unclassified_o__Bacteroidales	ASV1099	2	4.22428e-06	0	0	0	0	0	0	0	0	0	0	0	0	0	0	0	0	0	0	0	0	2	0	0	0	0	0	0	0	0
d__Bacteria	k__norank_d__Bacteria	p__Firmicutes	c__Clostridia	o__Clostridia_UCG-014	f__norank_o__Clostridia_UCG-014	g__norank_f__norank_o__Clostridia_UCG-014	s__unclassified_g__norank_f__norank_o__Clostridia_UCG-014	ASV1918	1	2.11214e-06	1	0	0	0	0	0	0	0	0	0	0	0	0	0	0	0	0	0	0	0	0	0	0	0	0	0	0	0	0
d__Bacteria	k__norank_d__Bacteria	p__Firmicutes	c__Clostridia	o__Lachnospirales	f__Lachnospiraceae	g__unclassified_f__Lachnospiraceae	s__unclassified_f__Lachnospiraceae	ASV1931	27	5.70277e-05	17	0	0	0	0	0	0	0	0	10	0	0	0	0	0	0	0	0	0	0	0	0	0	0	0	0	0	0	0
d__Bacteria	k__norank_d__Bacteria	p__Firmicutes	c__Clostridia	o__Lachnospirales	f__Lachnospiraceae	g__unclassified_f__Lachnospiraceae	s__unclassified_f__Lachnospiraceae	ASV1930	30	6.33641e-05	3	0	0	0	0	0	0	0	1	0	0	0	9	1	3	0	1	0	0	0	4	2	0	0	1	0	1	0	4
d__Bacteria	k__norank_d__Bacteria	p__Firmicutes	c__Clostridia	o__Clostridia_UCG-014	f__norank_o__Clostridia_UCG-014	g__norank_f__norank_o__Clostridia_UCG-014	s__uncultured_bacterium_g__norank_f__norank_o__Clostridia_UCG-014	ASV187	2	4.22428e-06	0	0	0	0	0	0	0	2	0	0	0	0	0	0	0	0	0	0	0	0	0	0	0	0	0	0	0	0	0
d__Bacteria	k__norank_d__Bacteria	p__Firmicutes	c__Clostridia	o__Oscillospirales	f__UCG-010	g__norank_f__UCG-010	s__uncultured_organism_g__norank_f__UCG-010	ASV1740	75	0.00015841	0	0	0	0	0	5	0	0	0	2	0	0	0	0	2	8	12	0	0	3	12	16	0	8	2	5	0	0	0
d__Bacteria	k__norank_d__Bacteria	p__Firmicutes	c__Clostridia	o__Lachnospirales	f__Lachnospiraceae	g__Lachnospiraceae_NK4A136_group	s__unclassified_g__Lachnospiraceae_NK4A136_group	ASV1975	137	0.000289363	26	5	0	18	0	41	0	0	0	0	0	6	0	0	0	0	9	0	6	0	0	15	0	6	0	0	5	0	0
d__Bacteria	k__norank_d__Bacteria	p__Firmicutes	c__Clostridia	o__Clostridia_UCG-014	f__norank_o__Clostridia_UCG-014	g__norank_f__norank_o__Clostridia_UCG-014	s__uncultured_bacterium_g__norank_f__norank_o__Clostridia_UCG-014	ASV349	1	2.11214e-06	0	0	0	0	0	0	0	0	0	0	0	0	0	0	0	0	0	0	0	0	0	0	0	0	0	1	0	0	0
d__Bacteria	k__norank_d__Bacteria	p__Campilobacterota	c__Campylobacteria	o__Campylobacterales	f__Helicobacteraceae	g__Helicobacter	s__unclassified_g__Helicobacter	ASV1244	3	6.33641e-06	0	0	0	0	0	0	0	0	3	0	0	0	0	0	0	0	0	0	0	0	0	0	0	0	0	0	0	0	0
d__Bacteria	k__norank_d__Bacteria	p__Firmicutes	c__Clostridia	o__Lachnospirales	f__Lachnospiraceae	g__unclassified_f__Lachnospiraceae	s__unclassified_f__Lachnospiraceae	ASV2742	23	4.85792e-05	0	0	0	0	0	0	0	0	0	0	0	0	0	0	0	0	0	0	0	0	0	23	0	0	0	0	0	0	0
d__Bacteria	k__norank_d__Bacteria	p__unclassified_k__norank_d__Bacteria	c__unclassified_k__norank_d__Bacteria	o__unclassified_k__norank_d__Bacteria	f__unclassified_k__norank_d__Bacteria	g__unclassified_k__norank_d__Bacteria	s__unclassified_k__norank_d__Bacteria	ASV2767	2	4.22428e-06	0	0	0	0	0	0	0	0	0	0	0	0	0	0	0	0	0	0	0	0	0	0	0	0	0	2	0	0	0
d__Bacteria	k__norank_d__Bacteria	p__Firmicutes	c__Clostridia	o__Lachnospirales	f__Lachnospiraceae	g__Lachnospiraceae_NK4A136_group	s__unclassified_g__Lachnospiraceae_NK4A136_group	ASV2091	2	4.22428e-06	0	0	0	0	0	0	0	0	0	0	0	0	2	0	0	0	0	0	0	0	0	0	0	0	0	0	0	0	0
d__Bacteria	k__norank_d__Bacteria	p__Firmicutes	c__Clostridia	o__Lachnospirales	f__Lachnospiraceae	g__Lachnospiraceae_NK4A136_group	s__unclassified_g__Lachnospiraceae_NK4A136_group	ASV2090	3	6.33641e-06	0	0	0	0	0	0	0	0	0	0	0	0	0	0	0	0	0	0	0	0	0	0	0	0	0	0	0	0	3
d__Bacteria	k__norank_d__Bacteria	p__Firmicutes	c__Clostridia	o__Oscillospirales	f__Oscillospiraceae	g__unclassified_f__Oscillospiraceae	s__unclassified_f__Oscillospiraceae	ASV2527	2	4.22428e-06	0	0	0	0	0	0	0	0	0	0	0	0	0	0	0	0	0	2	0	0	0	0	0	0	0	0	0	0	0
d__Bacteria	k__norank_d__Bacteria	p__Firmicutes	c__Clostridia	o__unclassified_c__Clostridia	f__unclassified_c__Clostridia	g__unclassified_c__Clostridia	s__unclassified_c__Clostridia	ASV2085	2	4.22428e-06	0	0	0	0	0	0	0	0	0	0	0	0	0	0	0	0	0	0	0	0	2	0	0	0	0	0	0	0	0
d__Bacteria	k__norank_d__Bacteria	p__Firmicutes	c__Clostridia	o__Lachnospirales	f__Lachnospiraceae	g__unclassified_f__Lachnospiraceae	s__unclassified_f__Lachnospiraceae	ASV1626	36	7.6037e-05	0	0	0	0	2	0	0	0	0	0	0	0	0	0	0	0	1	0	0	0	0	23	0	0	8	0	2	0	0
d__Bacteria	k__norank_d__Bacteria	p__Firmicutes	c__Clostridia	o__unclassified_c__Clostridia	f__unclassified_c__Clostridia	g__unclassified_c__Clostridia	s__unclassified_c__Clostridia	ASV2080	1	2.11214e-06	0	0	0	0	0	0	0	0	0	0	0	0	0	0	0	0	0	0	1	0	0	0	0	0	0	0	0	0	0
d__Bacteria	k__norank_d__Bacteria	p__Bacteroidota	c__Bacteroidia	o__Bacteroidales	f__Muribaculaceae	g__unclassified_f__Muribaculaceae	s__unclassified_f__Muribaculaceae	ASV714	4	8.44855e-06	0	0	0	0	0	0	0	0	0	0	0	0	0	0	0	0	0	0	0	0	4	0	0	0	0	0	0	0	0
d__Bacteria	k__norank_d__Bacteria	p__Firmicutes	c__Clostridia	o__Clostridia_UCG-014	f__norank_o__Clostridia_UCG-014	g__norank_f__norank_o__Clostridia_UCG-014	s__unclassified_g__norank_f__norank_o__Clostridia_UCG-014	ASV2114	29	6.1252e-05	0	0	0	0	0	0	0	0	0	0	0	0	0	0	0	3	3	0	0	0	0	23	0	0	0	0	0	0	0
d__Bacteria	k__norank_d__Bacteria	p__Bacteroidota	c__Bacteroidia	o__Bacteroidales	f__Muribaculaceae	g__norank_f__Muribaculaceae	s__uncultured_bacterium_g__norank_f__Muribaculaceae	ASV961	6	1.26728e-05	0	0	0	0	0	0	0	0	0	0	0	0	0	0	0	0	0	0	0	0	0	6	0	0	0	0	0	0	0
d__Bacteria	k__norank_d__Bacteria	p__Bacteroidota	c__Bacteroidia	o__Bacteroidales	f__unclassified_o__Bacteroidales	g__unclassified_o__Bacteroidales	s__unclassified_o__Bacteroidales	ASV456	2	4.22428e-06	0	0	0	0	0	0	0	0	0	0	0	0	0	0	0	0	0	0	0	0	0	0	0	0	0	0	0	0	2
d__Bacteria	k__norank_d__Bacteria	p__Firmicutes	c__Clostridia	o__Clostridia_vadinBB60_group	f__norank_o__Clostridia_vadinBB60_group	g__norank_f__norank_o__Clostridia_vadinBB60_group	s__unclassified_g__norank_f__norank_o__Clostridia_vadinBB60_group	ASV1508	6	1.26728e-05	0	0	0	0	0	0	0	0	0	0	0	6	0	0	0	0	0	0	0	0	0	0	0	0	0	0	0	0	0
d__Bacteria	k__norank_d__Bacteria	p__Firmicutes	c__Clostridia	o__Oscillospirales	f__Oscillospiraceae	g__norank_f__Oscillospiraceae	s__uncultured_bacterium_g__norank_f__Oscillospiraceae	ASV1770	3	6.33641e-06	0	0	0	0	0	0	0	0	0	0	0	0	0	0	0	0	0	0	0	0	3	0	0	0	0	0	0	0	0
d__Bacteria	k__norank_d__Bacteria	p__Firmicutes	c__Clostridia	o__Oscillospirales	f__Oscillospiraceae	g__norank_f__Oscillospiraceae	s__uncultured_bacterium_g__norank_f__Oscillospiraceae	ASV1779	57	0.000120392	46	4	0	0	0	0	0	0	0	0	0	0	0	0	0	0	0	3	0	0	2	0	0	0	0	2	0	0	0
d__Bacteria	k__norank_d__Bacteria	p__Firmicutes	c__Clostridia	o__Lachnospirales	f__Lachnospiraceae	g__Lachnospiraceae_UCG-001	s__uncultured_bacterium_g__Lachnospiraceae_UCG-001	ASV2711	47	9.92705e-05	0	0	0	0	0	0	0	0	0	0	0	0	0	0	1	0	0	7	0	0	0	0	0	0	0	0	0	39	0
d__Bacteria	k__norank_d__Bacteria	p__Bacteroidota	c__Bacteroidia	o__Bacteroidales	f__Rikenellaceae	g__Rikenella	s__uncultured_bacterium_g__Rikenella	ASV562	292	0.000616744	11	0	0	0	1	8	0	0	0	5	1	31	10	0	4	101	0	17	37	0	36	0	22	0	0	3	0	0	5
d__Bacteria	k__norank_d__Bacteria	p__Firmicutes	c__Clostridia	o__Clostridia_UCG-014	f__norank_o__Clostridia_UCG-014	g__norank_f__norank_o__Clostridia_UCG-014	s__uncultured_Firmicutes_bacterium_g__norank_f__norank_o__Clostridia_UCG-014	ASV1431	7	1.4785e-05	0	0	0	0	1	0	0	0	0	1	0	0	0	0	2	0	0	0	0	0	0	0	0	0	3	0	0	0	0
d__Bacteria	k__norank_d__Bacteria	p__Actinobacteriota	c__Coriobacteriia	o__Coriobacteriales	f__Eggerthellaceae	g__Enterorhabdus	s__uncultured_bacterium_g__Enterorhabdus	ASV2834	2	4.22428e-06	0	0	0	0	0	0	0	0	0	0	0	0	0	0	0	0	0	0	0	0	0	0	0	0	2	0	0	0	0
d__Bacteria	k__norank_d__Bacteria	p__Bacteroidota	c__Bacteroidia	o__Bacteroidales	f__Muribaculaceae	g__norank_f__Muribaculaceae	s__uncultured_Bacteroidales_bacterium_g__norank_f__Muribaculaceae	ASV805	75	0.00015841	0	11	0	0	0	0	0	0	0	0	0	64	0	0	0	0	0	0	0	0	0	0	0	0	0	0	0	0	0
d__Bacteria	k__norank_d__Bacteria	p__Firmicutes	c__Clostridia	o__Lachnospirales	f__Lachnospiraceae	g__unclassified_f__Lachnospiraceae	s__unclassified_f__Lachnospiraceae	ASV2714	72	0.000152074	0	0	0	0	0	0	0	0	0	0	0	0	0	0	0	0	0	0	1	0	0	0	37	0	0	0	34	0	0
d__Bacteria	k__norank_d__Bacteria	p__Firmicutes	c__Clostridia	o__Lachnospirales	f__Lachnospiraceae	g__unclassified_f__Lachnospiraceae	s__unclassified_f__Lachnospiraceae	ASV2716	1	2.11214e-06	0	1	0	0	0	0	0	0	0	0	0	0	0	0	0	0	0	0	0	0	0	0	0	0	0	0	0	0	0
d__Bacteria	k__norank_d__Bacteria	p__Firmicutes	c__Clostridia	o__Lachnospirales	f__Lachnospiraceae	g__unclassified_f__Lachnospiraceae	s__unclassified_f__Lachnospiraceae	ASV2710	11	2.32335e-05	0	0	0	0	0	0	0	0	0	0	0	0	0	0	0	0	0	0	0	0	0	11	0	0	0	0	0	0	0
d__Bacteria	k__norank_d__Bacteria	p__Firmicutes	c__Bacilli	o__Lactobacillales	f__Carnobacteriaceae	g__Atopostipes	s__uncultured_bacterium_g__Atopostipes	ASV179	2	4.22428e-06	0	0	0	0	0	0	0	0	0	0	0	0	0	0	0	1	1	0	0	0	0	0	0	0	0	0	0	0	0
d__Bacteria	k__norank_d__Bacteria	p__Firmicutes	c__Clostridia	o__Oscillospirales	f__Oscillospiraceae	g__norank_f__Oscillospiraceae	s__unclassified_g__norank_f__Oscillospiraceae	ASV1253	24	5.06913e-05	0	0	0	0	0	0	0	0	0	0	0	0	0	0	0	0	0	0	0	7	0	0	6	0	6	0	0	5	0
d__Bacteria	k__norank_d__Bacteria	p__Firmicutes	c__Clostridia	o__Lachnospirales	f__Lachnospiraceae	g__unclassified_f__Lachnospiraceae	s__unclassified_f__Lachnospiraceae	ASV2718	1	2.11214e-06	0	0	0	0	0	0	0	0	0	0	0	0	0	0	0	0	1	0	0	0	0	0	0	0	0	0	0	0	0
d__Bacteria	k__norank_d__Bacteria	p__Bacteroidota	c__Bacteroidia	o__Bacteroidales	f__Muribaculaceae	g__norank_f__Muribaculaceae	s__uncultured_bacterium_g__norank_f__Muribaculaceae	ASV1009	11	2.32335e-05	0	0	0	0	0	0	0	0	0	0	0	0	0	0	0	0	0	11	0	0	0	0	0	0	0	0	0	0	0
d__Bacteria	k__norank_d__Bacteria	p__Bacteroidota	c__Bacteroidia	o__Bacteroidales	f__Muribaculaceae	g__norank_f__Muribaculaceae	s__uncultured_bacterium_g__norank_f__Muribaculaceae	ASV365	4	8.44855e-06	0	0	0	0	0	0	0	0	0	0	0	0	0	0	0	0	0	0	0	0	0	0	0	0	4	0	0	0	0
d__Bacteria	k__norank_d__Bacteria	p__Bacteroidota	c__Bacteroidia	o__Bacteroidales	f__Muribaculaceae	g__norank_f__Muribaculaceae	s__uncultured_bacterium_g__norank_f__Muribaculaceae	ASV350	3	6.33641e-06	0	0	0	0	0	0	0	0	0	0	0	0	0	0	0	0	0	0	0	0	3	0	0	0	0	0	0	0	0
d__Bacteria	k__norank_d__Bacteria	p__Firmicutes	c__Clostridia	o__Oscillospirales	f__Ruminococcaceae	g__norank_f__Ruminococcaceae	s__unclassified_g__norank_f__Ruminococcaceae	ASV2535	26	5.49156e-05	0	0	0	0	0	0	0	0	0	0	0	0	0	0	0	0	0	0	0	0	16	0	10	0	0	0	0	0	0
d__Bacteria	k__norank_d__Bacteria	p__Bacteroidota	c__Bacteroidia	o__Bacteroidales	f__Bacteroidaceae	g__Bacteroides	s__unclassified_g__Bacteroides	ASV361	1	2.11214e-06	0	0	0	0	0	0	0	0	0	0	0	0	0	0	0	0	0	1	0	0	0	0	0	0	0	0	0	0	0
d__Bacteria	k__norank_d__Bacteria	p__Desulfobacterota	c__Desulfovibrionia	o__Desulfovibrionales	f__Desulfovibrionaceae	g__norank_f__Desulfovibrionaceae	s__uncultured_bacterium_g__norank_f__Desulfovibrionaceae	ASV348	1	2.11214e-06	0	0	0	0	0	0	0	0	0	0	0	0	0	0	0	0	0	0	0	0	0	0	1	0	0	0	0	0	0
d__Bacteria	k__norank_d__Bacteria	p__Firmicutes	c__Clostridia	o__Lachnospirales	f__Lachnospiraceae	g__unclassified_f__Lachnospiraceae	s__unclassified_f__Lachnospiraceae	ASV42	1	2.11214e-06	0	0	0	0	0	0	0	1	0	0	0	0	0	0	0	0	0	0	0	0	0	0	0	0	0	0	0	0	0
d__Bacteria	k__norank_d__Bacteria	p__Firmicutes	c__Clostridia	o__Lachnospirales	f__Lachnospiraceae	g__unclassified_f__Lachnospiraceae	s__unclassified_f__Lachnospiraceae	ASV43	4	8.44855e-06	0	0	0	0	0	0	0	4	0	0	0	0	0	0	0	0	0	0	0	0	0	0	0	0	0	0	0	0	0
d__Bacteria	k__norank_d__Bacteria	p__Bacteroidota	c__Bacteroidia	o__Bacteroidales	f__Bacteroidaceae	g__Bacteroides	s__unclassified_g__Bacteroides	ASV369	3	6.33641e-06	0	0	0	0	0	0	0	0	0	0	0	0	0	0	0	0	0	0	0	0	0	0	3	0	0	0	0	0	0
d__Bacteria	k__norank_d__Bacteria	p__Firmicutes	c__Clostridia	o__Clostridia_UCG-014	f__norank_o__Clostridia_UCG-014	g__norank_f__norank_o__Clostridia_UCG-014	s__unclassified_g__norank_f__norank_o__Clostridia_UCG-014	ASV1988	35	7.39248e-05	0	0	0	0	0	0	0	12	0	0	0	0	0	0	0	0	0	0	9	7	5	0	0	0	0	0	0	2	0
d__Bacteria	k__norank_d__Bacteria	p__Firmicutes	c__Clostridia	o__Lachnospirales	f__Lachnospiraceae	g__unclassified_f__Lachnospiraceae	s__unclassified_f__Lachnospiraceae	ASV2629	1	2.11214e-06	0	0	0	0	0	0	0	0	0	0	0	0	0	0	0	0	0	0	0	0	0	1	0	0	0	0	0	0	0
d__Bacteria	k__norank_d__Bacteria	p__Firmicutes	c__Clostridia	o__Lachnospirales	f__Lachnospiraceae	g__unclassified_f__Lachnospiraceae	s__unclassified_f__Lachnospiraceae	ASV2158	11	2.32335e-05	0	0	0	0	0	0	0	0	0	0	0	0	0	0	0	0	0	0	3	0	5	0	0	0	0	3	0	0	0
d__Bacteria	k__norank_d__Bacteria	p__Bacteroidota	c__Bacteroidia	o__Bacteroidales	f__unclassified_o__Bacteroidales	g__unclassified_o__Bacteroidales	s__unclassified_o__Bacteroidales	ASV535	1	2.11214e-06	0	0	1	0	0	0	0	0	0	0	0	0	0	0	0	0	0	0	0	0	0	0	0	0	0	0	0	0	0
d__Bacteria	k__norank_d__Bacteria	p__Bacteroidota	c__Bacteroidia	o__Bacteroidales	f__Muribaculaceae	g__norank_f__Muribaculaceae	s__uncultured_bacterium_g__norank_f__Muribaculaceae	ASV568	1	2.11214e-06	0	0	0	0	0	0	0	0	0	0	0	0	0	0	0	0	0	0	0	0	0	0	0	0	0	1	0	0	0
d__Bacteria	k__norank_d__Bacteria	p__Firmicutes	c__Clostridia	o__Lachnospirales	f__Lachnospiraceae	g__unclassified_f__Lachnospiraceae	s__unclassified_f__Lachnospiraceae	ASV2620	2	4.22428e-06	2	0	0	0	0	0	0	0	0	0	0	0	0	0	0	0	0	0	0	0	0	0	0	0	0	0	0	0	0
d__Bacteria	k__norank_d__Bacteria	p__Firmicutes	c__Clostridia	o__Lachnospirales	f__Lachnospiraceae	g__unclassified_f__Lachnospiraceae	s__unclassified_f__Lachnospiraceae	ASV2153	2	4.22428e-06	0	0	0	0	0	0	0	0	0	0	0	0	0	2	0	0	0	0	0	0	0	0	0	0	0	0	0	0	0
d__Bacteria	k__norank_d__Bacteria	p__Firmicutes	c__Bacilli	o__unclassified_c__Bacilli	f__unclassified_c__Bacilli	g__unclassified_c__Bacilli	s__unclassified_c__Bacilli	ASV1303	1	2.11214e-06	0	0	0	0	0	0	0	0	0	0	0	0	0	0	0	0	0	0	0	0	0	0	0	0	0	1	0	0	0
d__Bacteria	k__norank_d__Bacteria	p__Firmicutes	c__Clostridia	o__Lachnospirales	f__Lachnospiraceae	g__unclassified_f__Lachnospiraceae	s__unclassified_f__Lachnospiraceae	ASV2156	2	4.22428e-06	0	0	0	0	0	0	0	0	0	0	0	0	0	0	0	0	0	0	0	0	0	0	0	0	0	0	0	0	2
d__Bacteria	k__norank_d__Bacteria	p__Firmicutes	c__Clostridia	o__Lachnospirales	f__Lachnospiraceae	g__unclassified_f__Lachnospiraceae	s__unclassified_f__Lachnospiraceae	ASV2157	3	6.33641e-06	0	0	0	0	0	0	0	0	0	0	0	0	0	0	0	0	0	0	0	0	0	0	0	0	0	3	0	0	0
d__Bacteria	k__norank_d__Bacteria	p__Firmicutes	c__Clostridia	o__Lachnospirales	f__Lachnospiraceae	g__unclassified_f__Lachnospiraceae	s__unclassified_f__Lachnospiraceae	ASV2154	23	4.85792e-05	0	0	0	0	0	0	0	0	0	0	0	0	0	0	0	0	0	0	0	0	3	17	0	0	1	2	0	0	0
d__Bacteria	k__norank_d__Bacteria	p__unclassified_k__norank_d__Bacteria	c__unclassified_k__norank_d__Bacteria	o__unclassified_k__norank_d__Bacteria	f__unclassified_k__norank_d__Bacteria	g__unclassified_k__norank_d__Bacteria	s__unclassified_k__norank_d__Bacteria	ASV347	1	2.11214e-06	0	0	0	0	0	0	0	0	0	0	0	0	0	0	0	0	0	0	0	0	0	0	0	0	1	0	0	0	0
d__Bacteria	k__norank_d__Bacteria	p__Bacteroidota	c__Bacteroidia	o__Bacteroidales	f__Muribaculaceae	g__norank_f__Muribaculaceae	s__uncultured_bacterium_g__norank_f__Muribaculaceae	ASV1649	3	6.33641e-06	0	0	0	0	0	0	0	0	0	0	0	0	0	0	0	0	0	0	0	0	0	0	0	0	3	0	0	0	0
d__Bacteria	k__norank_d__Bacteria	p__Bacteroidota	c__Bacteroidia	o__Bacteroidales	f__Muribaculaceae	g__norank_f__Muribaculaceae	s__uncultured_bacterium_g__norank_f__Muribaculaceae	ASV1133	2	4.22428e-06	0	0	0	0	0	0	0	0	0	0	0	0	0	0	0	0	0	2	0	0	0	0	0	0	0	0	0	0	0
d__Bacteria	k__norank_d__Bacteria	p__Bacteroidota	c__Bacteroidia	o__Bacteroidales	f__Muribaculaceae	g__norank_f__Muribaculaceae	s__uncultured_bacterium_g__norank_f__Muribaculaceae	ASV1135	2	4.22428e-06	0	0	0	0	0	0	0	0	0	0	0	0	0	0	0	0	0	0	0	0	0	0	0	0	2	0	0	0	0
d__Bacteria	k__norank_d__Bacteria	p__Bacteroidota	c__Bacteroidia	o__Bacteroidales	f__Muribaculaceae	g__norank_f__Muribaculaceae	s__uncultured_bacterium_g__norank_f__Muribaculaceae	ASV1137	3	6.33641e-06	0	0	0	0	0	0	0	0	0	0	0	0	0	0	0	0	0	0	0	0	0	0	0	0	3	0	0	0	0
d__Bacteria	k__norank_d__Bacteria	p__Proteobacteria	c__Alphaproteobacteria	o__Caulobacterales	f__Caulobacteraceae	g__unclassified_f__Caulobacteraceae	s__unclassified_f__Caulobacteraceae	ASV2442	70	0.00014785	3	0	1	0	5	0	0	1	3	14	0	5	0	3	6	4	6	1	2	0	2	2	1	2	0	0	0	6	3
d__Bacteria	k__norank_d__Bacteria	p__Firmicutes	c__Clostridia	o__Clostridia_vadinBB60_group	f__norank_o__Clostridia_vadinBB60_group	g__norank_f__norank_o__Clostridia_vadinBB60_group	s__uncultured_bacterium_g__norank_f__norank_o__Clostridia_vadinBB60_group	ASV1280	3	6.33641e-06	0	0	0	0	0	0	0	0	0	0	0	1	0	0	0	2	0	0	0	0	0	0	0	0	0	0	0	0	0
d__Bacteria	k__norank_d__Bacteria	p__Bacteroidota	c__Bacteroidia	o__Bacteroidales	f__Bacteroidaceae	g__Bacteroides	s__unclassified_g__Bacteroides	ASV504	2	4.22428e-06	0	0	0	0	0	0	0	0	0	0	0	0	0	0	0	0	0	0	2	0	0	0	0	0	0	0	0	0	0
d__Bacteria	k__norank_d__Bacteria	p__Bacteroidota	c__Bacteroidia	o__Bacteroidales	f__Muribaculaceae	g__norank_f__Muribaculaceae	s__uncultured_bacterium_g__norank_f__Muribaculaceae	ASV410	4	8.44855e-06	0	0	0	0	0	0	0	0	0	0	0	0	0	0	0	0	0	0	0	0	0	0	0	0	4	0	0	0	0
d__Bacteria	k__norank_d__Bacteria	p__Bacteroidota	c__Bacteroidia	o__Bacteroidales	f__Muribaculaceae	g__norank_f__Muribaculaceae	s__uncultured_bacterium_g__norank_f__Muribaculaceae	ASV412	1	2.11214e-06	0	0	0	0	0	0	0	0	0	0	0	0	0	0	0	0	0	1	0	0	0	0	0	0	0	0	0	0	0
d__Bacteria	k__norank_d__Bacteria	p__Firmicutes	c__Clostridia	o__Lachnospirales	f__Lachnospiraceae	g__unclassified_f__Lachnospiraceae	s__unclassified_f__Lachnospiraceae	ASV2029	21	4.43549e-05	0	0	0	0	0	0	0	0	0	0	0	0	0	0	0	0	0	2	0	0	0	0	0	0	0	0	0	10	9
d__Bacteria	k__norank_d__Bacteria	p__Firmicutes	c__Clostridia	o__Lachnospirales	f__Lachnospiraceae	g__unclassified_f__Lachnospiraceae	s__unclassified_f__Lachnospiraceae	ASV2026	132	0.000278802	3	0	0	6	4	25	0	0	0	0	8	0	0	9	20	2	5	6	4	11	7	9	0	0	0	0	0	4	9
d__Bacteria	k__norank_d__Bacteria	p__Firmicutes	c__Clostridia	o__Lachnospirales	f__Lachnospiraceae	g__unclassified_f__Lachnospiraceae	s__unclassified_f__Lachnospiraceae	ASV2071	2	4.22428e-06	0	0	0	0	2	0	0	0	0	0	0	0	0	0	0	0	0	0	0	0	0	0	0	0	0	0	0	0	0
d__Bacteria	k__norank_d__Bacteria	p__Firmicutes	c__Clostridia	o__Lachnospirales	f__Lachnospiraceae	g__unclassified_f__Lachnospiraceae	s__unclassified_f__Lachnospiraceae	ASV2537	73	0.000154186	12	0	0	0	0	0	0	0	0	0	0	0	0	0	0	0	0	0	0	0	0	0	0	0	0	0	0	0	61
d__Bacteria	k__norank_d__Bacteria	p__Firmicutes	c__Clostridia	o__Lachnospirales	f__Lachnospiraceae	g__unclassified_f__Lachnospiraceae	s__unclassified_f__Lachnospiraceae	ASV2022	29	6.1252e-05	1	0	0	0	0	0	0	0	0	0	6	0	0	0	0	0	3	0	0	0	0	19	0	0	0	0	0	0	0
d__Bacteria	k__norank_d__Bacteria	p__Firmicutes	c__Clostridia	o__Lachnospirales	f__Lachnospiraceae	g__unclassified_f__Lachnospiraceae	s__unclassified_f__Lachnospiraceae	ASV2531	153	0.000323157	70	0	0	0	0	32	0	0	0	17	0	13	14	3	0	0	0	0	0	0	4	0	0	0	0	0	0	0	0
d__Bacteria	k__norank_d__Bacteria	p__Firmicutes	c__Clostridia	o__Lachnospirales	f__Lachnospiraceae	g__unclassified_f__Lachnospiraceae	s__unclassified_f__Lachnospiraceae	ASV2532	3	6.33641e-06	0	0	0	0	0	0	0	0	0	0	0	0	0	1	2	0	0	0	0	0	0	0	0	0	0	0	0	0	0
d__Bacteria	k__norank_d__Bacteria	p__Firmicutes	c__Clostridia	o__Lachnospirales	f__Lachnospiraceae	g__unclassified_f__Lachnospiraceae	s__unclassified_f__Lachnospiraceae	ASV2533	143	0.000302036	0	0	0	0	0	0	0	0	0	0	0	0	40	0	0	0	0	0	12	0	56	21	0	0	0	14	0	0	0
d__Bacteria	k__norank_d__Bacteria	p__Firmicutes	c__Clostridia	o__Lachnospirales	f__Lachnospiraceae	g__norank_f__Lachnospiraceae	s__unclassified_g__norank_f__Lachnospiraceae	ASV2147	7	1.4785e-05	0	0	0	0	0	0	0	0	0	0	0	0	0	0	6	0	0	0	0	0	1	0	0	0	0	0	0	0	0
d__Bacteria	k__norank_d__Bacteria	p__Bacteroidota	c__Bacteroidia	o__Bacteroidales	f__Muribaculaceae	g__norank_f__Muribaculaceae	s__uncultured_bacterium_g__norank_f__Muribaculaceae	ASV783	4	8.44855e-06	0	0	0	0	0	0	0	0	0	0	0	0	0	0	0	0	0	0	0	0	0	0	0	0	4	0	0	0	0
d__Bacteria	k__norank_d__Bacteria	p__Bacteroidota	c__Bacteroidia	o__Bacteroidales	f__Muribaculaceae	g__norank_f__Muribaculaceae	s__uncultured_bacterium_g__norank_f__Muribaculaceae	ASV782	3	6.33641e-06	0	0	0	0	0	0	0	0	0	0	0	0	0	0	0	0	0	0	0	0	0	0	0	0	0	0	0	0	3
d__Bacteria	k__norank_d__Bacteria	p__Bacteroidota	c__Bacteroidia	o__Bacteroidales	f__Muribaculaceae	g__norank_f__Muribaculaceae	s__uncultured_bacterium_g__norank_f__Muribaculaceae	ASV789	6	1.26728e-05	0	0	0	0	0	0	0	0	0	0	0	0	0	0	0	0	6	0	0	0	0	0	0	0	0	0	0	0	0
d__Bacteria	k__norank_d__Bacteria	p__Bacteroidota	c__Bacteroidia	o__Bacteroidales	f__Muribaculaceae	g__norank_f__Muribaculaceae	s__uncultured_bacterium_g__norank_f__Muribaculaceae	ASV1738	1	2.11214e-06	0	0	0	0	0	0	0	0	0	0	0	0	0	0	0	0	0	0	0	1	0	0	0	0	0	0	0	0	0
d__Bacteria	k__norank_d__Bacteria	p__Bacteroidota	c__Bacteroidia	o__Bacteroidales	f__Rikenellaceae	g__unclassified_f__Rikenellaceae	s__unclassified_f__Rikenellaceae	ASV1991	1	2.11214e-06	0	0	0	0	0	0	0	0	0	0	0	0	0	0	0	0	0	0	0	0	0	1	0	0	0	0	0	0	0
d__Bacteria	k__norank_d__Bacteria	p__Firmicutes	c__Clostridia	o__Oscillospirales	f__Oscillospiraceae	g__Colidextribacter	s__unclassified_g__Colidextribacter	ASV1545	2	4.22428e-06	0	0	0	0	0	0	0	0	0	0	0	0	0	0	0	0	0	0	0	0	0	0	2	0	0	0	0	0	0
d__Bacteria	k__norank_d__Bacteria	p__Firmicutes	c__Clostridia	o__Oscillospirales	f__Ruminococcaceae	g__norank_f__Ruminococcaceae	s__Clostridium_leptum_g__norank	ASV2772	306	0.000646314	0	0	0	0	0	7	0	0	0	0	0	0	0	0	16	0	29	0	82	7	0	64	11	18	0	0	0	26	46
d__Bacteria	k__norank_d__Bacteria	p__Firmicutes	c__Clostridia	o__Oscillospirales	f__Ruminococcaceae	g__unclassified_f__Ruminococcaceae	s__unclassified_f__Ruminococcaceae	ASV2276	101	0.000213326	18	0	0	0	0	4	0	0	2	0	0	3	0	0	3	0	1	3	3	5	0	5	4	7	4	3	0	5	31
d__Bacteria	k__norank_d__Bacteria	p__Firmicutes	c__Clostridia	o__Oscillospirales	f__Oscillospiraceae	g__Colidextribacter	s__unclassified_g__Colidextribacter	ASV515	5	1.05607e-05	0	0	0	0	0	0	0	0	0	0	0	0	0	0	0	0	0	0	0	0	0	5	0	0	0	0	0	0	0
d__Bacteria	k__norank_d__Bacteria	p__Firmicutes	c__Clostridia	o__Lachnospirales	f__Lachnospiraceae	g__Lachnospiraceae_UCG-001	s__uncultured_bacterium_g__Lachnospiraceae_UCG-001	ASV2288	130	0.000274578	0	1	8	0	0	0	1	0	0	8	0	0	0	77	0	0	0	1	0	0	12	2	0	0	18	0	2	0	0
d__Bacteria	k__norank_d__Bacteria	p__Bacteroidota	c__Bacteroidia	o__Bacteroidales	f__Muribaculaceae	g__norank_f__Muribaculaceae	s__uncultured_bacterium_g__norank_f__Muribaculaceae	ASV941	4	8.44855e-06	0	0	0	0	0	0	0	0	0	0	0	0	0	0	4	0	0	0	0	0	0	0	0	0	0	0	0	0	0
d__Bacteria	k__norank_d__Bacteria	p__Firmicutes	c__Bacilli	o__RF39	f__norank_o__RF39	g__norank_f__norank_o__RF39	s__metagenome_g__norank_f__norank_o__RF39	ASV94	1	2.11214e-06	0	0	0	0	0	0	0	0	0	0	0	0	0	0	0	0	0	0	0	0	0	0	0	0	0	0	0	1	0
d__Bacteria	k__norank_d__Bacteria	p__Firmicutes	c__Clostridia	o__Oscillospirales	f__Oscillospiraceae	g__Colidextribacter	s__unclassified_g__Colidextribacter	ASV1386	703	0.00148483	0	15	9	0	0	0	0	13	14	0	4	12	24	0	13	10	0	44	0	12	83	0	42	31	68	15	38	7	249
d__Bacteria	k__norank_d__Bacteria	p__Firmicutes	c__Clostridia	o__Oscillospirales	f__Oscillospiraceae	g__Colidextribacter	s__unclassified_g__Colidextribacter	ASV1385	4	8.44855e-06	0	0	0	0	0	0	0	0	0	0	0	0	0	0	0	0	0	0	0	0	0	0	0	0	4	0	0	0	0
d__Bacteria	k__norank_d__Bacteria	p__Firmicutes	c__Clostridia	o__Oscillospirales	f__Oscillospiraceae	g__Colidextribacter	s__unclassified_g__Colidextribacter	ASV1435	351	0.00074136	10	0	0	0	0	14	0	0	0	10	0	0	0	0	16	10	10	31	0	0	19	0	0	0	0	7	0	0	224
d__Bacteria	k__norank_d__Bacteria	p__Firmicutes	c__Clostridia	o__Oscillospirales	f__Oscillospiraceae	g__Colidextribacter	s__unclassified_g__Colidextribacter	ASV1430	2	4.22428e-06	0	0	0	0	0	0	2	0	0	0	0	0	0	0	0	0	0	0	0	0	0	0	0	0	0	0	0	0	0
d__Bacteria	k__norank_d__Bacteria	p__Campilobacterota	c__Campylobacteria	o__Campylobacterales	f__Helicobacteraceae	g__Helicobacter	s__unclassified_g__Helicobacter	ASV559	2	4.22428e-06	0	0	0	0	0	0	0	2	0	0	0	0	0	0	0	0	0	0	0	0	0	0	0	0	0	0	0	0	0
d__Bacteria	k__norank_d__Bacteria	p__Bacteroidota	c__Bacteroidia	o__Bacteroidales	f__Marinifilaceae	g__Odoribacter	s__unclassified_g__Odoribacter	ASV1579	1	2.11214e-06	0	0	0	0	0	0	0	0	0	0	0	0	0	0	0	0	0	0	0	0	0	0	0	0	0	1	0	0	0
d__Bacteria	k__norank_d__Bacteria	p__Desulfobacterota	c__Desulfovibrionia	o__Desulfovibrionales	f__Desulfovibrionaceae	g__norank_f__Desulfovibrionaceae	s__uncultured_bacterium_g__norank_f__Desulfovibrionaceae	ASV31	5205	0.0109937	244	45	30	11	11	80	6	7	108	8	85	34	122	128	313	339	157	396	184	53	16	203	49	68	72	220	11	1075	1130
d__Bacteria	k__norank_d__Bacteria	p__Bacteroidota	c__Bacteroidia	o__Bacteroidales	f__Tannerellaceae	g__Parabacteroides	s__uncultured_Bacteroidales_bacterium_g__Parabacteroides	ASV685	384	0.000811061	2	31	2	0	8	5	2	6	0	0	0	7	0	6	15	30	29	36	44	0	20	6	9	57	17	27	22	1	2
d__Bacteria	k__norank_d__Bacteria	p__Desulfobacterota	c__Desulfovibrionia	o__Desulfovibrionales	f__Desulfovibrionaceae	g__norank_f__Desulfovibrionaceae	s__uncultured_Desulfovibrionales_bacterium_g__norank_f__Desulfovibrionaceae	ASV32	3	6.33641e-06	0	0	3	0	0	0	0	0	0	0	0	0	0	0	0	0	0	0	0	0	0	0	0	0	0	0	0	0	0
d__Bacteria	k__norank_d__Bacteria	p__Bacteroidota	c__Bacteroidia	o__Bacteroidales	f__Bacteroidaceae	g__Bacteroides	s__unclassified_g__Bacteroides	ASV764	3108	0.00656452	25	81	47	0	33	44	7	93	13	20	10	57	0	19	107	187	51	353	132	80	102	75	0	477	52	482	508	37	16
d__Bacteria	k__norank_d__Bacteria	p__Firmicutes	c__Clostridia	o__Clostridia_UCG-014	f__norank_o__Clostridia_UCG-014	g__norank_f__norank_o__Clostridia_UCG-014	s__unclassified_g__norank_f__norank_o__Clostridia_UCG-014	ASV2050	18	3.80185e-05	0	0	0	0	0	0	0	18	0	0	0	0	0	0	0	0	0	0	0	0	0	0	0	0	0	0	0	0	0
d__Bacteria	k__norank_d__Bacteria	p__Firmicutes	c__Clostridia	o__Lachnospirales	f__Lachnospiraceae	g__unclassified_f__Lachnospiraceae	s__unclassified_f__Lachnospiraceae	ASV2375	1	2.11214e-06	0	0	0	0	0	0	0	0	0	0	0	0	0	0	0	0	0	0	0	0	0	0	0	0	1	0	0	0	0
d__Bacteria	k__norank_d__Bacteria	p__Firmicutes	c__Clostridia	o__Clostridia_UCG-014	f__norank_o__Clostridia_UCG-014	g__norank_f__norank_o__Clostridia_UCG-014	s__unclassified_g__norank_f__norank_o__Clostridia_UCG-014	ASV2054	3	6.33641e-06	3	0	0	0	0	0	0	0	0	0	0	0	0	0	0	0	0	0	0	0	0	0	0	0	0	0	0	0	0
d__Bacteria	k__norank_d__Bacteria	p__Firmicutes	c__Clostridia	o__Lachnospirales	f__Lachnospiraceae	g__unclassified_f__Lachnospiraceae	s__unclassified_f__Lachnospiraceae	ASV244	4	8.44855e-06	0	0	0	0	0	0	0	4	0	0	0	0	0	0	0	0	0	0	0	0	0	0	0	0	0	0	0	0	0
d__Bacteria	k__norank_d__Bacteria	p__Firmicutes	c__Clostridia	o__Oscillospirales	f__Oscillospiraceae	g__Oscillibacter	s__unclassified_g__Oscillibacter	ASV1668	99	0.000209102	0	0	0	0	0	0	0	0	0	0	0	4	1	0	4	0	0	20	0	10	20	23	0	6	5	0	6	0	0
d__Bacteria	k__norank_d__Bacteria	p__Firmicutes	c__Clostridia	o__Oscillospirales	f__Ruminococcaceae	g__norank_f__Ruminococcaceae	s__unclassified_g__norank_f__Ruminococcaceae	ASV2402	1	2.11214e-06	0	0	0	0	0	0	0	0	0	0	0	0	0	0	0	0	0	0	0	0	0	0	0	0	1	0	0	0	0
d__Bacteria	k__norank_d__Bacteria	p__Firmicutes	c__Clostridia	o__Oscillospirales	f__Ruminococcaceae	g__norank_f__Ruminococcaceae	s__unclassified_g__norank_f__Ruminococcaceae	ASV2400	4	8.44855e-06	0	0	0	0	0	0	0	0	0	0	0	0	0	0	0	0	0	0	0	0	0	0	0	0	4	0	0	0	0
d__Bacteria	k__norank_d__Bacteria	p__Actinobacteriota	c__Actinobacteria	o__Propionibacteriales	f__Nocardioidaceae	g__Nocardioides	s__Nocardioides_dilutus	ASV1192	2	4.22428e-06	0	2	0	0	0	0	0	0	0	0	0	0	0	0	0	0	0	0	0	0	0	0	0	0	0	0	0	0	0
d__Bacteria	k__norank_d__Bacteria	p__Firmicutes	c__Bacilli	o__Lactobacillales	f__Lactobacillaceae	g__Lactobacillus	s__unclassified_g__Lactobacillus	ASV784	1	2.11214e-06	0	1	0	0	0	0	0	0	0	0	0	0	0	0	0	0	0	0	0	0	0	0	0	0	0	0	0	0	0
d__Bacteria	k__norank_d__Bacteria	p__Firmicutes	c__Bacilli	o__Bacillales	f__Bacillaceae	g__Bacillus	s__Lactobacillus_vaginalis_g__Bacillus	ASV195	33	6.97005e-05	0	0	0	0	0	0	0	0	0	0	0	0	0	0	0	0	0	0	0	33	0	0	0	0	0	0	0	0	0
d__Bacteria	k__norank_d__Bacteria	p__Firmicutes	c__Clostridia	o__unclassified_c__Clostridia	f__unclassified_c__Clostridia	g__unclassified_c__Clostridia	s__unclassified_c__Clostridia	ASV1264	2	4.22428e-06	0	0	0	0	0	0	0	0	0	0	0	0	0	0	0	0	2	0	0	0	0	0	0	0	0	0	0	0	0
d__Bacteria	k__norank_d__Bacteria	p__Firmicutes	c__Clostridia	o__Lachnospirales	f__Lachnospiraceae	g__Blautia	s__unclassified_g__Blautia	ASV2679	2	4.22428e-06	0	0	0	0	0	0	0	0	0	0	0	2	0	0	0	0	0	0	0	0	0	0	0	0	0	0	0	0	0
d__Bacteria	k__norank_d__Bacteria	p__Bacteroidota	c__Bacteroidia	o__Bacteroidales	f__Muribaculaceae	g__norank_f__Muribaculaceae	s__uncultured_bacterium_g__norank_f__Muribaculaceae	ASV2845	1	2.11214e-06	0	0	0	0	0	0	0	0	0	0	0	0	0	0	0	0	0	0	0	0	0	1	0	0	0	0	0	0	0
d__Bacteria	k__norank_d__Bacteria	p__unclassified_k__norank_d__Bacteria	c__unclassified_k__norank_d__Bacteria	o__unclassified_k__norank_d__Bacteria	f__unclassified_k__norank_d__Bacteria	g__unclassified_k__norank_d__Bacteria	s__unclassified_k__norank_d__Bacteria	ASV525	3	6.33641e-06	0	0	0	0	0	0	0	0	0	0	0	0	0	0	0	3	0	0	0	0	0	0	0	0	0	0	0	0	0
d__Bacteria	k__norank_d__Bacteria	p__Firmicutes	c__Clostridia	o__Clostridia_vadinBB60_group	f__norank_o__Clostridia_vadinBB60_group	g__norank_f__norank_o__Clostridia_vadinBB60_group	s__unclassified_g__norank_f__norank_o__Clostridia_vadinBB60_group	ASV1482	31	6.54763e-05	3	8	0	0	0	0	0	0	0	0	0	3	0	0	0	1	0	0	1	7	0	0	0	0	7	1	0	0	0
d__Bacteria	k__norank_d__Bacteria	p__Patescibacteria	c__Saccharimonadia	o__Saccharimonadales	f__Saccharimonadaceae	g__Candidatus_Saccharimonas	s__uncultured_bacterium_g__Candidatus_Saccharimonas	ASV1504	7	1.4785e-05	0	0	0	0	0	0	0	0	0	0	0	0	0	0	0	0	0	0	0	0	0	0	0	0	0	7	0	0	0
d__Bacteria	k__norank_d__Bacteria	p__Firmicutes	c__Clostridia	o__Lachnospirales	f__Lachnospiraceae	g__A2	s__uncultured_bacterium_g__A2	ASV2287	29	6.1252e-05	7	3	0	0	6	0	0	0	0	0	0	0	0	0	0	3	0	0	0	3	0	0	0	0	0	0	0	0	7
d__Bacteria	k__norank_d__Bacteria	p__Firmicutes	c__Clostridia	o__Oscillospirales	f__Oscillospiraceae	g__Oscillibacter	s__Oscillibacter_sp._1-3	ASV1709	2	4.22428e-06	0	0	0	0	0	0	0	0	0	0	0	0	0	0	0	0	0	0	0	0	0	0	2	0	0	0	0	0	0
d__Bacteria	k__norank_d__Bacteria	p__Bacteroidota	c__Bacteroidia	o__Bacteroidales	f__Muribaculaceae	g__norank_f__Muribaculaceae	s__uncultured_bacterium_g__norank_f__Muribaculaceae	ASV954	3	6.33641e-06	0	0	0	0	0	0	0	0	0	0	0	0	0	0	0	0	0	0	0	0	0	0	0	3	0	0	0	0	0
d__Bacteria	k__norank_d__Bacteria	p__Bacteroidota	c__Bacteroidia	o__Bacteroidales	f__Muribaculaceae	g__norank_f__Muribaculaceae	s__uncultured_bacterium_g__norank_f__Muribaculaceae	ASV957	237	0.000500577	0	13	0	0	9	4	0	0	0	0	0	0	0	0	0	22	28	26	15	26	11	15	0	22	0	21	12	0	13
d__Bacteria	k__norank_d__Bacteria	p__Bacteroidota	c__Bacteroidia	o__Bacteroidales	f__Muribaculaceae	g__norank_f__Muribaculaceae	s__uncultured_bacterium_g__norank_f__Muribaculaceae	ASV952	1	2.11214e-06	0	0	0	0	0	0	0	0	0	0	0	0	0	0	0	0	0	1	0	0	0	0	0	0	0	0	0	0	0
d__Bacteria	k__norank_d__Bacteria	p__Bacteroidota	c__Bacteroidia	o__Bacteroidales	f__Muribaculaceae	g__norank_f__Muribaculaceae	s__uncultured_bacterium_g__norank_f__Muribaculaceae	ASV953	2	4.22428e-06	0	0	0	0	0	0	0	0	0	0	0	0	0	0	0	0	0	0	0	0	0	0	0	2	0	0	0	0	0
d__Bacteria	k__norank_d__Bacteria	p__Bacteroidota	c__Bacteroidia	o__Bacteroidales	f__Muribaculaceae	g__norank_f__Muribaculaceae	s__uncultured_Bacteroidales_bacterium_g__norank_f__Muribaculaceae	ASV1123	1427	0.00301402	26	56	17	0	21	64	20	36	0	0	18	126	13	0	119	32	89	62	40	0	54	29	90	117	137	111	70	38	42
d__Bacteria	k__norank_d__Bacteria	p__Bacteroidota	c__Bacteroidia	o__Bacteroidales	f__Muribaculaceae	g__norank_f__Muribaculaceae	s__uncultured_Bacteroidales_bacterium_g__norank_f__Muribaculaceae	ASV1121	153	0.000323157	0	0	7	0	0	0	8	8	0	0	0	23	10	0	0	0	0	17	0	0	9	10	0	23	0	16	0	18	4
d__Bacteria	k__norank_d__Bacteria	p__Firmicutes	c__Clostridia	o__Oscillospirales	f__Oscillospiraceae	g__unclassified_f__Oscillospiraceae	s__unclassified_f__Oscillospiraceae	ASV1644	3	6.33641e-06	0	0	0	0	0	0	0	0	0	0	0	0	0	0	0	0	3	0	0	0	0	0	0	0	0	0	0	0	0
d__Bacteria	k__norank_d__Bacteria	p__Firmicutes	c__Bacilli	o__Bacillales	f__Bacillaceae	g__Bacillus	s__Lactobacillus_vaginalis_g__Bacillus	ASV2390	2	4.22428e-06	2	0	0	0	0	0	0	0	0	0	0	0	0	0	0	0	0	0	0	0	0	0	0	0	0	0	0	0	0
d__Bacteria	k__norank_d__Bacteria	p__Cyanobacteria	c__Vampirivibrionia	o__Gastranaerophilales	f__norank_o__Gastranaerophilales	g__norank_f__norank_o__Gastranaerophilales	s__uncultured_bacterium_g__norank_f__norank_o__Gastranaerophilales	ASV401	1	2.11214e-06	0	0	0	0	0	0	0	0	0	0	0	0	0	0	0	0	0	0	0	0	0	0	0	0	1	0	0	0	0
d__Bacteria	k__norank_d__Bacteria	p__Firmicutes	c__Clostridia	o__unclassified_c__Clostridia	f__unclassified_c__Clostridia	g__unclassified_c__Clostridia	s__unclassified_c__Clostridia	ASV2477	3	6.33641e-06	0	0	0	0	0	0	0	0	0	0	0	0	0	0	0	0	0	3	0	0	0	0	0	0	0	0	0	0	0
d__Bacteria	k__norank_d__Bacteria	p__Bacteroidota	c__Bacteroidia	o__Bacteroidales	f__Muribaculaceae	g__norank_f__Muribaculaceae	s__unclassified_g__norank_f__Muribaculaceae	ASV439	2	4.22428e-06	0	0	0	0	0	0	0	0	0	0	0	0	0	0	0	0	0	0	0	0	0	2	0	0	0	0	0	0	0
d__Bacteria	k__norank_d__Bacteria	p__Firmicutes	c__Bacilli	o__Lactobacillales	f__Lactobacillaceae	g__Lactobacillus	s__Lactobacillus_sp._C30An8	ASV771	2	4.22428e-06	0	0	0	0	0	0	0	0	0	2	0	0	0	0	0	0	0	0	0	0	0	0	0	0	0	0	0	0	0
d__Bacteria	k__norank_d__Bacteria	p__Firmicutes	c__Clostridia	o__Clostridia_vadinBB60_group	f__norank_o__Clostridia_vadinBB60_group	g__norank_f__norank_o__Clostridia_vadinBB60_group	s__uncultured_bacterium_g__norank_f__norank_o__Clostridia_vadinBB60_group	ASV1946	35	7.39248e-05	0	0	0	0	0	0	0	0	0	0	0	6	2	0	1	0	0	11	2	2	0	0	7	0	0	0	0	4	0
d__Bacteria	k__norank_d__Bacteria	p__Proteobacteria	c__Gammaproteobacteria	o__Pasteurellales	f__Pasteurellaceae	g__Rodentibacter	s__unclassified_g__Rodentibacter	ASV88	34	7.18127e-05	0	3	0	0	0	0	0	0	1	0	0	0	0	0	0	1	3	0	0	0	2	0	17	0	0	0	3	0	4
d__Bacteria	k__norank_d__Bacteria	p__Firmicutes	c__Bacilli	o__Erysipelotrichales	f__Erysipelotrichaceae	g__norank_f__Erysipelotrichaceae	s__uncultured_bacterium_g__norank_f__Erysipelotrichaceae	ASV256	2	4.22428e-06	0	0	0	0	0	2	0	0	0	0	0	0	0	0	0	0	0	0	0	0	0	0	0	0	0	0	0	0	0
d__Bacteria	k__norank_d__Bacteria	p__unclassified_k__norank_d__Bacteria	c__unclassified_k__norank_d__Bacteria	o__unclassified_k__norank_d__Bacteria	f__unclassified_k__norank_d__Bacteria	g__unclassified_k__norank_d__Bacteria	s__unclassified_k__norank_d__Bacteria	ASV1662	1	2.11214e-06	0	0	0	0	0	0	0	0	0	0	0	0	0	0	0	0	0	0	0	0	0	0	0	0	1	0	0	0	0
d__Bacteria	k__norank_d__Bacteria	p__Firmicutes	c__Bacilli	o__Lactobacillales	f__unclassified_o__Lactobacillales	g__unclassified_o__Lactobacillales	s__unclassified_o__Lactobacillales	ASV20	1	2.11214e-06	0	0	0	0	0	0	0	0	0	0	1	0	0	0	0	0	0	0	0	0	0	0	0	0	0	0	0	0	0
d__Bacteria	k__norank_d__Bacteria	p__Bacteroidota	c__Bacteroidia	o__Bacteroidales	f__Rikenellaceae	g__Alistipes	s__uncultured_bacterium_g__Alistipes	ASV430	23	4.85792e-05	0	0	0	0	0	0	0	0	23	0	0	0	0	0	0	0	0	0	0	0	0	0	0	0	0	0	0	0	0
d__Bacteria	k__norank_d__Bacteria	p__Firmicutes	c__Clostridia	o__Lachnospirales	f__Lachnospiraceae	g__unclassified_f__Lachnospiraceae	s__unclassified_f__Lachnospiraceae	ASV1362	1	2.11214e-06	0	1	0	0	0	0	0	0	0	0	0	0	0	0	0	0	0	0	0	0	0	0	0	0	0	0	0	0	0
d__Bacteria	k__norank_d__Bacteria	p__Bacteroidota	c__Bacteroidia	o__Bacteroidales	f__Muribaculaceae	g__norank_f__Muribaculaceae	s__uncultured_Bacteroidales_bacterium_g__norank_f__Muribaculaceae	ASV610	20	4.22428e-05	8	0	0	0	0	0	0	0	0	0	0	3	0	0	0	0	0	0	0	0	0	0	0	0	0	0	8	1	0
d__Bacteria	k__norank_d__Bacteria	p__Bacteroidota	c__Bacteroidia	o__Bacteroidales	f__Muribaculaceae	g__norank_f__Muribaculaceae	s__uncultured_Bacteroidales_bacterium_g__norank_f__Muribaculaceae	ASV613	573	0.00121025	18	64	0	0	0	0	0	85	0	0	19	44	0	0	20	0	0	0	0	13	0	0	0	77	0	127	27	39	40
d__Bacteria	k__norank_d__Bacteria	p__Bacteroidota	c__Bacteroidia	o__Bacteroidales	f__Muribaculaceae	g__norank_f__Muribaculaceae	s__unclassified_g__norank_f__Muribaculaceae	ASV1069	5	1.05607e-05	0	0	0	0	0	0	0	5	0	0	0	0	0	0	0	0	0	0	0	0	0	0	0	0	0	0	0	0	0
d__Bacteria	k__norank_d__Bacteria	p__Firmicutes	c__Clostridia	o__Lachnospirales	f__Lachnospiraceae	g__Roseburia	s__unclassified_g__Roseburia	ASV2660	5	1.05607e-05	0	0	0	0	0	0	0	0	0	0	0	0	0	0	0	0	0	5	0	0	0	0	0	0	0	0	0	0	0
d__Bacteria	k__norank_d__Bacteria	p__Firmicutes	c__Clostridia	o__Lachnospirales	f__Lachnospiraceae	g__A2	s__uncultured_bacterium_g__A2	ASV2112	58	0.000122504	0	3	0	0	0	0	0	0	0	0	0	0	0	0	14	0	0	0	7	2	5	24	0	0	0	0	3	0	0
d__Bacteria	k__norank_d__Bacteria	p__Firmicutes	c__Clostridia	o__Oscillospirales	f__Oscillospiraceae	g__norank_f__Oscillospiraceae	s__unclassified_g__norank_f__Oscillospiraceae	ASV322	2	4.22428e-06	0	0	0	0	0	0	0	0	0	0	0	0	0	0	0	0	0	2	0	0	0	0	0	0	0	0	0	0	0
d__Bacteria	k__norank_d__Bacteria	p__Actinobacteriota	c__Actinobacteria	o__Micrococcales	f__Micrococcaceae	g__Enteractinococcus	s__uncultured_bacterium_g__Enteractinococcus	ASV1199	2	4.22428e-06	0	0	0	0	0	0	0	0	0	0	0	0	0	0	0	0	2	0	0	0	0	0	0	0	0	0	0	0	0
d__Bacteria	k__norank_d__Bacteria	p__Firmicutes	c__Clostridia	o__Oscillospirales	f__Oscillospiraceae	g__UCG-005	s__unclassified_g__UCG-005	ASV1673	6	1.26728e-05	0	0	0	0	0	0	0	0	0	0	0	0	0	0	1	0	0	0	0	0	1	0	0	0	4	0	0	0	0
d__Bacteria	k__norank_d__Bacteria	p__Firmicutes	c__Clostridia	o__Clostridia_vadinBB60_group	f__norank_o__Clostridia_vadinBB60_group	g__norank_f__norank_o__Clostridia_vadinBB60_group	s__unclassified_g__norank_f__norank_o__Clostridia_vadinBB60_group	ASV1393	5	1.05607e-05	5	0	0	0	0	0	0	0	0	0	0	0	0	0	0	0	0	0	0	0	0	0	0	0	0	0	0	0	0
d__Bacteria	k__norank_d__Bacteria	p__Bacteroidota	c__Bacteroidia	o__Bacteroidales	f__Muribaculaceae	g__norank_f__Muribaculaceae	s__uncultured_bacterium_g__norank_f__Muribaculaceae	ASV1166	3	6.33641e-06	0	0	0	0	0	0	0	0	0	0	0	0	0	0	0	0	0	0	0	0	3	0	0	0	0	0	0	0	0
d__Bacteria	k__norank_d__Bacteria	p__Firmicutes	c__Clostridia	o__Lachnospirales	f__Lachnospiraceae	g__unclassified_f__Lachnospiraceae	s__unclassified_f__Lachnospiraceae	ASV2003	1	2.11214e-06	0	0	0	0	0	0	0	0	0	0	0	0	0	0	0	0	0	0	0	0	0	0	0	0	0	0	0	0	1
d__Bacteria	k__norank_d__Bacteria	p__Firmicutes	c__Clostridia	o__Eubacteriales	f__Anaerofustaceae	g__Anaerofustis	s__uncultured_bacterium_g__Anaerofustis	ASV2661	63	0.000133065	1	0	0	0	0	0	0	0	0	0	0	1	0	1	3	4	2	5	8	3	2	17	2	2	3	7	0	0	2
d__Bacteria	k__norank_d__Bacteria	p__Firmicutes	c__Clostridia	o__Oscillospirales	f__Ruminococcaceae	g__norank_f__Ruminococcaceae	s__unclassified_g__norank_f__Ruminococcaceae	ASV1456	5	1.05607e-05	0	0	0	0	0	0	0	0	0	0	0	0	0	0	0	0	0	0	0	5	0	0	0	0	0	0	0	0	0
d__Bacteria	k__norank_d__Bacteria	p__Actinobacteriota	c__Actinobacteria	o__Micrococcales	f__Micrococcaceae	g__Kocuria	s__unclassified_g__Kocuria	ASV1207	2	4.22428e-06	0	0	0	0	0	0	0	0	0	0	0	0	0	0	0	0	0	0	0	2	0	0	0	0	0	0	0	0	0
d__Bacteria	k__norank_d__Bacteria	p__Cyanobacteria	c__Vampirivibrionia	o__Gastranaerophilales	f__norank_o__Gastranaerophilales	g__norank_f__norank_o__Gastranaerophilales	s__uncultured_rumen_bacterium_g__norank_f__norank_o__Gastranaerophilales	ASV2546	116	0.000245008	0	0	0	0	0	0	0	4	0	0	0	38	2	3	0	55	0	0	0	0	2	0	0	3	9	0	0	0	0
d__Bacteria	k__norank_d__Bacteria	p__Firmicutes	c__Bacilli	o__Bacillales	f__Bacillaceae	g__Bacillus	s__Lactobacillus_vaginalis_g__Bacillus	ASV406	6	1.26728e-05	0	0	0	0	0	0	0	0	0	0	0	0	0	0	0	0	0	0	0	6	0	0	0	0	0	0	0	0	0
d__Bacteria	k__norank_d__Bacteria	p__Bacteroidota	c__Bacteroidia	o__Bacteroidales	f__Muribaculaceae	g__norank_f__Muribaculaceae	s__uncultured_Bacteroidales_bacterium_g__norank_f__Muribaculaceae	ASV477	3	6.33641e-06	0	0	0	0	0	0	0	3	0	0	0	0	0	0	0	0	0	0	0	0	0	0	0	0	0	0	0	0	0
d__Bacteria	k__norank_d__Bacteria	p__Firmicutes	c__Clostridia	o__Oscillospirales	f__Oscillospiraceae	g__norank_f__Oscillospiraceae	s__uncultured_bacterium_g__norank_f__Oscillospiraceae	ASV1743	15	3.16821e-05	0	0	0	0	0	0	0	0	0	0	0	0	0	0	0	0	0	8	0	0	0	0	0	7	0	0	0	0	0
d__Bacteria	k__norank_d__Bacteria	p__Firmicutes	c__Clostridia	o__Lachnospirales	f__Lachnospiraceae	g__unclassified_f__Lachnospiraceae	s__unclassified_f__Lachnospiraceae	ASV2440	16	3.37942e-05	0	0	0	0	0	0	0	0	0	0	0	0	0	0	0	0	0	0	0	0	0	0	0	0	0	0	0	16	0
d__Bacteria	k__norank_d__Bacteria	p__Firmicutes	c__Clostridia	o__Lachnospirales	f__Lachnospiraceae	g__unclassified_f__Lachnospiraceae	s__unclassified_f__Lachnospiraceae	ASV2441	127	0.000268241	0	0	0	0	9	0	0	0	21	0	0	0	0	22	0	0	0	69	0	0	0	1	0	0	0	0	0	1	4
d__Bacteria	k__norank_d__Bacteria	p__Firmicutes	c__Clostridia	o__Lachnospirales	f__Lachnospiraceae	g__unclassified_f__Lachnospiraceae	s__unclassified_f__Lachnospiraceae	ASV2446	1	2.11214e-06	0	0	0	0	0	0	0	0	0	0	0	0	0	0	0	0	1	0	0	0	0	0	0	0	0	0	0	0	0
d__Bacteria	k__norank_d__Bacteria	p__Firmicutes	c__Clostridia	o__Lachnospirales	f__Lachnospiraceae	g__norank_f__Lachnospiraceae	s__unclassified_g__norank_f__Lachnospiraceae	ASV2038	19	4.01306e-05	0	0	0	0	0	0	0	0	0	0	0	0	0	0	0	6	13	0	0	0	0	0	0	0	0	0	0	0	0
d__Bacteria	k__norank_d__Bacteria	p__Firmicutes	c__Clostridia	o__Lachnospirales	f__Lachnospiraceae	g__unclassified_f__Lachnospiraceae	s__unclassified_f__Lachnospiraceae	ASV2449	6	1.26728e-05	0	0	0	0	0	0	0	0	0	0	0	0	0	0	0	0	0	0	0	0	0	0	6	0	0	0	0	0	0
d__Bacteria	k__norank_d__Bacteria	p__Firmicutes	c__Clostridia	o__Lachnospirales	f__Lachnospiraceae	g__Acetatifactor	s__uncultured_bacterium_g__Acetatifactor	ASV2432	59	0.000124616	0	2	0	0	0	5	0	0	0	0	0	1	0	0	12	0	0	0	9	1	0	19	0	0	3	4	0	0	3
d__Bacteria	k__norank_d__Bacteria	p__Firmicutes	c__Clostridia	o__Lachnospirales	f__Lachnospiraceae	g__unclassified_f__Lachnospiraceae	s__unclassified_f__Lachnospiraceae	ASV1434	443	0.000935677	0	7	0	0	0	11	0	0	53	0	0	25	0	15	0	0	0	0	0	29	15	0	0	0	9	41	235	3	0
d__Bacteria	k__norank_d__Bacteria	p__Firmicutes	c__Clostridia	o__Oscillospirales	f__Ruminococcaceae	g__norank_f__Ruminococcaceae	s__Clostridium_leptum_g__norank	ASV2827	278	0.000587174	15	2	0	0	0	0	0	6	0	0	0	0	0	1	13	0	33	2	2	5	30	35	5	51	8	45	0	25	0
d__Bacteria	k__norank_d__Bacteria	p__Firmicutes	c__Clostridia	o__Lachnospirales	f__Lachnospiraceae	g__unclassified_f__Lachnospiraceae	s__unclassified_f__Lachnospiraceae	ASV1439	1	2.11214e-06	0	0	0	0	0	0	0	0	0	0	0	0	0	0	0	0	0	0	0	1	0	0	0	0	0	0	0	0	0
d__Bacteria	k__norank_d__Bacteria	p__Firmicutes	c__Clostridia	o__Lachnospirales	f__Lachnospiraceae	g__unclassified_f__Lachnospiraceae	s__unclassified_f__Lachnospiraceae	ASV1945	1	2.11214e-06	0	0	0	0	0	0	0	0	0	0	0	0	0	0	0	0	0	0	0	0	0	1	0	0	0	0	0	0	0
d__Bacteria	k__norank_d__Bacteria	p__Firmicutes	c__Clostridia	o__Oscillospirales	f__Oscillospiraceae	g__norank_f__Oscillospiraceae	s__uncultured_bacterium_g__norank_f__Oscillospiraceae	ASV634	1	2.11214e-06	0	0	0	0	0	0	0	0	0	0	0	0	0	0	1	0	0	0	0	0	0	0	0	0	0	0	0	0	0
d__Bacteria	k__norank_d__Bacteria	p__Firmicutes	c__Clostridia	o__Lachnospirales	f__Lachnospiraceae	g__unclassified_f__Lachnospiraceae	s__unclassified_f__Lachnospiraceae	ASV1942	140	0.000295699	0	0	0	0	0	0	0	4	0	0	0	0	0	16	0	6	0	0	0	0	0	3	55	0	0	0	0	10	46
d__Bacteria	k__norank_d__Bacteria	p__Firmicutes	c__Clostridia	o__Clostridia_UCG-014	f__norank_o__Clostridia_UCG-014	g__norank_f__norank_o__Clostridia_UCG-014	s__unclassified_g__norank_f__norank_o__Clostridia_UCG-014	ASV1960	41	8.65976e-05	0	1	0	0	0	0	0	0	0	0	0	0	0	0	0	14	0	0	0	0	2	0	0	0	23	0	0	1	0
d__Bacteria	k__norank_d__Bacteria	p__Proteobacteria	c__Gammaproteobacteria	o__Enterobacterales	f__Enterobacteriaceae	g__unclassified_f__Enterobacteriaceae	s__unclassified_f__Enterobacteriaceae	ASV111	1	2.11214e-06	0	0	0	0	0	0	0	0	0	0	0	0	0	0	0	0	0	0	1	0	0	0	0	0	0	0	0	0	0
d__Bacteria	k__norank_d__Bacteria	p__Bacteroidota	c__Bacteroidia	o__Bacteroidales	f__unclassified_o__Bacteroidales	g__unclassified_o__Bacteroidales	s__unclassified_o__Bacteroidales	ASV631	1	2.11214e-06	0	0	0	0	0	0	0	0	0	0	0	0	0	0	1	0	0	0	0	0	0	0	0	0	0	0	0	0	0
d__Bacteria	k__norank_d__Bacteria	p__Firmicutes	c__Clostridia	o__Oscillospirales	f__Oscillospiraceae	g__unclassified_f__Oscillospiraceae	s__unclassified_f__Oscillospiraceae	ASV1398	15	3.16821e-05	0	0	0	0	0	0	0	0	0	0	0	0	0	0	0	0	0	0	0	0	0	0	15	0	0	0	0	0	0
d__Bacteria	k__norank_d__Bacteria	p__Actinobacteriota	c__Actinobacteria	o__Micrococcales	f__Microbacteriaceae	g__unclassified_f__Microbacteriaceae	s__unclassified_f__Microbacteriaceae	ASV1208	6	1.26728e-05	0	6	0	0	0	0	0	0	0	0	0	0	0	0	0	0	0	0	0	0	0	0	0	0	0	0	0	0	0
d__Bacteria	k__norank_d__Bacteria	p__Firmicutes	c__Bacilli	o__RF39	f__norank_o__RF39	g__norank_f__norank_o__RF39	s__metagenome_g__norank_f__norank_o__RF39	ASV109	6	1.26728e-05	0	0	0	0	0	0	0	0	0	0	0	1	0	0	0	0	2	1	0	0	0	0	0	0	1	0	0	1	0
d__Bacteria	k__norank_d__Bacteria	p__Firmicutes	c__Clostridia	o__Oscillospirales	f__Oscillospiraceae	g__unclassified_f__Oscillospiraceae	s__unclassified_f__Oscillospiraceae	ASV1396	176	0.000371736	6	0	0	0	1	3	0	0	0	0	0	2	2	4	13	32	10	29	11	3	12	0	4	8	0	10	0	22	4
d__Bacteria	k__norank_d__Bacteria	p__unclassified_k__norank_d__Bacteria	c__unclassified_k__norank_d__Bacteria	o__unclassified_k__norank_d__Bacteria	f__unclassified_k__norank_d__Bacteria	g__unclassified_k__norank_d__Bacteria	s__unclassified_k__norank_d__Bacteria	ASV1044	2	4.22428e-06	0	0	0	0	0	0	0	0	0	0	0	0	0	0	0	0	0	0	0	0	0	0	0	0	0	2	0	0	0
d__Bacteria	k__norank_d__Bacteria	p__Firmicutes	c__Clostridia	o__Lachnospirales	f__Lachnospiraceae	g__unclassified_f__Lachnospiraceae	s__unclassified_f__Lachnospiraceae	ASV1894	1317	0.00278169	9	0	0	0	0	0	8	0	0	0	1	0	5	0	30	29	12	12	100	2	83	17	387	17	17	51	234	164	139
d__Bacteria	k__norank_d__Bacteria	p__Firmicutes	c__Clostridia	o__Lachnospirales	f__Lachnospiraceae	g__unclassified_f__Lachnospiraceae	s__unclassified_f__Lachnospiraceae	ASV1895	95	0.000200653	0	0	0	0	0	0	0	0	0	0	0	0	0	14	0	0	0	0	0	0	0	0	40	0	0	0	0	0	41
d__Bacteria	k__norank_d__Bacteria	p__Firmicutes	c__Clostridia	o__Lachnospirales	f__Lachnospiraceae	g__unclassified_f__Lachnospiraceae	s__unclassified_f__Lachnospiraceae	ASV1890	124	0.000261905	5	0	0	0	0	0	0	0	0	0	0	0	0	0	11	7	5	0	1	2	6	0	30	0	18	0	7	6	26
d__Bacteria	k__norank_d__Bacteria	p__Proteobacteria	c__Gammaproteobacteria	o__Pseudomonadales	f__Moraxellaceae	g__Enhydrobacter	s__unclassified_g__Enhydrobacter	ASV13	5	1.05607e-05	0	0	0	0	0	0	0	0	0	5	0	0	0	0	0	0	0	0	0	0	0	0	0	0	0	0	0	0	0
d__Bacteria	k__norank_d__Bacteria	p__Bacteroidota	c__Bacteroidia	o__Bacteroidales	f__Muribaculaceae	g__norank_f__Muribaculaceae	s__uncultured_bacterium_g__norank_f__Muribaculaceae	ASV947	2	4.22428e-06	0	0	0	0	0	0	0	0	0	0	0	0	0	0	0	0	0	0	0	0	0	0	0	0	2	0	0	0	0
d__Bacteria	k__norank_d__Bacteria	p__Firmicutes	c__Clostridia	o__Lachnospirales	f__Lachnospiraceae	g__unclassified_f__Lachnospiraceae	s__unclassified_f__Lachnospiraceae	ASV1542	12	2.53457e-05	0	0	0	0	0	0	0	0	0	0	0	0	0	0	0	0	0	0	0	0	0	0	0	0	0	0	0	0	12
d__Bacteria	k__norank_d__Bacteria	p__Firmicutes	c__Clostridia	o__Lachnospirales	f__Lachnospiraceae	g__unclassified_f__Lachnospiraceae	s__unclassified_f__Lachnospiraceae	ASV674	2	4.22428e-06	0	0	0	0	0	0	0	0	0	0	0	0	0	0	0	0	0	0	0	0	0	2	0	0	0	0	0	0	0
d__Bacteria	k__norank_d__Bacteria	p__Firmicutes	c__Clostridia	o__Lachnospirales	f__Lachnospiraceae	g__unclassified_f__Lachnospiraceae	s__unclassified_f__Lachnospiraceae	ASV1382	2	4.22428e-06	2	0	0	0	0	0	0	0	0	0	0	0	0	0	0	0	0	0	0	0	0	0	0	0	0	0	0	0	0
d__Bacteria	k__norank_d__Bacteria	p__Firmicutes	c__Clostridia	o__Lachnospirales	f__Lachnospiraceae	g__unclassified_f__Lachnospiraceae	s__unclassified_f__Lachnospiraceae	ASV1383	1	2.11214e-06	0	0	0	0	0	0	0	0	0	0	0	0	0	0	0	0	0	0	0	0	0	0	0	0	1	0	0	0	0
d__Bacteria	k__norank_d__Bacteria	p__Firmicutes	c__Clostridia	o__unclassified_c__Clostridia	f__unclassified_c__Clostridia	g__unclassified_c__Clostridia	s__unclassified_c__Clostridia	ASV619	1	2.11214e-06	0	0	0	0	0	0	0	0	0	0	0	0	0	0	0	0	0	0	0	0	0	0	0	0	1	0	0	0	0
d__Bacteria	k__norank_d__Bacteria	p__Bacteroidota	c__Bacteroidia	o__Bacteroidales	f__Bacteroidaceae	g__Bacteroides	s__unclassified_g__Bacteroides	ASV777	5	1.05607e-05	0	0	0	0	0	0	0	0	0	0	0	0	0	0	0	0	0	0	0	0	0	0	0	0	0	0	5	0	0
d__Bacteria	k__norank_d__Bacteria	p__Firmicutes	c__Clostridia	o__Lachnospirales	f__Lachnospiraceae	g__unclassified_f__Lachnospiraceae	s__unclassified_f__Lachnospiraceae	ASV701	1	2.11214e-06	0	0	0	0	0	0	0	0	0	0	0	0	0	0	0	1	0	0	0	0	0	0	0	0	0	0	0	0	0
d__Bacteria	k__norank_d__Bacteria	p__Firmicutes	c__Clostridia	o__unclassified_c__Clostridia	f__unclassified_c__Clostridia	g__unclassified_c__Clostridia	s__unclassified_c__Clostridia	ASV1384	1	2.11214e-06	0	0	0	0	0	0	0	0	0	0	0	0	0	0	1	0	0	0	0	0	0	0	0	0	0	0	0	0	0
d__Bacteria	k__norank_d__Bacteria	p__Firmicutes	c__Clostridia	o__Oscillospirales	f__Oscillospiraceae	g__unclassified_f__Oscillospiraceae	s__unclassified_f__Oscillospiraceae	ASV794	1	2.11214e-06	0	0	0	0	0	0	0	0	0	0	0	0	0	0	0	0	0	0	0	0	0	0	0	0	1	0	0	0	0
d__Bacteria	k__norank_d__Bacteria	p__Firmicutes	c__Clostridia	o__Oscillospirales	f__Oscillospiraceae	g__Oscillibacter	s__Clostridiales_bacterium_CIEAF_021	ASV1632	1	2.11214e-06	0	0	0	0	0	0	0	0	0	0	0	0	0	0	0	0	0	0	0	1	0	0	0	0	0	0	0	0	0
d__Bacteria	k__norank_d__Bacteria	p__unclassified_k__norank_d__Bacteria	c__unclassified_k__norank_d__Bacteria	o__unclassified_k__norank_d__Bacteria	f__unclassified_k__norank_d__Bacteria	g__unclassified_k__norank_d__Bacteria	s__unclassified_k__norank_d__Bacteria	ASV1050	2	4.22428e-06	0	0	0	0	0	0	0	0	0	0	0	0	0	0	0	0	0	0	0	0	0	0	0	0	0	0	2	0	0
d__Bacteria	k__norank_d__Bacteria	p__Actinobacteriota	c__Coriobacteriia	o__Coriobacteriales	f__Eggerthellaceae	g__Enterorhabdus	s__uncultured_bacterium_g__Enterorhabdus	ASV2795	3	6.33641e-06	0	0	0	0	0	0	0	0	0	0	0	0	0	0	0	0	0	0	3	0	0	0	0	0	0	0	0	0	0
d__Bacteria	k__norank_d__Bacteria	p__Proteobacteria	c__Alphaproteobacteria	o__Rickettsiales	f__Mitochondria	g__norank_f__Mitochondria	s__unclassified_g__norank_f__Mitochondria	ASV1635	2	4.22428e-06	1	0	0	0	0	0	0	0	0	0	0	0	0	0	0	1	0	0	0	0	0	0	0	0	0	0	0	0	0
d__Bacteria	k__norank_d__Bacteria	p__Patescibacteria	c__Saccharimonadia	o__Saccharimonadales	f__Saccharimonadaceae	g__TM7a	s__uncultured_bacterium_g__TM7a	ASV1698	1	2.11214e-06	0	1	0	0	0	0	0	0	0	0	0	0	0	0	0	0	0	0	0	0	0	0	0	0	0	0	0	0	0
d__Bacteria	k__norank_d__Bacteria	p__Firmicutes	c__Clostridia	o__unclassified_c__Clostridia	f__unclassified_c__Clostridia	g__unclassified_c__Clostridia	s__unclassified_c__Clostridia	ASV1251	3	6.33641e-06	0	0	0	0	0	0	0	0	0	0	0	0	0	0	0	0	0	0	0	0	0	3	0	0	0	0	0	0	0
d__Bacteria	k__norank_d__Bacteria	p__Firmicutes	c__Clostridia	o__Oscillospirales	f__Oscillospiraceae	g__norank_f__Oscillospiraceae	s__unclassified_g__norank_f__Oscillospiraceae	ASV1392	545	0.00115111	8	0	0	0	0	10	0	0	0	0	2	3	0	6	36	49	29	0	7	11	10	102	98	0	17	72	52	4	29
d__Bacteria	k__norank_d__Bacteria	p__Bacteroidota	c__Bacteroidia	o__Bacteroidales	f__Muribaculaceae	g__norank_f__Muribaculaceae	s__uncultured_bacterium_g__norank_f__Muribaculaceae	ASV2854	2	4.22428e-06	0	0	0	0	0	0	0	0	0	0	0	0	0	0	0	0	0	0	0	0	0	0	2	0	0	0	0	0	0
d__Bacteria	k__norank_d__Bacteria	p__Firmicutes	c__Clostridia	o__Clostridia_UCG-014	f__norank_o__Clostridia_UCG-014	g__norank_f__norank_o__Clostridia_UCG-014	s__unclassified_g__norank_f__norank_o__Clostridia_UCG-014	ASV2066	1	2.11214e-06	0	0	0	0	0	0	0	0	0	0	0	0	0	0	0	0	0	0	1	0	0	0	0	0	0	0	0	0	0
d__Bacteria	k__norank_d__Bacteria	p__Firmicutes	c__Clostridia	o__Lachnospirales	f__Lachnospiraceae	g__unclassified_f__Lachnospiraceae	s__unclassified_f__Lachnospiraceae	ASV2707	21	4.43549e-05	0	0	0	0	0	0	0	0	0	0	0	0	0	0	0	0	0	0	6	0	0	0	0	15	0	0	0	0	0
d__Bacteria	k__norank_d__Bacteria	p__Firmicutes	c__Clostridia	o__Lachnospirales	f__Lachnospiraceae	g__unclassified_f__Lachnospiraceae	s__unclassified_f__Lachnospiraceae	ASV2706	36	7.6037e-05	0	0	0	0	3	0	2	0	0	0	0	0	0	0	0	0	0	0	1	2	19	4	0	0	0	0	0	1	4
d__Bacteria	k__norank_d__Bacteria	p__Firmicutes	c__Clostridia	o__Lachnospirales	f__Lachnospiraceae	g__unclassified_f__Lachnospiraceae	s__unclassified_f__Lachnospiraceae	ASV2703	14	2.95699e-05	0	0	0	0	0	0	0	0	0	0	0	0	0	0	0	0	0	0	0	0	0	0	0	0	0	0	0	0	14
d__Bacteria	k__norank_d__Bacteria	p__Deferribacterota	c__Deferribacteres	o__Deferribacterales	f__Deferribacteraceae	g__Mucispirillum	s__unclassified_g__Mucispirillum	ASV193	26	5.49156e-05	0	0	0	0	0	0	0	0	0	0	0	0	0	0	0	0	0	0	0	0	0	0	26	0	0	0	0	0	0
d__Bacteria	k__norank_d__Bacteria	p__Firmicutes	c__Clostridia	o__Lachnospirales	f__Lachnospiraceae	g__unclassified_f__Lachnospiraceae	s__unclassified_f__Lachnospiraceae	ASV2709	220	0.00046467	2	7	0	15	3	3	0	0	0	0	0	4	5	27	8	0	0	0	6	1	10	36	0	0	28	36	10	6	13
d__Bacteria	k__norank_d__Bacteria	p__Firmicutes	c__Clostridia	o__Oscillospirales	f__unclassified_o__Oscillospirales	g__unclassified_o__Oscillospirales	s__unclassified_o__Oscillospirales	ASV1752	5	1.05607e-05	0	0	0	0	0	0	0	0	0	0	0	0	0	0	1	0	0	0	1	0	0	0	0	0	0	0	0	3	0
d__Bacteria	k__norank_d__Bacteria	p__Firmicutes	c__Clostridia	o__Lachnospirales	f__Lachnospiraceae	g__unclassified_f__Lachnospiraceae	s__unclassified_f__Lachnospiraceae	ASV675	3	6.33641e-06	0	0	0	0	0	0	0	0	0	0	0	0	0	0	0	0	0	0	0	3	0	0	0	0	0	0	0	0	0
d__Bacteria	k__norank_d__Bacteria	p__Bacteroidota	c__Bacteroidia	o__Bacteroidales	f__Muribaculaceae	g__norank_f__Muribaculaceae	s__uncultured_bacterium_g__norank_f__Muribaculaceae	ASV1031	525	0.00110887	0	0	0	0	0	0	2	6	0	0	3	4	0	0	0	0	27	0	34	48	108	0	158	96	39	0	0	0	0
d__Bacteria	k__norank_d__Bacteria	p__Bacteroidota	c__Bacteroidia	o__Bacteroidales	f__Muribaculaceae	g__norank_f__Muribaculaceae	s__uncultured_bacterium_g__norank_f__Muribaculaceae	ASV1032	1	2.11214e-06	0	0	0	0	0	0	0	0	0	0	0	0	0	0	0	0	0	1	0	0	0	0	0	0	0	0	0	0	0
d__Bacteria	k__norank_d__Bacteria	p__Bacteroidota	c__Bacteroidia	o__Bacteroidales	f__Muribaculaceae	g__norank_f__Muribaculaceae	s__uncultured_bacterium_g__norank_f__Muribaculaceae	ASV1035	2	4.22428e-06	0	0	0	0	0	0	0	0	0	0	0	0	0	0	0	0	0	0	0	0	0	0	0	1	1	0	0	0	0
d__Bacteria	k__norank_d__Bacteria	p__Firmicutes	c__Bacilli	o__Acholeplasmatales	f__Acholeplasmataceae	g__Anaeroplasma	s__uncultured_bacterium_g__Anaeroplasma	ASV1739	46	9.71583e-05	0	0	0	0	0	6	0	0	0	0	0	0	11	23	0	0	0	0	0	0	0	0	4	0	0	0	1	0	1
d__Bacteria	k__norank_d__Bacteria	p__Firmicutes	c__Clostridia	o__Clostridia_UCG-014	f__norank_o__Clostridia_UCG-014	g__norank_f__norank_o__Clostridia_UCG-014	s__unclassified_g__norank_f__norank_o__Clostridia_UCG-014	ASV1428	12	2.53457e-05	0	0	0	0	0	8	0	0	0	0	0	1	2	0	0	0	0	0	1	0	0	0	0	0	0	0	0	0	0
d__Bacteria	k__norank_d__Bacteria	p__Firmicutes	c__Clostridia	o__Lachnospirales	f__Lachnospiraceae	g__unclassified_f__Lachnospiraceae	s__unclassified_f__Lachnospiraceae	ASV50	1	2.11214e-06	0	0	0	0	0	0	0	0	0	0	0	0	0	0	0	0	0	1	0	0	0	0	0	0	0	0	0	0	0
d__Bacteria	k__norank_d__Bacteria	p__Bacteroidota	c__Bacteroidia	o__Bacteroidales	f__Muribaculaceae	g__norank_f__Muribaculaceae	s__uncultured_bacterium_g__norank_f__Muribaculaceae	ASV850	4	8.44855e-06	0	0	0	0	0	0	0	0	0	0	0	0	0	0	0	0	0	0	0	0	0	0	0	0	0	0	4	0	0
d__Bacteria	k__norank_d__Bacteria	p__Firmicutes	c__Clostridia	o__Lachnospirales	f__Lachnospiraceae	g__Lachnospiraceae_UCG-001	s__unclassified_g__Lachnospiraceae_UCG-001	ASV2490	80	0.000168971	2	0	0	0	0	0	0	0	0	0	11	0	0	0	45	0	0	0	0	2	0	20	0	0	0	0	0	0	0
d__Bacteria	k__norank_d__Bacteria	p__Firmicutes	c__Clostridia	o__Lachnospirales	f__Lachnospiraceae	g__unclassified_f__Lachnospiraceae	s__unclassified_f__Lachnospiraceae	ASV55	3	6.33641e-06	0	0	0	0	0	0	0	0	0	0	0	0	0	0	0	0	0	0	0	3	0	0	0	0	0	0	0	0	0
d__Bacteria	k__norank_d__Bacteria	p__Firmicutes	c__Clostridia	o__Oscillospirales	f__Ruminococcaceae	g__Anaerotruncus	s__uncultured_bacterium_g__Anaerotruncus	ASV2830	10	2.11214e-05	0	0	0	0	0	0	0	0	0	0	0	0	0	0	0	0	10	0	0	0	0	0	0	0	0	0	0	0	0
d__Bacteria	k__norank_d__Bacteria	p__Firmicutes	c__Clostridia	o__Clostridia_vadinBB60_group	f__norank_o__Clostridia_vadinBB60_group	g__norank_f__norank_o__Clostridia_vadinBB60_group	s__uncultured_bacterium_g__norank_f__norank_o__Clostridia_vadinBB60_group	ASV1535	5	1.05607e-05	0	0	0	0	0	5	0	0	0	0	0	0	0	0	0	0	0	0	0	0	0	0	0	0	0	0	0	0	0
d__Bacteria	k__norank_d__Bacteria	p__unclassified_k__norank_d__Bacteria	c__unclassified_k__norank_d__Bacteria	o__unclassified_k__norank_d__Bacteria	f__unclassified_k__norank_d__Bacteria	g__unclassified_k__norank_d__Bacteria	s__unclassified_k__norank_d__Bacteria	ASV1184	3	6.33641e-06	0	0	0	0	0	0	0	0	0	0	0	0	0	0	0	0	0	0	0	0	0	0	0	3	0	0	0	0	0
d__Bacteria	k__norank_d__Bacteria	p__Firmicutes	c__Clostridia	o__Lachnospirales	f__Lachnospiraceae	g__unclassified_f__Lachnospiraceae	s__unclassified_f__Lachnospiraceae	ASV2638	1	2.11214e-06	1	0	0	0	0	0	0	0	0	0	0	0	0	0	0	0	0	0	0	0	0	0	0	0	0	0	0	0	0
d__Bacteria	k__norank_d__Bacteria	p__Firmicutes	c__Clostridia	o__Lachnospirales	f__Lachnospiraceae	g__unclassified_f__Lachnospiraceae	s__unclassified_f__Lachnospiraceae	ASV2149	1	2.11214e-06	0	0	0	0	0	0	0	0	0	0	0	0	1	0	0	0	0	0	0	0	0	0	0	0	0	0	0	0	0
d__Bacteria	k__norank_d__Bacteria	p__Bacteroidota	c__Bacteroidia	o__Bacteroidales	f__Muribaculaceae	g__norank_f__Muribaculaceae	s__uncultured_bacterium_g__norank_f__Muribaculaceae	ASV558	237	0.000500577	0	105	0	0	12	0	0	0	0	0	0	0	0	0	0	0	0	0	0	0	8	0	0	112	0	0	0	0	0
d__Bacteria	k__norank_d__Bacteria	p__Firmicutes	c__Clostridia	o__Lachnospirales	f__Lachnospiraceae	g__unclassified_f__Lachnospiraceae	s__unclassified_f__Lachnospiraceae	ASV2141	1	2.11214e-06	0	0	0	0	0	0	0	0	0	0	0	1	0	0	0	0	0	0	0	0	0	0	0	0	0	0	0	0	0
d__Bacteria	k__norank_d__Bacteria	p__Firmicutes	c__Clostridia	o__Lachnospirales	f__Lachnospiraceae	g__unclassified_f__Lachnospiraceae	s__unclassified_f__Lachnospiraceae	ASV2636	180	0.000380185	11	0	0	0	0	0	0	0	0	0	0	11	0	0	0	0	0	0	17	0	0	78	53	0	0	0	10	0	0
d__Bacteria	k__norank_d__Bacteria	p__Firmicutes	c__Clostridia	o__Lachnospirales	f__Lachnospiraceae	g__unclassified_f__Lachnospiraceae	s__unclassified_f__Lachnospiraceae	ASV2635	7	1.4785e-05	0	0	0	0	0	0	0	0	0	0	0	0	0	0	0	0	0	0	0	0	0	0	0	0	7	0	0	0	0
d__Bacteria	k__norank_d__Bacteria	p__Firmicutes	c__Bacilli	o__Lactobacillales	f__Streptococcaceae	g__Streptococcus	s__Streptococcus_danieliae	ASV154	413	0.000872313	20	46	10	11	23	19	7	16	26	9	32	47	0	31	0	1	2	0	3	2	2	0	0	3	0	9	27	48	19
d__Bacteria	k__norank_d__Bacteria	p__Firmicutes	c__Clostridia	o__Clostridia_UCG-014	f__norank_o__Clostridia_UCG-014	g__norank_f__norank_o__Clostridia_UCG-014	s__unclassified_g__norank_f__norank_o__Clostridia_UCG-014	ASV2045	171	0.000361176	20	0	0	5	0	0	0	0	0	0	0	12	0	96	0	4	0	0	19	7	0	8	0	0	0	0	0	0	0
d__Bacteria	k__norank_d__Bacteria	p__Firmicutes	c__Clostridia	o__Oscillospirales	f__Oscillospiraceae	g__UCG-003	s__uncultured_bacterium_g__UCG-003	ASV1588	11	2.32335e-05	0	0	0	0	0	0	0	0	0	0	0	0	0	0	0	0	0	0	0	0	0	11	0	0	0	0	0	0	0
d__Bacteria	k__norank_d__Bacteria	p__Bacteroidota	c__Bacteroidia	o__Bacteroidales	f__Rikenellaceae	g__Alistipes	s__uncultured_bacterium_g__Alistipes	ASV728	1	2.11214e-06	0	0	0	0	0	0	0	1	0	0	0	0	0	0	0	0	0	0	0	0	0	0	0	0	0	0	0	0	0
d__Bacteria	k__norank_d__Bacteria	p__Bacteroidota	c__Bacteroidia	o__Bacteroidales	f__Rikenellaceae	g__Alistipes	s__uncultured_bacterium_g__Alistipes	ASV729	799	0.0016876	15	8	7	0	0	10	0	0	0	0	0	10	8	0	51	128	0	19	38	7	65	3	56	259	77	37	0	1	0
d__Bacteria	k__norank_d__Bacteria	p__Actinobacteriota	c__Coriobacteriia	o__Coriobacteriales	f__Eggerthellaceae	g__unclassified_f__Eggerthellaceae	s__unclassified_f__Eggerthellaceae	ASV1193	5	1.05607e-05	0	0	0	0	0	0	0	0	0	0	0	0	0	0	0	5	0	0	0	0	0	0	0	0	0	0	0	0	0
d__Bacteria	k__norank_d__Bacteria	p__Firmicutes	c__Clostridia	o__Oscillospirales	f__Oscillospiraceae	g__unclassified_f__Oscillospiraceae	s__unclassified_f__Oscillospiraceae	ASV1413	143	0.000302036	5	0	0	0	0	5	0	0	0	0	3	0	2	0	8	4	14	0	3	0	6	12	16	4	16	20	2	18	5
d__Bacteria	k__norank_d__Bacteria	p__Firmicutes	c__Clostridia	o__Oscillospirales	f__Oscillospiraceae	g__Intestinimonas	s__unclassified_g__Intestinimonas	ASV1367	24	5.06913e-05	0	0	0	0	0	0	0	0	0	0	0	0	0	0	0	0	0	8	0	0	0	0	0	0	0	0	16	0	0
d__Bacteria	k__norank_d__Bacteria	p__Firmicutes	c__Clostridia	o__Lachnospirales	f__Lachnospiraceae	g__unclassified_f__Lachnospiraceae	s__unclassified_f__Lachnospiraceae	ASV2346	2	4.22428e-06	0	0	0	0	0	0	0	0	0	0	0	0	0	0	0	0	0	0	0	0	2	0	0	0	0	0	0	0	0
d__Bacteria	k__norank_d__Bacteria	p__Firmicutes	c__Clostridia	o__Lachnospirales	f__Lachnospiraceae	g__unclassified_f__Lachnospiraceae	s__unclassified_f__Lachnospiraceae	ASV2728	1	2.11214e-06	0	0	0	0	0	0	0	0	0	0	0	0	0	0	0	0	0	0	0	0	1	0	0	0	0	0	0	0	0
d__Bacteria	k__norank_d__Bacteria	p__Bacteroidota	c__Bacteroidia	o__Bacteroidales	f__Bacteroidaceae	g__Bacteroides	s__unclassified_g__Bacteroides	ASV2844	2	4.22428e-06	0	0	0	0	0	0	0	0	0	0	0	0	0	0	0	0	0	0	0	0	0	0	0	0	0	0	2	0	0
d__Bacteria	k__norank_d__Bacteria	p__Firmicutes	c__Clostridia	o__Clostridia_UCG-014	f__norank_o__Clostridia_UCG-014	g__norank_f__norank_o__Clostridia_UCG-014	s__unclassified_g__norank_f__norank_o__Clostridia_UCG-014	ASV2199	109	0.000230223	0	0	0	0	22	0	0	0	0	0	5	7	0	16	0	12	1	1	18	0	0	0	0	0	21	0	0	0	6
d__Bacteria	k__norank_d__Bacteria	p__Bacteroidota	c__Bacteroidia	o__Bacteroidales	f__Bacteroidaceae	g__Bacteroides	s__unclassified_g__Bacteroides	ASV2841	3	6.33641e-06	0	0	0	0	0	0	0	0	0	0	0	0	0	0	0	0	0	0	0	0	0	0	0	0	0	0	3	0	0
d__Bacteria	k__norank_d__Bacteria	p__Firmicutes	c__Clostridia	o__Clostridia_UCG-014	f__norank_o__Clostridia_UCG-014	g__norank_f__norank_o__Clostridia_UCG-014	s__unclassified_g__norank_f__norank_o__Clostridia_UCG-014	ASV1799	4	8.44855e-06	0	0	0	0	0	0	0	0	0	0	0	0	1	0	0	0	0	0	0	0	0	0	0	0	3	0	0	0	0
d__Bacteria	k__norank_d__Bacteria	p__Firmicutes	c__Clostridia	o__Clostridia_UCG-014	f__norank_o__Clostridia_UCG-014	g__norank_f__norank_o__Clostridia_UCG-014	s__unclassified_g__norank_f__norank_o__Clostridia_UCG-014	ASV1798	21	4.43549e-05	0	0	0	0	0	0	0	0	0	0	6	0	7	0	0	4	1	0	3	0	0	0	0	0	0	0	0	0	0
d__Bacteria	k__norank_d__Bacteria	p__Firmicutes	c__Clostridia	o__Clostridia_UCG-014	f__norank_o__Clostridia_UCG-014	g__norank_f__norank_o__Clostridia_UCG-014	s__unclassified_g__norank_f__norank_o__Clostridia_UCG-014	ASV1795	926	0.00195584	36	5	0	0	0	697	3	25	0	8	9	18	17	15	2	4	53	0	0	0	13	0	0	0	0	20	0	0	1
d__Bacteria	k__norank_d__Bacteria	p__Firmicutes	c__Clostridia	o__Clostridia_UCG-014	f__norank_o__Clostridia_UCG-014	g__norank_f__norank_o__Clostridia_UCG-014	s__unclassified_g__norank_f__norank_o__Clostridia_UCG-014	ASV1791	19	4.01306e-05	0	0	7	0	0	0	0	0	4	0	0	0	0	0	0	0	8	0	0	0	0	0	0	0	0	0	0	0	0
d__Bacteria	k__norank_d__Bacteria	p__Bacteroidota	c__Bacteroidia	o__Bacteroidales	f__Muribaculaceae	g__norank_f__Muribaculaceae	s__unclassified_g__norank_f__Muribaculaceae	ASV917	4610	0.00973695	48	93	63	0	20	263	0	154	0	0	42	102	0	14	422	419	341	154	363	69	450	159	138	410	233	518	84	19	32
d__Bacteria	k__norank_d__Bacteria	p__Firmicutes	c__Clostridia	o__Lachnospirales	f__Lachnospiraceae	g__unclassified_f__Lachnospiraceae	s__unclassified_f__Lachnospiraceae	ASV526	2	4.22428e-06	0	0	0	0	0	0	0	0	0	0	0	0	0	0	0	0	0	2	0	0	0	0	0	0	0	0	0	0	0
d__Bacteria	k__norank_d__Bacteria	p__Firmicutes	c__Bacilli	o__Lactobacillales	f__Lactobacillaceae	g__Lactobacillus	s__unclassified_g__Lactobacillus	ASV316	2	4.22428e-06	0	0	0	0	0	0	0	0	0	0	0	0	0	0	0	0	0	0	0	0	0	0	0	0	0	0	2	0	0
d__Bacteria	k__norank_d__Bacteria	p__Firmicutes	c__Bacilli	o__Lactobacillales	f__Lactobacillaceae	g__Lactobacillus	s__unclassified_g__Lactobacillus	ASV314	3	6.33641e-06	0	0	0	0	0	0	0	0	0	0	0	0	0	0	0	3	0	0	0	0	0	0	0	0	0	0	0	0	0
d__Bacteria	k__norank_d__Bacteria	p__Firmicutes	c__Clostridia	o__Clostridia_UCG-014	f__norank_o__Clostridia_UCG-014	g__norank_f__norank_o__Clostridia_UCG-014	s__unclassified_g__norank_f__norank_o__Clostridia_UCG-014	ASV1551	1	2.11214e-06	0	0	0	0	0	0	0	0	0	0	0	0	0	1	0	0	0	0	0	0	0	0	0	0	0	0	0	0	0
d__Bacteria	k__norank_d__Bacteria	p__Firmicutes	c__Clostridia	o__Lachnospirales	f__Lachnospiraceae	g__GCA-900066575	s__uncultured_bacterium_g__GCA-900066575	ASV2595	14	2.95699e-05	3	0	0	0	0	0	0	0	0	0	0	0	0	0	0	0	0	0	0	0	0	0	0	0	0	0	0	0	11
d__Bacteria	k__norank_d__Bacteria	p__Firmicutes	c__Clostridia	o__Lachnospirales	f__Lachnospiraceae	g__ASF356	s__unclassified_g__ASF356	ASV1452	4	8.44855e-06	0	0	0	0	0	0	0	0	0	0	0	0	0	0	4	0	0	0	0	0	0	0	0	0	0	0	0	0	0
d__Bacteria	k__norank_d__Bacteria	p__Firmicutes	c__Clostridia	o__Lachnospirales	f__Lachnospiraceae	g__ASF356	s__unclassified_g__ASF356	ASV1450	41	8.65976e-05	0	0	0	0	0	0	2	0	0	0	0	0	0	0	0	0	0	0	0	0	0	0	0	0	0	10	29	0	0
d__Bacteria	k__norank_d__Bacteria	p__Bacteroidota	c__Bacteroidia	o__Bacteroidales	f__Rikenellaceae	g__Alistipes	s__uncultured_bacterium_g__Alistipes	ASV655	43	9.08219e-05	1	0	0	0	0	0	0	0	0	0	0	2	0	0	0	0	0	0	0	0	10	0	0	7	20	0	0	0	3
d__Bacteria	k__norank_d__Bacteria	p__Firmicutes	c__Clostridia	o__Oscillospirales	f__Oscillospiraceae	g__Oscillibacter	s__Oscillibacter_sp._1-3	ASV1612	1	2.11214e-06	0	0	0	0	0	0	0	0	0	0	0	0	0	0	0	0	0	1	0	0	0	0	0	0	0	0	0	0	0
d__Bacteria	k__norank_d__Bacteria	p__Firmicutes	c__Bacilli	o__Lactobacillales	f__Lactobacillaceae	g__Lactobacillus	s__unclassified_g__Lactobacillus	ASV426	2	4.22428e-06	0	0	0	0	0	0	0	0	0	0	0	0	0	0	0	0	0	0	0	2	0	0	0	0	0	0	0	0	0
d__Bacteria	k__norank_d__Bacteria	p__Firmicutes	c__Bacilli	o__Bacillales	f__Bacillaceae	g__Bacillus	s__Lactobacillus_vaginalis_g__Bacillus	ASV2572	1	2.11214e-06	0	0	0	0	0	0	0	0	0	0	1	0	0	0	0	0	0	0	0	0	0	0	0	0	0	0	0	0	0
d__Bacteria	k__norank_d__Bacteria	p__Firmicutes	c__Clostridia	o__Lachnospirales	f__Lachnospiraceae	g__Blautia	s__unclassified_g__Blautia	ASV1797	291	0.000614632	9	0	2	0	8	13	0	1	0	0	0	1	0	3	7	9	4	2	10	27	16	78	9	0	27	10	43	1	11
d__Bacteria	k__norank_d__Bacteria	p__Bacteroidota	c__Bacteroidia	o__Bacteroidales	f__unclassified_o__Bacteroidales	g__unclassified_o__Bacteroidales	s__unclassified_o__Bacteroidales	ASV1138	2	4.22428e-06	2	0	0	0	0	0	0	0	0	0	0	0	0	0	0	0	0	0	0	0	0	0	0	0	0	0	0	0	0
d__Bacteria	k__norank_d__Bacteria	p__Firmicutes	c__Clostridia	o__Lachnospirales	f__Lachnospiraceae	g__Blautia	s__Lachnospiraceae_bacterium_DW59	ASV1909	26	5.49156e-05	0	0	0	0	0	26	0	0	0	0	0	0	0	0	0	0	0	0	0	0	0	0	0	0	0	0	0	0	0
d__Bacteria	k__norank_d__Bacteria	p__Firmicutes	c__Clostridia	o__Oscillospirales	f__Oscillospiraceae	g__Colidextribacter	s__unclassified_g__Colidextribacter	ASV1390	270	0.000570277	18	0	0	0	0	0	0	0	0	6	0	0	0	0	9	5	5	15	43	0	14	33	0	10	18	8	13	9	64
d__Bacteria	k__norank_d__Bacteria	p__Bacteroidota	c__Bacteroidia	o__Bacteroidales	f__Muribaculaceae	g__norank_f__Muribaculaceae	s__uncultured_bacterium_g__norank_f__Muribaculaceae	ASV656	3	6.33641e-06	0	0	0	0	0	0	0	0	0	0	0	0	0	0	0	0	0	0	0	3	0	0	0	0	0	0	0	0	0
d__Bacteria	k__norank_d__Bacteria	p__Firmicutes	c__Clostridia	o__Oscillospirales	f__Ruminococcaceae	g__unclassified_f__Ruminococcaceae	s__unclassified_f__Ruminococcaceae	ASV2761	3	6.33641e-06	0	0	0	0	0	0	0	0	0	0	0	0	0	0	0	0	0	0	0	0	0	0	3	0	0	0	0	0	0
d__Bacteria	k__norank_d__Bacteria	p__Firmicutes	c__Clostridia	o__Oscillospirales	f__unclassified_o__Oscillospirales	g__unclassified_o__Oscillospirales	s__unclassified_o__Oscillospirales	ASV2496	1	2.11214e-06	0	0	0	0	0	0	0	0	0	0	0	0	0	0	0	0	0	0	0	0	0	0	0	1	0	0	0	0	0
d__Bacteria	k__norank_d__Bacteria	p__Campilobacterota	c__Campylobacteria	o__Campylobacterales	f__Helicobacteraceae	g__Helicobacter	s__unclassified_g__Helicobacter	ASV540	2	4.22428e-06	0	0	0	0	0	0	0	2	0	0	0	0	0	0	0	0	0	0	0	0	0	0	0	0	0	0	0	0	0
d__Bacteria	k__norank_d__Bacteria	p__Actinobacteriota	c__Coriobacteriia	o__Coriobacteriales	f__Eggerthellaceae	g__unclassified_f__Eggerthellaceae	s__unclassified_f__Eggerthellaceae	ASV2612	216	0.000456222	0	3	11	3	1	9	0	10	0	0	3	3	0	35	19	3	29	5	34	2	7	5	0	4	6	4	11	3	6
d__Bacteria	k__norank_d__Bacteria	p__Firmicutes	c__Clostridia	o__Lachnospirales	f__Lachnospiraceae	g__unclassified_f__Lachnospiraceae	s__unclassified_f__Lachnospiraceae	ASV1954	2	4.22428e-06	0	0	0	0	0	0	0	0	0	0	0	0	0	0	0	0	0	0	0	0	0	0	2	0	0	0	0	0	0
d__Bacteria	k__norank_d__Bacteria	p__Firmicutes	c__Clostridia	o__Lachnospirales	f__Lachnospiraceae	g__unclassified_f__Lachnospiraceae	s__unclassified_f__Lachnospiraceae	ASV1952	577	0.0012187	34	12	0	9	0	0	0	0	3	0	0	0	12	5	26	0	12	25	24	0	17	54	110	0	15	38	7	149	25
d__Bacteria	k__norank_d__Bacteria	p__Firmicutes	c__Bacilli	o__Lactobacillales	f__Lactobacillaceae	g__Lactobacillus	s__unclassified_g__Lactobacillus	ASV1990	1	2.11214e-06	0	0	0	0	0	0	0	0	0	0	0	0	0	0	0	0	0	0	0	1	0	0	0	0	0	0	0	0	0
d__Bacteria	k__norank_d__Bacteria	p__Deferribacterota	c__Deferribacteres	o__Deferribacterales	f__Deferribacteraceae	g__Mucispirillum	s__Mucispirillum_sp._69	ASV2163	1	2.11214e-06	0	0	0	0	0	0	0	0	0	0	0	0	0	0	0	0	0	0	0	0	0	0	0	0	0	0	0	1	0
d__Bacteria	k__norank_d__Bacteria	p__Firmicutes	c__Clostridia	o__Clostridia_vadinBB60_group	f__norank_o__Clostridia_vadinBB60_group	g__norank_f__norank_o__Clostridia_vadinBB60_group	s__uncultured_Clostridia_bacterium_g__norank_f__norank_o__Clostridia_vadinBB60_group	ASV1446	6	1.26728e-05	0	0	0	0	0	0	0	0	0	0	0	6	0	0	0	0	0	0	0	0	0	0	0	0	0	0	0	0	0
d__Bacteria	k__norank_d__Bacteria	p__Bacteroidota	c__Bacteroidia	o__Bacteroidales	f__norank_o__Bacteroidales	g__norank_f__norank_o__Bacteroidales	s__uncultured_bacterium_g__norank_f__norank_o__Bacteroidales	ASV893	3	6.33641e-06	0	0	0	0	0	0	0	0	0	0	0	0	0	0	0	0	0	0	3	0	0	0	0	0	0	0	0	0	0
d__Bacteria	k__norank_d__Bacteria	p__Firmicutes	c__Bacilli	o__RF39	f__norank_o__RF39	g__norank_f__norank_o__RF39	s__uncultured_bacterium_g__norank_f__norank_o__RF39	ASV226	6	1.26728e-05	0	0	0	0	0	0	0	0	0	0	0	0	0	0	0	0	0	0	0	0	0	6	0	0	0	0	0	0	0
d__Bacteria	k__norank_d__Bacteria	p__Bacteroidota	c__Bacteroidia	o__Bacteroidales	f__Muribaculaceae	g__norank_f__Muribaculaceae	s__unclassified_g__norank_f__Muribaculaceae	ASV1131	3	6.33641e-06	0	0	0	0	0	0	0	0	0	0	0	0	0	0	0	0	0	0	0	3	0	0	0	0	0	0	0	0	0
d__Bacteria	k__norank_d__Bacteria	p__Bacteroidota	c__Bacteroidia	o__Bacteroidales	f__Muribaculaceae	g__norank_f__Muribaculaceae	s__uncultured_Bacteroidales_bacterium_g__norank_f__Muribaculaceae	ASV595	139	0.000293587	0	0	0	0	0	0	0	0	0	0	0	0	0	0	0	0	0	0	9	4	2	0	84	32	8	0	0	0	0
d__Bacteria	k__norank_d__Bacteria	p__Firmicutes	c__Clostridia	o__Lachnospirales	f__Lachnospiraceae	g__Acetatifactor	s__uncultured_bacterium_g__Acetatifactor	ASV2715	5	1.05607e-05	0	0	0	0	0	0	0	0	0	0	0	0	0	0	0	0	0	0	0	0	0	0	0	0	0	0	0	5	0
d__Bacteria	k__norank_d__Bacteria	p__Firmicutes	c__Clostridia	o__Lachnospirales	f__Lachnospiraceae	g__Epulopiscium	s__uncultured_bacterium_g__Epulopiscium	ASV2574	1	2.11214e-06	0	0	0	0	0	0	0	0	0	0	0	0	0	0	0	0	0	0	0	0	0	0	0	0	0	0	1	0	0
d__Bacteria	k__norank_d__Bacteria	p__Firmicutes	c__Clostridia	o__Lachnospirales	f__Lachnospiraceae	g__unclassified_f__Lachnospiraceae	s__unclassified_f__Lachnospiraceae	ASV1881	7	1.4785e-05	0	2	0	0	0	0	0	0	0	0	0	0	1	0	0	0	0	0	0	0	0	0	0	0	0	0	0	4	0
d__Bacteria	k__norank_d__Bacteria	p__Firmicutes	c__Clostridia	o__Lachnospirales	f__Lachnospiraceae	g__unclassified_f__Lachnospiraceae	s__unclassified_f__Lachnospiraceae	ASV1552	2	4.22428e-06	0	0	0	0	0	0	0	2	0	0	0	0	0	0	0	0	0	0	0	0	0	0	0	0	0	0	0	0	0
d__Bacteria	k__norank_d__Bacteria	p__Firmicutes	c__Clostridia	o__Lachnospirales	f__Lachnospiraceae	g__unclassified_f__Lachnospiraceae	s__unclassified_f__Lachnospiraceae	ASV1885	108	0.000228111	30	4	4	0	0	15	0	0	0	0	0	7	0	3	0	0	3	0	0	0	2	9	0	0	0	0	0	20	11
d__Bacteria	k__norank_d__Bacteria	p__Firmicutes	c__Clostridia	o__Lachnospirales	f__Lachnospiraceae	g__unclassified_f__Lachnospiraceae	s__unclassified_f__Lachnospiraceae	ASV1884	2	4.22428e-06	0	0	0	0	0	0	0	0	0	0	0	0	0	0	2	0	0	0	0	0	0	0	0	0	0	0	0	0	0
d__Bacteria	k__norank_d__Bacteria	p__Firmicutes	c__Clostridia	o__Lachnospirales	f__Lachnospiraceae	g__unclassified_f__Lachnospiraceae	s__unclassified_f__Lachnospiraceae	ASV1887	13	2.74578e-05	0	0	0	0	0	0	0	0	0	0	0	0	0	0	0	0	0	0	0	0	0	0	0	0	0	0	6	0	7
d__Bacteria	k__norank_d__Bacteria	p__Firmicutes	c__Clostridia	o__Lachnospirales	f__Lachnospiraceae	g__unclassified_f__Lachnospiraceae	s__unclassified_f__Lachnospiraceae	ASV1886	5	1.05607e-05	0	0	0	0	0	0	0	0	0	0	0	0	0	0	0	0	0	0	0	0	0	0	0	0	5	0	0	0	0
d__Bacteria	k__norank_d__Bacteria	p__Firmicutes	c__Clostridia	o__Lachnospirales	f__Lachnospiraceae	g__Lachnospiraceae_NK4A136_group	s__unclassified_g__Lachnospiraceae_NK4A136_group	ASV2321	13	2.74578e-05	0	0	0	0	0	0	0	0	0	0	0	0	0	0	0	0	0	0	0	0	0	0	0	0	13	0	0	0	0
d__Bacteria	k__norank_d__Bacteria	p__Firmicutes	c__Clostridia	o__Oscillospirales	f__Oscillospiraceae	g__norank_f__Oscillospiraceae	s__uncultured_bacterium_g__norank_f__Oscillospiraceae	ASV1688	1832	0.00386944	11	27	0	0	0	21	0	0	8	0	0	14	5	13	104	68	23	84	61	84	306	216	77	147	108	78	31	171	175
d__Bacteria	k__norank_d__Bacteria	p__Firmicutes	c__Clostridia	o__Lachnospirales	f__Lachnospiraceae	g__Lachnospiraceae_FCS020_group	s__unclassified_g__Lachnospiraceae_FCS020_group	ASV1996	5	1.05607e-05	0	0	0	0	0	0	0	0	0	0	0	0	0	0	1	0	0	0	0	2	0	0	0	0	0	1	0	1	0
d__Bacteria	k__norank_d__Bacteria	p__Bacteroidota	c__Bacteroidia	o__Bacteroidales	f__Muribaculaceae	g__norank_f__Muribaculaceae	s__uncultured_Bacteroidales_bacterium_g__norank_f__Muribaculaceae	ASV910	1	2.11214e-06	0	0	0	0	0	0	0	0	0	0	0	0	0	0	0	0	0	0	0	0	0	0	0	1	0	0	0	0	0
d__Bacteria	k__norank_d__Bacteria	p__Firmicutes	c__Clostridia	o__Oscillospirales	f__Ruminococcaceae	g__norank_f__Ruminococcaceae	s__unclassified_g__norank_f__Ruminococcaceae	ASV2353	2	4.22428e-06	0	2	0	0	0	0	0	0	0	0	0	0	0	0	0	0	0	0	0	0	0	0	0	0	0	0	0	0	0
d__Bacteria	k__norank_d__Bacteria	p__Firmicutes	c__Clostridia	o__Oscillospirales	f__Ruminococcaceae	g__norank_f__Ruminococcaceae	s__unclassified_g__norank_f__Ruminococcaceae	ASV2357	141	0.000297811	0	0	0	0	0	0	0	0	19	0	0	0	0	0	0	5	34	0	34	0	0	0	0	0	0	0	7	32	10
d__Bacteria	k__norank_d__Bacteria	p__Firmicutes	c__Bacilli	o__Lactobacillales	f__Lactobacillaceae	g__Lactobacillus	s__unclassified_g__Lactobacillus	ASV275	3	6.33641e-06	0	3	0	0	0	0	0	0	0	0	0	0	0	0	0	0	0	0	0	0	0	0	0	0	0	0	0	0	0
d__Bacteria	k__norank_d__Bacteria	p__Bacteroidota	c__Bacteroidia	o__Bacteroidales	f__Muribaculaceae	g__norank_f__Muribaculaceae	s__unclassified_g__norank_f__Muribaculaceae	ASV680	28	5.91399e-05	0	0	0	0	0	0	0	0	0	0	0	0	0	0	0	0	0	0	5	0	0	11	0	12	0	0	0	0	0
d__Bacteria	k__norank_d__Bacteria	p__Firmicutes	c__Clostridia	o__Lachnospirales	f__Lachnospiraceae	g__unclassified_f__Lachnospiraceae	s__unclassified_f__Lachnospiraceae	ASV502	4	8.44855e-06	0	0	0	0	0	0	0	0	0	0	0	0	0	0	0	0	0	0	0	0	0	0	0	0	4	0	0	0	0
d__Bacteria	k__norank_d__Bacteria	p__Firmicutes	c__Clostridia	o__Lachnospirales	f__Lachnospiraceae	g__Eubacterium_oxidoreducens_group	s__uncultured_bacterium_g__Eubacterium_oxidoreducens_group	ASV1707	8	1.68971e-05	0	0	0	0	0	0	0	0	0	0	0	0	0	0	0	0	0	0	0	0	0	8	0	0	0	0	0	0	0
d__Bacteria	k__norank_d__Bacteria	p__Firmicutes	c__Clostridia	o__Lachnospirales	f__Lachnospiraceae	g__unclassified_f__Lachnospiraceae	s__unclassified_f__Lachnospiraceae	ASV1358	3	6.33641e-06	0	0	0	0	0	0	0	0	0	0	0	0	0	0	0	0	0	0	0	0	0	0	0	0	3	0	0	0	0
d__Bacteria	k__norank_d__Bacteria	p__Firmicutes	c__Clostridia	o__Lachnospirales	f__Lachnospiraceae	g__A2	s__uncultured_bacterium_g__A2	ASV2565	1	2.11214e-06	0	0	0	0	0	0	0	0	0	0	0	0	0	0	0	0	0	0	0	0	0	0	0	0	0	0	0	1	0
d__Bacteria	k__norank_d__Bacteria	p__Firmicutes	c__Clostridia	o__Oscillospirales	f__Oscillospiraceae	g__unclassified_f__Oscillospiraceae	s__unclassified_f__Oscillospiraceae	ASV1671	22	4.6467e-05	0	0	0	0	0	0	0	0	0	0	0	0	0	0	0	0	0	0	1	0	2	0	8	3	8	0	0	0	0
d__Bacteria	k__norank_d__Bacteria	p__Firmicutes	c__Clostridia	o__Lachnospirales	f__Lachnospiraceae	g__unclassified_f__Lachnospiraceae	s__unclassified_f__Lachnospiraceae	ASV1777	2	4.22428e-06	0	0	0	0	0	0	0	0	0	0	0	0	0	0	0	0	0	0	0	0	0	2	0	0	0	0	0	0	0
d__Bacteria	k__norank_d__Bacteria	p__Bacteroidota	c__Bacteroidia	o__Bacteroidales	f__Marinifilaceae	g__Odoribacter	s__uncultured_bacterium_g__Odoribacter	ASV1042	1	2.11214e-06	0	0	0	0	0	0	0	0	0	0	0	0	0	0	0	0	0	0	0	0	0	0	0	0	1	0	0	0	0
d__Bacteria	k__norank_d__Bacteria	p__Firmicutes	c__Clostridia	o__Lachnospirales	f__Lachnospiraceae	g__A2	s__uncultured_bacterium_g__A2	ASV2360	2	4.22428e-06	0	0	0	0	0	0	0	0	0	0	0	0	0	0	0	0	0	0	0	0	0	0	0	0	2	0	0	0	0
d__Bacteria	k__norank_d__Bacteria	p__Bacteroidota	c__Bacteroidia	o__Bacteroidales	f__Muribaculaceae	g__norank_f__Muribaculaceae	s__uncultured_Bacteroidales_bacterium_g__norank_f__Muribaculaceae	ASV868	2169	0.00458123	0	97	0	0	0	58	0	37	0	0	0	0	0	26	18	392	96	176	342	158	116	135	99	134	0	232	25	0	28
d__Bacteria	k__norank_d__Bacteria	p__Firmicutes	c__Clostridia	o__Monoglobales	f__Monoglobaceae	g__Monoglobus	s__unclassified_g__Monoglobus	ASV1480	45	9.50462e-05	0	0	0	0	0	0	0	0	0	0	0	0	0	0	0	0	0	0	0	18	0	0	0	0	13	0	0	14	0
d__Bacteria	k__norank_d__Bacteria	p__Firmicutes	c__Clostridia	o__Monoglobales	f__Monoglobaceae	g__Monoglobus	s__unclassified_g__Monoglobus	ASV1483	551	0.00116379	32	21	12	0	2	30	0	0	2	0	36	7	3	14	19	49	16	22	25	32	3	17	191	3	0	4	0	7	4
d__Bacteria	k__norank_d__Bacteria	p__Bacteroidota	c__Bacteroidia	o__Bacteroidales	f__Muribaculaceae	g__norank_f__Muribaculaceae	s__uncultured_bacterium_g__norank_f__Muribaculaceae	ASV1109	6	1.26728e-05	0	0	0	0	0	0	0	0	0	0	0	0	0	0	0	0	0	6	0	0	0	0	0	0	0	0	0	0	0
d__Bacteria	k__norank_d__Bacteria	p__Actinobacteriota	c__Coriobacteriia	o__Coriobacteriales	f__Eggerthellaceae	g__Enterorhabdus	s__uncultured_bacterium_g__Enterorhabdus	ASV2701	16	3.37942e-05	0	0	0	0	0	0	0	0	0	0	0	0	0	0	0	0	16	0	0	0	0	0	0	0	0	0	0	0	0
d__Bacteria	k__norank_d__Bacteria	p__Bacteroidota	c__Bacteroidia	o__Bacteroidales	f__Muribaculaceae	g__norank_f__Muribaculaceae	s__uncultured_bacterium_g__norank_f__Muribaculaceae	ASV1104	1	2.11214e-06	0	0	0	0	0	0	0	0	0	0	0	0	0	0	0	0	0	0	0	0	0	0	0	0	0	0	0	0	1
d__Bacteria	k__norank_d__Bacteria	p__Bacteroidota	c__Bacteroidia	o__Bacteroidales	f__Muribaculaceae	g__norank_f__Muribaculaceae	s__uncultured_bacterium_g__norank_f__Muribaculaceae	ASV1107	2	4.22428e-06	0	0	0	0	0	0	0	0	0	0	0	0	0	0	0	0	0	0	0	0	0	0	0	2	0	0	0	0	0
d__Bacteria	k__norank_d__Bacteria	p__Firmicutes	c__Clostridia	o__Clostridia_UCG-014	f__norank_o__Clostridia_UCG-014	g__norank_f__norank_o__Clostridia_UCG-014	s__unclassified_g__norank_f__norank_o__Clostridia_UCG-014	ASV1955	125	0.000264017	0	0	0	0	0	0	0	0	0	0	0	0	0	0	0	0	3	0	11	1	20	0	0	64	24	0	0	2	0
d__Bacteria	k__norank_d__Bacteria	p__Firmicutes	c__Clostridia	o__Oscillospirales	f__Ruminococcaceae	g__unclassified_f__Ruminococcaceae	s__unclassified_f__Ruminococcaceae	ASV1910	29	6.1252e-05	0	0	0	0	0	0	0	0	0	0	0	0	0	0	4	0	0	0	7	1	0	2	0	0	9	4	0	2	0
d__Bacteria	k__norank_d__Bacteria	p__Firmicutes	c__Clostridia	o__Oscillospirales	f__UCG-010	g__norank_f__UCG-010	s__unclassified_g__norank_f__UCG-010	ASV2510	39	8.23734e-05	0	0	0	0	0	8	0	0	0	0	0	0	0	0	0	0	1	0	0	0	0	5	0	0	24	1	0	0	0
d__Bacteria	k__norank_d__Bacteria	p__Firmicutes	c__Clostridia	o__Lachnospirales	f__Lachnospiraceae	g__Eubacterium_oxidoreducens_group	s__uncultured_bacterium_g__Eubacterium_oxidoreducens_group	ASV1630	2	4.22428e-06	0	0	0	0	0	0	0	0	0	0	0	0	0	0	0	0	0	0	0	0	0	0	0	0	0	0	2	0	0
d__Bacteria	k__norank_d__Bacteria	p__Bacteroidota	c__Bacteroidia	o__Bacteroidales	f__Muribaculaceae	g__norank_f__Muribaculaceae	s__uncultured_bacterium_g__norank_f__Muribaculaceae	ASV424	3815	0.0080578	172	316	30	0	124	142	61	198	17	30	56	218	7	51	127	135	151	130	129	139	29	40	174	645	148	322	59	18	147
d__Bacteria	k__norank_d__Bacteria	p__Firmicutes	c__Clostridia	o__Clostridia_UCG-014	f__norank_o__Clostridia_UCG-014	g__norank_f__norank_o__Clostridia_UCG-014	s__unclassified_g__norank_f__norank_o__Clostridia_UCG-014	ASV1889	33	6.97005e-05	7	0	0	6	3	0	0	0	0	0	0	0	0	8	0	0	0	0	0	0	0	0	0	0	0	9	0	0	0
d__Bacteria	k__norank_d__Bacteria	p__Firmicutes	c__Clostridia	o__Clostridia_UCG-014	f__norank_o__Clostridia_UCG-014	g__norank_f__norank_o__Clostridia_UCG-014	s__unclassified_g__norank_f__norank_o__Clostridia_UCG-014	ASV1888	60	0.000126728	4	0	0	0	0	13	0	0	3	0	0	0	0	5	0	3	5	0	0	0	0	12	0	0	9	0	0	3	3
d__Bacteria	k__norank_d__Bacteria	p__Bacteroidota	c__Bacteroidia	o__Bacteroidales	f__Bacteroidaceae	g__Bacteroides	s__unclassified_g__Bacteroides	ASV510	1	2.11214e-06	0	0	0	0	0	0	0	0	0	0	0	0	0	0	0	0	0	1	0	0	0	0	0	0	0	0	0	0	0
d__Bacteria	k__norank_d__Bacteria	p__Firmicutes	c__Clostridia	o__Clostridia_UCG-014	f__norank_o__Clostridia_UCG-014	g__norank_f__norank_o__Clostridia_UCG-014	s__unclassified_g__norank_f__norank_o__Clostridia_UCG-014	ASV1883	8	1.68971e-05	0	0	0	0	0	0	0	0	0	0	8	0	0	0	0	0	0	0	0	0	0	0	0	0	0	0	0	0	0
d__Bacteria	k__norank_d__Bacteria	p__Firmicutes	c__Clostridia	o__Clostridia_vadinBB60_group	f__norank_o__Clostridia_vadinBB60_group	g__norank_f__norank_o__Clostridia_vadinBB60_group	s__uncultured_bacterium_g__norank_f__norank_o__Clostridia_vadinBB60_group	ASV2092	2	4.22428e-06	0	0	0	0	0	0	0	0	0	0	0	0	0	0	0	0	0	0	2	0	0	0	0	0	0	0	0	0	0
d__Bacteria	k__norank_d__Bacteria	p__Firmicutes	c__Clostridia	o__Lachnospirales	f__Lachnospiraceae	g__unclassified_f__Lachnospiraceae	s__unclassified_f__Lachnospiraceae	ASV2521	7	1.4785e-05	0	0	0	0	0	0	0	0	7	0	0	0	0	0	0	0	0	0	0	0	0	0	0	0	0	0	0	0	0
d__Bacteria	k__norank_d__Bacteria	p__Firmicutes	c__Clostridia	o__Lachnospirales	f__Lachnospiraceae	g__unclassified_f__Lachnospiraceae	s__unclassified_f__Lachnospiraceae	ASV2520	2	4.22428e-06	0	0	0	0	0	0	0	0	0	0	0	0	0	0	2	0	0	0	0	0	0	0	0	0	0	0	0	0	0
d__Bacteria	k__norank_d__Bacteria	p__Firmicutes	c__Clostridia	o__Oscillospirales	f__Ruminococcaceae	g__unclassified_f__Ruminococcaceae	s__unclassified_f__Ruminococcaceae	ASV1593	1	2.11214e-06	0	0	0	0	0	0	0	0	0	0	0	0	0	0	0	0	0	0	0	0	0	0	0	1	0	0	0	0	0
d__Bacteria	k__norank_d__Bacteria	p__Firmicutes	c__Clostridia	o__Lachnospirales	f__Lachnospiraceae	g__unclassified_f__Lachnospiraceae	s__unclassified_f__Lachnospiraceae	ASV2030	15	3.16821e-05	0	0	0	0	0	0	0	0	0	0	0	0	0	0	0	0	0	0	0	0	0	0	0	0	0	0	0	15	0
d__Bacteria	k__norank_d__Bacteria	p__Firmicutes	c__Clostridia	o__Lachnospirales	f__Lachnospiraceae	g__unclassified_f__Lachnospiraceae	s__unclassified_f__Lachnospiraceae	ASV2209	21	4.43549e-05	0	0	0	0	0	0	0	0	0	0	0	0	0	0	0	0	0	0	0	0	0	0	0	0	0	0	21	0	0
d__Bacteria	k__norank_d__Bacteria	p__Firmicutes	c__Clostridia	o__Lachnospirales	f__Lachnospiraceae	g__unclassified_f__Lachnospiraceae	s__unclassified_f__Lachnospiraceae	ASV2034	1	2.11214e-06	0	0	0	0	0	0	0	0	0	0	0	0	0	0	0	0	0	1	0	0	0	0	0	0	0	0	0	0	0
d__Bacteria	k__norank_d__Bacteria	p__Firmicutes	c__Bacilli	o__Lactobacillales	f__Lactobacillaceae	g__Lactobacillus	s__unclassified_g__Lactobacillus	ASV61	39700	0.0838519	2786	1157	2647	5968	7826	815	944	828	763	2349	6126	644	2817	2448	34	55	68	191	31	66	22	115	184	70	35	85	242	369	15
d__Bacteria	k__norank_d__Bacteria	p__Firmicutes	c__Clostridia	o__Lachnospirales	f__Lachnospiraceae	g__Lachnospiraceae_UCG-006	s__uncultured_bacterium_g__Lachnospiraceae_UCG-006	ASV2425	3	6.33641e-06	0	0	0	0	0	0	0	0	0	0	0	0	0	0	0	3	0	0	0	0	0	0	0	0	0	0	0	0	0
d__Bacteria	k__norank_d__Bacteria	p__Firmicutes	c__Clostridia	o__Lachnospirales	f__Lachnospiraceae	g__norank_f__Lachnospiraceae	s__unclassified_g__norank_f__Lachnospiraceae	ASV2135	21	4.43549e-05	0	0	0	0	2	5	0	0	0	0	1	0	0	0	0	0	4	0	0	0	0	0	0	0	0	5	4	0	0
d__Bacteria	k__norank_d__Bacteria	p__Firmicutes	c__Bacilli	o__RF39	f__norank_o__RF39	g__norank_f__norank_o__RF39	s__unclassified_g__norank_f__norank_o__RF39	ASV57	1	2.11214e-06	0	0	0	0	0	0	0	0	0	0	1	0	0	0	0	0	0	0	0	0	0	0	0	0	0	0	0	0	0
d__Bacteria	k__norank_d__Bacteria	p__Firmicutes	c__Bacilli	o__RF39	f__norank_o__RF39	g__norank_f__norank_o__RF39	s__unclassified_g__norank_f__norank_o__RF39	ASV54	1	2.11214e-06	0	0	0	0	1	0	0	0	0	0	0	0	0	0	0	0	0	0	0	0	0	0	0	0	0	0	0	0	0
d__Bacteria	k__norank_d__Bacteria	p__Firmicutes	c__Bacilli	o__Bacillales	f__Bacillaceae	g__Bacillus	s__Lactobacillus_vaginalis_g__Bacillus	ASV77	22111	0.0467015	390	2147	2181	1051	735	271	499	344	1979	2712	762	833	3984	1368	41	41	131	100	24	2140	18	82	31	73	36	26	24	88	0
d__Bacteria	k__norank_d__Bacteria	p__Firmicutes	c__Clostridia	o__Clostridia_vadinBB60_group	f__norank_o__Clostridia_vadinBB60_group	g__norank_f__norank_o__Clostridia_vadinBB60_group	s__unclassified_g__norank_f__norank_o__Clostridia_vadinBB60_group	ASV1529	117	0.00024712	0	0	0	0	0	4	0	0	0	0	0	2	24	37	12	0	1	6	0	0	0	0	9	0	0	6	0	2	14
d__Bacteria	k__norank_d__Bacteria	p__Firmicutes	c__Bacilli	o__Bacillales	f__Bacillaceae	g__Bacillus	s__Lactobacillus_vaginalis_g__Bacillus	ASV72	17	3.59063e-05	0	0	0	0	0	0	0	0	0	0	5	0	0	0	0	0	0	0	0	12	0	0	0	0	0	0	0	0	0
d__Bacteria	k__norank_d__Bacteria	p__Bacteroidota	c__Bacteroidia	o__unclassified_c__Bacteroidia	f__unclassified_c__Bacteroidia	g__unclassified_c__Bacteroidia	s__unclassified_c__Bacteroidia	ASV2849	1	2.11214e-06	0	0	0	0	0	0	0	0	0	0	0	0	0	0	0	0	0	0	0	0	0	0	0	0	0	1	0	0	0
d__Bacteria	k__norank_d__Bacteria	p__Firmicutes	c__Clostridia	o__Lachnospirales	f__Lachnospiraceae	g__Lachnospiraceae_NK4A136_group	s__unclassified_g__Lachnospiraceae_NK4A136_group	ASV2250	941	0.00198752	0	0	0	0	0	0	0	0	0	0	0	0	5	0	96	0	0	89	0	9	0	0	29	0	0	49	664	0	0
d__Bacteria	k__norank_d__Bacteria	p__Actinobacteriota	c__Actinobacteria	o__Micrococcales	f__Cellulomonadaceae	g__Cellulomonas	s__unclassified_g__Cellulomonas	ASV1212	1	2.11214e-06	0	0	0	0	0	0	0	0	0	0	0	0	0	0	0	0	0	1	0	0	0	0	0	0	0	0	0	0	0
d__Bacteria	k__norank_d__Bacteria	p__Firmicutes	c__Clostridia	o__Lachnospirales	f__Lachnospiraceae	g__unclassified_f__Lachnospiraceae	s__unclassified_f__Lachnospiraceae	ASV2202	1	2.11214e-06	0	0	0	0	0	0	0	0	0	0	0	0	0	0	0	1	0	0	0	0	0	0	0	0	0	0	0	0	0
d__Bacteria	k__norank_d__Bacteria	p__Bacteroidota	c__Bacteroidia	o__Bacteroidales	f__Muribaculaceae	g__Muribaculum	s__uncultured_bacterium_g__Muribaculum	ASV486	3	6.33641e-06	0	0	0	0	0	0	0	0	0	0	0	0	0	0	0	0	0	0	0	0	0	0	0	0	0	3	0	0	0
d__Bacteria	k__norank_d__Bacteria	p__Deferribacterota	c__Deferribacteres	o__Deferribacterales	f__Deferribacteraceae	g__Mucispirillum	s__Mucispirillum_sp._69	ASV106	1023	0.00216072	0	3	0	0	9	0	7	0	281	0	61	24	7	0	4	9	132	29	37	14	28	24	44	8	13	28	31	73	157
d__Bacteria	k__norank_d__Bacteria	p__Firmicutes	c__Clostridia	o__Lachnospirales	f__Lachnospiraceae	g__unclassified_f__Lachnospiraceae	s__unclassified_f__Lachnospiraceae	ASV2451	15	3.16821e-05	0	0	0	0	0	0	0	0	0	0	0	0	0	0	0	0	0	0	0	15	0	0	0	0	0	0	0	0	0
d__Bacteria	k__norank_d__Bacteria	p__Firmicutes	c__Bacilli	o__Erysipelotrichales	f__Erysipelotrichaceae	g__Turicibacter	s__uncultured_bacterium_g__Turicibacter	ASV68	13	2.74578e-05	0	0	0	0	0	12	0	0	0	0	0	0	0	0	0	0	1	0	0	0	0	0	0	0	0	0	0	0	0
d__Bacteria	k__norank_d__Bacteria	p__Firmicutes	c__Clostridia	o__Lachnospirales	f__Lachnospiraceae	g__Tyzzerella	s__unclassified_g__Tyzzerella	ASV1243	55	0.000116168	0	0	0	0	0	0	0	0	0	0	0	1	0	0	0	2	0	0	0	6	2	32	0	1	0	8	0	3	0
d__Bacteria	k__norank_d__Bacteria	p__Firmicutes	c__Clostridia	o__Lachnospirales	f__Lachnospiraceae	g__Lachnospiraceae_UCG-010	s__uncultured_bacterium_g__Lachnospiraceae_UCG-010	ASV1220	1	2.11214e-06	0	0	0	0	0	0	0	0	0	0	1	0	0	0	0	0	0	0	0	0	0	0	0	0	0	0	0	0	0
d__Bacteria	k__norank_d__Bacteria	p__Firmicutes	c__Clostridia	o__Oscillospirales	f__Oscillospiraceae	g__Colidextribacter	s__unclassified_g__Colidextribacter	ASV1756	17	3.59063e-05	0	0	0	0	0	0	0	0	0	0	0	0	0	0	0	0	0	0	0	0	0	17	0	0	0	0	0	0	0
d__Bacteria	k__norank_d__Bacteria	p__Firmicutes	c__Clostridia	o__Oscillospirales	f__Ruminococcaceae	g__norank_f__Ruminococcaceae	s__Clostridium_leptum_g__norank	ASV2835	139	0.000293587	9	0	0	0	0	0	0	0	0	0	0	0	0	0	0	98	0	0	0	0	8	0	0	0	2	22	0	0	0
d__Bacteria	k__norank_d__Bacteria	p__Firmicutes	c__Clostridia	o__Lachnospirales	f__Lachnospiraceae	g__Roseburia	s__uncultured_Clostridiales_bacterium_g__Roseburia	ASV2513	80	0.000168971	10	0	0	0	0	0	0	0	0	0	0	0	0	0	0	0	0	0	0	0	0	8	0	0	35	7	16	0	4
d__Bacteria	k__norank_d__Bacteria	p__Bacteroidota	c__Bacteroidia	o__Bacteroidales	f__Muribaculaceae	g__norank_f__Muribaculaceae	s__uncultured_bacterium_g__norank_f__Muribaculaceae	ASV632	1	2.11214e-06	0	0	0	0	0	0	0	0	0	0	0	0	0	0	0	0	0	0	0	1	0	0	0	0	0	0	0	0	0
d__Bacteria	k__norank_d__Bacteria	p__Firmicutes	c__Clostridia	o__Lachnospirales	f__Lachnospiraceae	g__unclassified_f__Lachnospiraceae	s__unclassified_f__Lachnospiraceae	ASV1429	113	0.000238672	0	0	0	0	0	0	0	0	0	0	0	0	0	0	28	40	0	0	0	1	5	0	0	0	0	0	33	6	0
d__Bacteria	k__norank_d__Bacteria	p__Actinobacteriota	c__Coriobacteriia	o__Coriobacteriales	f__Eggerthellaceae	g__Enterorhabdus	s__mouse_gut_metagenome_g__Enterorhabdus	ASV2819	300	0.000633641	5	15	14	0	13	31	0	3	4	0	0	4	0	8	7	37	32	8	38	7	21	11	6	6	0	7	4	10	9
d__Bacteria	k__norank_d__Bacteria	p__Bacteroidota	c__Bacteroidia	o__Bacteroidales	f__Rikenellaceae	g__Alistipes	s__uncultured_bacterium_g__Alistipes	ASV669	1	2.11214e-06	0	0	0	0	0	0	0	0	0	0	0	0	0	0	1	0	0	0	0	0	0	0	0	0	0	0	0	0	0
d__Bacteria	k__norank_d__Bacteria	p__Firmicutes	c__Bacilli	o__RF39	f__norank_o__RF39	g__norank_f__norank_o__RF39	s__unclassified_g__norank_f__norank_o__RF39	ASV242	3	6.33641e-06	0	0	0	0	0	0	0	0	0	0	0	0	0	0	0	2	0	0	1	0	0	0	0	0	0	0	0	0	0
d__Bacteria	k__norank_d__Bacteria	p__Actinobacteriota	c__Coriobacteriia	o__Coriobacteriales	f__Eggerthellaceae	g__Enterorhabdus	s__Adlercreutzia_muris	ASV1853	79	0.000166859	0	0	0	0	12	12	0	0	0	0	0	0	0	0	0	12	8	6	11	0	1	0	0	6	0	0	0	9	2
d__Bacteria	k__norank_d__Bacteria	p__Firmicutes	c__Bacilli	o__RF39	f__norank_o__RF39	g__norank_f__norank_o__RF39	s__unclassified_g__norank_f__norank_o__RF39	ASV246	2	4.22428e-06	0	0	0	0	0	0	0	0	0	0	0	0	0	0	0	0	1	0	0	0	0	0	0	0	0	1	0	0	0
d__Bacteria	k__norank_d__Bacteria	p__Bacteroidota	c__Bacteroidia	o__Bacteroidales	f__Rikenellaceae	g__Alistipes	s__uncultured_bacterium_g__Alistipes	ASV662	6	1.26728e-05	0	0	0	0	0	0	0	0	0	0	0	0	0	0	0	0	0	0	0	6	0	0	0	0	0	0	0	0	0
d__Bacteria	k__norank_d__Bacteria	p__Actinobacteriota	c__Coriobacteriia	o__Coriobacteriales	f__Eggerthellaceae	g__Enterorhabdus	s__unclassified_g__Enterorhabdus	ASV1921	26	5.49156e-05	0	0	0	0	0	0	0	0	0	0	0	26	0	0	0	0	0	0	0	0	0	0	0	0	0	0	0	0	0
d__Bacteria	k__norank_d__Bacteria	p__Firmicutes	c__Clostridia	o__Lachnospirales	f__Lachnospiraceae	g__Roseburia	s__unclassified_g__Roseburia	ASV1741	335	0.000707566	0	0	0	0	0	0	0	0	0	0	0	0	0	0	5	0	0	0	0	0	0	0	0	0	7	0	320	3	0
d__Bacteria	k__norank_d__Bacteria	p__Firmicutes	c__Bacilli	o__Lactobacillales	f__Lactobacillaceae	g__Lactobacillus	s__unclassified_g__Lactobacillus	ASV123	2	4.22428e-06	0	0	0	0	2	0	0	0	0	0	0	0	0	0	0	0	0	0	0	0	0	0	0	0	0	0	0	0	0
d__Bacteria	k__norank_d__Bacteria	p__Firmicutes	c__Bacilli	o__Lactobacillales	f__Lactobacillaceae	g__Lactobacillus	s__unclassified_g__Lactobacillus	ASV122	1	2.11214e-06	0	1	0	0	0	0	0	0	0	0	0	0	0	0	0	0	0	0	0	0	0	0	0	0	0	0	0	0	0
d__Bacteria	k__norank_d__Bacteria	p__Firmicutes	c__Bacilli	o__Lactobacillales	f__Lactobacillaceae	g__Lactobacillus	s__unclassified_g__Lactobacillus	ASV232	1	2.11214e-06	0	0	0	0	0	0	0	0	0	0	1	0	0	0	0	0	0	0	0	0	0	0	0	0	0	0	0	0	0
d__Bacteria	k__norank_d__Bacteria	p__Firmicutes	c__Clostridia	o__Oscillospirales	f__Ruminococcaceae	g__Anaerotruncus	s__uncultured_bacterium_g__Anaerotruncus	ASV2591	5	1.05607e-05	5	0	0	0	0	0	0	0	0	0	0	0	0	0	0	0	0	0	0	0	0	0	0	0	0	0	0	0	0
d__Bacteria	k__norank_d__Bacteria	p__Firmicutes	c__Bacilli	o__Lactobacillales	f__Lactobacillaceae	g__Lactobacillus	s__unclassified_g__Lactobacillus	ASV239	86	0.000181644	0	0	0	86	0	0	0	0	0	0	0	0	0	0	0	0	0	0	0	0	0	0	0	0	0	0	0	0	0
d__Bacteria	k__norank_d__Bacteria	p__Firmicutes	c__Bacilli	o__Lactobacillales	f__Lactobacillaceae	g__Lactobacillus	s__unclassified_g__Lactobacillus	ASV150	3	6.33641e-06	0	0	0	0	0	0	0	0	0	0	0	0	0	0	0	0	0	0	0	0	0	0	0	0	0	3	0	0	0
d__Bacteria	k__norank_d__Bacteria	p__Bacteroidota	c__Bacteroidia	o__Bacteroidales	f__Rikenellaceae	g__Alistipes	s__uncultured_bacterium_g__Alistipes	ASV912	1	2.11214e-06	0	0	0	0	0	0	0	0	0	0	0	0	0	0	0	0	0	0	0	1	0	0	0	0	0	0	0	0	0
d__Bacteria	k__norank_d__Bacteria	p__Bacteroidota	c__Bacteroidia	o__Bacteroidales	f__Rikenellaceae	g__Alistipes	s__uncultured_bacterium_g__Alistipes	ASV392	2	4.22428e-06	0	0	0	0	0	0	0	0	0	0	0	0	0	0	0	0	0	0	0	2	0	0	0	0	0	0	0	0	0
d__Bacteria	k__norank_d__Bacteria	p__Firmicutes	c__Clostridia	o__Clostridia_UCG-014	f__norank_o__Clostridia_UCG-014	g__norank_f__norank_o__Clostridia_UCG-014	s__unclassified_g__norank_f__norank_o__Clostridia_UCG-014	ASV2031	1	2.11214e-06	0	0	0	0	0	0	0	0	0	0	0	0	0	0	0	0	0	0	0	0	1	0	0	0	0	0	0	0	0
d__Bacteria	k__norank_d__Bacteria	p__Firmicutes	c__Clostridia	o__Clostridia_UCG-014	f__norank_o__Clostridia_UCG-014	g__norank_f__norank_o__Clostridia_UCG-014	s__unclassified_g__norank_f__norank_o__Clostridia_UCG-014	ASV2037	4	8.44855e-06	0	0	0	0	0	0	0	0	0	0	0	0	0	0	0	0	0	0	0	4	0	0	0	0	0	0	0	0	0
d__Bacteria	k__norank_d__Bacteria	p__Firmicutes	c__Clostridia	o__Clostridia_UCG-014	f__norank_o__Clostridia_UCG-014	g__norank_f__norank_o__Clostridia_UCG-014	s__unclassified_g__norank_f__norank_o__Clostridia_UCG-014	ASV1493	19	4.01306e-05	3	0	0	0	2	0	0	0	0	0	0	0	0	1	2	0	4	0	5	0	2	0	0	0	0	0	0	0	0
d__Bacteria	k__norank_d__Bacteria	p__Campilobacterota	c__Campylobacteria	o__Campylobacterales	f__Helicobacteraceae	g__Helicobacter	s__unclassified_g__Helicobacter	ASV2118	2	4.22428e-06	0	0	0	0	0	0	0	0	0	0	0	0	0	0	0	0	0	0	0	0	0	2	0	0	0	0	0	0	0
d__Bacteria	k__norank_d__Bacteria	p__Firmicutes	c__Clostridia	o__Oscillospirales	f__Oscillospiraceae	g__Oscillibacter	s__Clostridiales_bacterium_CIEAF_021	ASV1629	11	2.32335e-05	0	0	0	0	0	0	0	0	0	0	0	0	0	0	0	0	0	0	3	0	0	6	0	0	0	0	0	0	2
d__Bacteria	k__norank_d__Bacteria	p__unclassified_k__norank_d__Bacteria	c__unclassified_k__norank_d__Bacteria	o__unclassified_k__norank_d__Bacteria	f__unclassified_k__norank_d__Bacteria	g__unclassified_k__norank_d__Bacteria	s__unclassified_k__norank_d__Bacteria	ASV2717	1	2.11214e-06	0	0	0	0	0	0	0	0	0	0	0	0	0	0	0	0	0	0	0	0	0	0	0	0	1	0	0	0	0
d__Bacteria	k__norank_d__Bacteria	p__Firmicutes	c__Clostridia	o__Lachnospirales	f__Lachnospiraceae	g__norank_f__Lachnospiraceae	s__unclassified_g__norank_f__Lachnospiraceae	ASV1878	1	2.11214e-06	0	0	0	0	0	0	0	0	0	0	0	0	0	0	0	0	1	0	0	0	0	0	0	0	0	0	0	0	0
d__Bacteria	k__norank_d__Bacteria	p__Firmicutes	c__Clostridia	o__Lachnospirales	f__Lachnospiraceae	g__norank_f__Lachnospiraceae	s__Clostridium_sp._Culture-27	ASV1167	30	6.33641e-05	5	0	0	0	0	0	0	0	0	0	0	0	0	3	0	0	0	0	0	0	0	0	3	0	0	1	17	0	1
d__Bacteria	k__norank_d__Bacteria	p__Campilobacterota	c__Campylobacteria	o__Campylobacterales	f__Helicobacteraceae	g__Helicobacter	s__unclassified_g__Helicobacter	ASV2444	9834	0.0207708	612	514	702	0	9	177	23	406	1715	269	3144	1129	227	472	7	169	29	11	14	25	26	62	15	26	2	34	7	4	4
d__Bacteria	k__norank_d__Bacteria	p__Firmicutes	c__Clostridia	o__Clostridia_UCG-014	f__norank_o__Clostridia_UCG-014	g__norank_f__norank_o__Clostridia_UCG-014	s__unclassified_g__norank_f__norank_o__Clostridia_UCG-014	ASV1789	12	2.53457e-05	0	0	0	0	0	0	0	0	0	0	0	0	0	0	0	0	5	0	7	0	0	0	0	0	0	0	0	0	0
d__Bacteria	k__norank_d__Bacteria	p__Patescibacteria	c__Saccharimonadia	o__Saccharimonadales	f__Saccharimonadaceae	g__Candidatus_Saccharimonas	s__uncultured_bacterium_g__Candidatus_Saccharimonas	ASV1285	7	1.4785e-05	0	0	0	0	0	0	0	0	0	0	0	0	0	0	0	0	0	0	0	0	0	0	7	0	0	0	0	0	0
d__Bacteria	k__norank_d__Bacteria	p__Firmicutes	c__Clostridia	o__Oscillospirales	f__Ruminococcaceae	g__norank_f__Ruminococcaceae	s__unclassified_g__norank_f__Ruminococcaceae	ASV2427	226	0.000477343	80	0	0	0	0	5	0	0	5	0	3	0	0	3	15	0	2	11	19	18	39	4	0	0	0	0	0	0	22
d__Bacteria	k__norank_d__Bacteria	p__Firmicutes	c__Clostridia	o__Lachnospirales	f__Lachnospiraceae	g__Eubacterium_xylanophilum_group	s__uncultured_bacterium_g__Eubacterium_xylanophilum_group	ASV2639	135	0.000285139	6	9	0	0	0	0	0	0	0	0	0	0	0	0	0	0	0	7	0	0	55	30	0	0	0	26	0	2	0
d__Bacteria	k__norank_d__Bacteria	p__Firmicutes	c__Clostridia	o__Clostridia_UCG-014	f__norank_o__Clostridia_UCG-014	g__norank_f__norank_o__Clostridia_UCG-014	s__unclassified_g__norank_f__norank_o__Clostridia_UCG-014	ASV1550	5	1.05607e-05	0	0	0	0	0	0	0	0	0	0	0	0	0	0	5	0	0	0	0	0	0	0	0	0	0	0	0	0	0
d__Bacteria	k__norank_d__Bacteria	p__Bacteroidota	c__Bacteroidia	o__Bacteroidales	f__Rikenellaceae	g__Alistipes	s__uncultured_bacterium_g__Alistipes	ASV543	2	4.22428e-06	0	0	0	0	0	0	0	0	0	0	0	0	0	0	0	0	0	0	0	0	2	0	0	0	0	0	0	0	0
d__Bacteria	k__norank_d__Bacteria	p__Firmicutes	c__Clostridia	o__Monoglobales	f__Monoglobaceae	g__Monoglobus	s__unclassified_g__Monoglobus	ASV2677	18	3.80185e-05	0	0	0	0	0	0	0	0	0	0	0	0	0	0	0	0	6	0	0	4	5	0	3	0	0	0	0	0	0
d__Bacteria	k__norank_d__Bacteria	p__Firmicutes	c__Clostridia	o__unclassified_c__Clostridia	f__unclassified_c__Clostridia	g__unclassified_c__Clostridia	s__unclassified_c__Clostridia	ASV1481	2	4.22428e-06	0	0	0	0	0	0	0	0	0	0	0	0	0	0	0	0	0	0	0	0	0	0	0	0	0	0	0	0	2
d__Bacteria	k__norank_d__Bacteria	p__Bacteroidota	c__Bacteroidia	o__Bacteroidales	f__unclassified_o__Bacteroidales	g__unclassified_o__Bacteroidales	s__unclassified_o__Bacteroidales	ASV1014	4	8.44855e-06	0	0	0	0	0	0	0	0	0	0	0	0	0	0	0	0	0	0	0	0	0	0	0	4	0	0	0	0	0
d__Bacteria	k__norank_d__Bacteria	p__Firmicutes	c__Bacilli	o__Lactobacillales	f__Lactobacillaceae	g__Lactobacillus	s__unclassified_g__Lactobacillus	ASV2723	7	1.4785e-05	7	0	0	0	0	0	0	0	0	0	0	0	0	0	0	0	0	0	0	0	0	0	0	0	0	0	0	0	0
d__Bacteria	k__norank_d__Bacteria	p__Actinobacteriota	c__Actinobacteria	o__Micrococcales	f__Microbacteriaceae	g__Microbacterium	s__unclassified_g__Microbacterium	ASV1216	1	2.11214e-06	0	0	0	0	0	0	0	0	0	0	0	1	0	0	0	0	0	0	0	0	0	0	0	0	0	0	0	0	0
d__Bacteria	k__norank_d__Bacteria	p__Bacteroidota	c__Bacteroidia	o__Bacteroidales	f__Muribaculaceae	g__norank_f__Muribaculaceae	s__uncultured_bacterium_g__norank_f__Muribaculaceae	ASV990	273	0.000576614	2	0	0	0	0	0	0	0	0	0	0	0	0	0	0	0	124	8	0	0	74	0	0	0	0	48	17	0	0
d__Bacteria	k__norank_d__Bacteria	p__Bacteroidota	c__Bacteroidia	o__Bacteroidales	f__unclassified_o__Bacteroidales	g__unclassified_o__Bacteroidales	s__unclassified_o__Bacteroidales	ASV1011	4	8.44855e-06	0	0	0	0	0	0	0	0	0	0	0	0	0	0	0	0	0	0	0	0	0	0	0	0	0	4	0	0	0
d__Bacteria	k__norank_d__Bacteria	p__Firmicutes	c__Clostridia	o__Lachnospirales	f__Lachnospiraceae	g__unclassified_f__Lachnospiraceae	s__unclassified_f__Lachnospiraceae	ASV1375	1	2.11214e-06	0	0	0	0	0	0	0	0	0	0	0	0	0	0	1	0	0	0	0	0	0	0	0	0	0	0	0	0	0
d__Bacteria	k__norank_d__Bacteria	p__Bacteroidota	c__Bacteroidia	o__Bacteroidales	f__Muribaculaceae	g__norank_f__Muribaculaceae	s__uncultured_bacterium_g__norank_f__Muribaculaceae	ASV991	1	2.11214e-06	0	0	0	0	0	0	0	0	0	0	0	0	0	0	0	0	0	0	0	0	0	0	0	1	0	0	0	0	0
d__Bacteria	k__norank_d__Bacteria	p__Firmicutes	c__Clostridia	o__unclassified_c__Clostridia	f__unclassified_c__Clostridia	g__unclassified_c__Clostridia	s__unclassified_c__Clostridia	ASV2285	11	2.32335e-05	0	0	0	0	0	0	0	0	0	0	0	0	0	0	0	0	0	0	0	0	0	0	0	0	11	0	0	0	0
d__Bacteria	k__norank_d__Bacteria	p__Bacteroidota	c__Bacteroidia	o__Bacteroidales	f__Marinifilaceae	g__Odoribacter	s__unclassified_g__Odoribacter	ASV1015	4	8.44855e-06	0	0	0	0	0	4	0	0	0	0	0	0	0	0	0	0	0	0	0	0	0	0	0	0	0	0	0	0	0
d__Bacteria	k__norank_d__Bacteria	p__Actinobacteriota	c__Coriobacteriia	o__Coriobacteriales	f__Eggerthellaceae	g__Enterorhabdus	s__unclassified_g__Enterorhabdus	ASV2076	2	4.22428e-06	0	0	0	0	0	0	0	0	0	0	0	2	0	0	0	0	0	0	0	0	0	0	0	0	0	0	0	0	0
d__Bacteria	k__norank_d__Bacteria	p__Firmicutes	c__Clostridia	o__Peptococcales	f__Peptococcaceae	g__Peptococcus	s__uncultured_bacterium_g__Peptococcus	ASV9	90	0.000190092	0	0	2	0	3	0	0	0	0	0	0	0	0	0	12	0	1	5	3	0	7	12	0	6	8	10	4	3	14
d__Bacteria	k__norank_d__Bacteria	p__Bacteroidota	c__Bacteroidia	o__Bacteroidales	f__Rikenellaceae	g__Alistipes	s__uncultured_bacterium_g__Alistipes	ASV539	2	4.22428e-06	0	0	0	0	0	0	0	0	0	0	0	0	0	0	0	0	0	2	0	0	0	0	0	0	0	0	0	0	0
d__Bacteria	k__norank_d__Bacteria	p__Firmicutes	c__Clostridia	o__Clostridia_UCG-014	f__norank_o__Clostridia_UCG-014	g__norank_f__norank_o__Clostridia_UCG-014	s__unclassified_g__norank_f__norank_o__Clostridia_UCG-014	ASV2217	156	0.000329493	0	0	0	0	0	0	0	0	0	0	0	0	0	0	2	126	0	0	26	0	1	0	0	0	0	1	0	0	0
d__Bacteria	k__norank_d__Bacteria	p__Bacteroidota	c__Bacteroidia	o__Bacteroidales	f__unclassified_o__Bacteroidales	g__unclassified_o__Bacteroidales	s__unclassified_o__Bacteroidales	ASV476	5	1.05607e-05	0	0	0	0	0	0	0	0	0	0	0	0	0	0	0	0	0	0	0	0	0	0	0	5	0	0	0	0	0
d__Bacteria	k__norank_d__Bacteria	p__Firmicutes	c__Clostridia	o__Oscillospirales	f__Ruminococcaceae	g__Anaerotruncus	s__uncultured_bacterium_g__Anaerotruncus	ASV2378	29	6.1252e-05	0	0	0	8	0	0	0	0	4	0	0	0	6	0	1	0	0	0	0	1	0	0	0	0	0	0	0	0	9
d__Bacteria	k__norank_d__Bacteria	p__Firmicutes	c__Clostridia	o__Lachnospirales	f__Lachnospiraceae	g__Roseburia	s__mouse_gut_metagenome_g__Roseburia	ASV2372	59	0.000124616	0	0	0	0	0	0	0	0	2	0	0	0	39	0	8	0	0	0	0	0	7	0	0	3	0	0	0	0	0
d__Bacteria	k__norank_d__Bacteria	p__Firmicutes	c__Clostridia	o__Lachnospirales	f__Lachnospiraceae	g__Lachnospiraceae_NK4A136_group	s__Lachnospiraceae_bacterium_COE1	ASV2412	12	2.53457e-05	12	0	0	0	0	0	0	0	0	0	0	0	0	0	0	0	0	0	0	0	0	0	0	0	0	0	0	0	0
d__Bacteria	k__norank_d__Bacteria	p__Firmicutes	c__Clostridia	o__Clostridia_UCG-014	f__norank_o__Clostridia_UCG-014	g__norank_f__norank_o__Clostridia_UCG-014	s__unclassified_g__norank_f__norank_o__Clostridia_UCG-014	ASV1760	221	0.000466782	0	0	0	0	0	17	0	0	0	0	21	8	2	0	0	53	4	0	0	4	14	0	78	0	0	20	0	0	0
d__Bacteria	k__norank_d__Bacteria	p__Firmicutes	c__Clostridia	o__Lachnospirales	f__Lachnospiraceae	g__Roseburia	s__unclassified_g__Roseburia	ASV1817	281	0.000593511	0	0	0	0	5	0	0	0	0	0	0	0	0	0	26	0	36	0	10	0	9	17	0	0	61	28	31	14	44
d__Bacteria	k__norank_d__Bacteria	p__Firmicutes	c__Clostridia	o__Lachnospirales	f__Lachnospiraceae	g__unclassified_f__Lachnospiraceae	s__unclassified_f__Lachnospiraceae	ASV2454	5	1.05607e-05	0	0	0	0	0	0	0	0	0	0	0	0	0	0	0	0	0	0	0	0	0	5	0	0	0	0	0	0	0
d__Bacteria	k__norank_d__Bacteria	p__Firmicutes	c__Bacilli	o__RF39	f__norank_o__RF39	g__norank_f__norank_o__RF39	s__uncultured_bacterium_g__norank_f__norank_o__RF39	ASV251	2	4.22428e-06	0	0	0	0	0	0	0	0	0	0	0	0	0	0	0	0	0	1	0	0	0	0	0	0	0	1	0	0	0
d__Bacteria	k__norank_d__Bacteria	p__Bacteroidota	c__Bacteroidia	o__Bacteroidales	f__Muribaculaceae	g__norank_f__Muribaculaceae	s__uncultured_Bacteroidales_bacterium_g__norank_f__Muribaculaceae	ASV738	17	3.59063e-05	0	0	11	0	0	0	3	0	0	0	0	0	3	0	0	0	0	0	0	0	0	0	0	0	0	0	0	0	0
d__Bacteria	k__norank_d__Bacteria	p__Bacteroidota	c__Bacteroidia	o__Bacteroidales	f__Rikenellaceae	g__Alistipes	s__uncultured_bacterium_g__Alistipes	ASV710	1	2.11214e-06	0	0	0	0	0	0	0	0	0	0	0	0	0	0	0	0	0	0	1	0	0	0	0	0	0	0	0	0	0
d__Bacteria	k__norank_d__Bacteria	p__Bacteroidota	c__Bacteroidia	o__Bacteroidales	f__Rikenellaceae	g__Alistipes	s__uncultured_bacterium_g__Alistipes	ASV713	4	8.44855e-06	0	0	0	0	0	0	0	0	0	0	0	0	0	0	0	0	0	0	0	0	0	0	0	0	0	4	0	0	0
d__Bacteria	k__norank_d__Bacteria	p__Firmicutes	c__Clostridia	o__Oscillospirales	f__Oscillospiraceae	g__unclassified_f__Oscillospiraceae	s__unclassified_f__Oscillospiraceae	ASV1406	405	0.000855416	20	14	0	0	0	0	0	8	7	0	2	0	0	6	4	5	23	34	11	0	9	39	16	3	14	12	17	7	154
d__Bacteria	k__norank_d__Bacteria	p__Firmicutes	c__Clostridia	o__Peptostreptococcales-Tissierellales	f__Anaerovoracaceae	g__Family_XIII_UCG-001	s__uncultured_bacterium_g__Family_XIII_UCG-001	ASV1640	93	0.000196429	14	0	0	0	0	0	0	0	0	0	0	0	1	5	10	0	2	3	4	1	9	8	3	2	10	4	9	0	8
d__Bacteria	k__norank_d__Bacteria	p__Firmicutes	c__Clostridia	o__Oscillospirales	f__Oscillospiraceae	g__UCG-005	s__unclassified_g__UCG-005	ASV1489	1	2.11214e-06	0	0	0	0	0	0	0	0	0	0	0	0	0	0	0	0	0	0	0	1	0	0	0	0	0	0	0	0	0
d__Bacteria	k__norank_d__Bacteria	p__Firmicutes	c__Bacilli	o__Lactobacillales	f__Lactobacillaceae	g__Lactobacillus	s__unclassified_g__Lactobacillus	ASV309	2	4.22428e-06	0	0	0	0	0	0	0	2	0	0	0	0	0	0	0	0	0	0	0	0	0	0	0	0	0	0	0	0	0
d__Bacteria	k__norank_d__Bacteria	p__Firmicutes	c__Bacilli	o__Lactobacillales	f__Lactobacillaceae	g__Lactobacillus	s__unclassified_g__Lactobacillus	ASV305	2	4.22428e-06	0	0	0	0	0	0	0	0	0	0	0	0	0	0	0	0	0	0	0	2	0	0	0	0	0	0	0	0	0
d__Bacteria	k__norank_d__Bacteria	p__Firmicutes	c__Clostridia	o__Clostridia_vadinBB60_group	f__norank_o__Clostridia_vadinBB60_group	g__norank_f__norank_o__Clostridia_vadinBB60_group	s__uncultured_bacterium_g__norank_f__norank_o__Clostridia_vadinBB60_group	ASV1227	132	0.000278802	111	0	0	0	0	0	0	0	0	0	0	0	0	0	9	2	0	0	0	0	0	0	0	0	10	0	0	0	0
d__Bacteria	k__norank_d__Bacteria	p__Firmicutes	c__Bacilli	o__Lactobacillales	f__Lactobacillaceae	g__Lactobacillus	s__unclassified_g__Lactobacillus	ASV307	7	1.4785e-05	0	0	0	0	0	0	0	0	0	0	0	0	0	0	0	0	0	0	0	7	0	0	0	0	0	0	0	0	0
d__Bacteria	k__norank_d__Bacteria	p__unclassified_k__norank_d__Bacteria	c__unclassified_k__norank_d__Bacteria	o__unclassified_k__norank_d__Bacteria	f__unclassified_k__norank_d__Bacteria	g__unclassified_k__norank_d__Bacteria	s__unclassified_k__norank_d__Bacteria	ASV1081	1	2.11214e-06	0	0	0	0	0	0	0	0	0	0	0	0	0	0	0	0	0	0	0	0	0	0	0	0	0	1	0	0	0
d__Bacteria	k__norank_d__Bacteria	p__Bacteroidota	c__Bacteroidia	o__Bacteroidales	f__Muribaculaceae	g__norank_f__Muribaculaceae	s__uncultured_Bacteroidales_bacterium_g__norank_f__Muribaculaceae	ASV927	1405	0.00296755	37	118	0	0	0	59	16	89	0	0	20	86	0	0	223	0	26	52	88	0	152	107	0	74	156	46	25	31	0
d__Bacteria	k__norank_d__Bacteria	p__Desulfobacterota	c__Desulfovibrionia	o__Desulfovibrionales	f__Desulfovibrionaceae	g__norank_f__Desulfovibrionaceae	s__uncultured_bacterium_g__norank_f__Desulfovibrionaceae	ASV652	1	2.11214e-06	0	0	0	0	0	0	0	0	0	0	0	0	0	0	0	0	0	0	0	0	0	0	0	0	1	0	0	0	0
d__Bacteria	k__norank_d__Bacteria	p__Proteobacteria	c__Gammaproteobacteria	o__Burkholderiales	f__Sutterellaceae	g__Parasutterella	s__uncultured_bacterium_g__Parasutterella	ASV253	1	2.11214e-06	0	0	0	0	0	0	1	0	0	0	0	0	0	0	0	0	0	0	0	0	0	0	0	0	0	0	0	0	0
d__Bacteria	k__norank_d__Bacteria	p__Firmicutes	c__Clostridia	o__Lachnospirales	f__Lachnospiraceae	g__Lachnospiraceae_NK4A136_group	s__unclassified_g__Lachnospiraceae_NK4A136_group	ASV2225	299	0.000631529	0	0	0	0	0	0	0	0	0	0	0	0	0	18	0	0	0	0	21	0	0	0	0	0	0	0	260	0	0
d__Bacteria	k__norank_d__Bacteria	p__Firmicutes	c__Clostridia	o__Lachnospirales	f__Lachnospiraceae	g__unclassified_f__Lachnospiraceae	s__unclassified_f__Lachnospiraceae	ASV2196	10	2.11214e-05	0	1	0	0	0	0	0	0	0	0	0	0	1	0	2	0	0	0	3	0	3	0	0	0	0	0	0	0	0
d__Bacteria	k__norank_d__Bacteria	p__Bacteroidota	c__Bacteroidia	o__Bacteroidales	f__Muribaculaceae	g__norank_f__Muribaculaceae	s__uncultured_Bacteroidales_bacterium_g__norank_f__Muribaculaceae	ASV457	58	0.000122504	0	0	0	0	0	0	0	0	0	0	0	0	0	0	0	0	0	0	0	0	0	0	0	58	0	0	0	0	0
d__Bacteria	k__norank_d__Bacteria	p__Firmicutes	c__Clostridia	o__Lachnospirales	f__Lachnospiraceae	g__unclassified_f__Lachnospiraceae	s__unclassified_f__Lachnospiraceae	ASV2195	5	1.05607e-05	0	0	0	0	0	0	0	0	0	0	0	0	0	0	0	0	0	0	0	0	0	0	0	1	0	0	0	4	0
d__Bacteria	k__norank_d__Bacteria	p__Firmicutes	c__Clostridia	o__Lachnospirales	f__Lachnospiraceae	g__unclassified_f__Lachnospiraceae	s__unclassified_f__Lachnospiraceae	ASV2193	116	0.000245008	0	0	0	0	0	0	0	0	0	0	0	7	0	0	0	0	0	0	0	0	10	67	0	12	0	0	4	16	0
d__Bacteria	k__norank_d__Bacteria	p__Firmicutes	c__Clostridia	o__Lachnospirales	f__Lachnospiraceae	g__unclassified_f__Lachnospiraceae	s__unclassified_f__Lachnospiraceae	ASV2190	4	8.44855e-06	0	0	0	0	0	0	0	0	0	0	0	0	0	0	0	0	0	0	0	0	0	0	0	4	0	0	0	0	0
d__Bacteria	k__norank_d__Bacteria	p__Firmicutes	c__Clostridia	o__Lachnospirales	f__Lachnospiraceae	g__unclassified_f__Lachnospiraceae	s__unclassified_f__Lachnospiraceae	ASV2191	65	0.000137289	0	0	0	0	0	0	0	0	0	0	0	0	0	8	0	0	0	23	0	5	0	0	0	0	0	0	0	0	29
d__Bacteria	k__norank_d__Bacteria	p__Firmicutes	c__Clostridia	o__Lachnospirales	f__Lachnospiraceae	g__Eubacterium_oxidoreducens_group	s__uncultured_bacterium_g__Eubacterium_oxidoreducens_group	ASV1713	3	6.33641e-06	0	0	0	0	0	0	0	0	0	0	0	0	0	0	0	0	0	0	0	0	0	0	0	0	0	3	0	0	0
d__Bacteria	k__norank_d__Bacteria	p__Firmicutes	c__Clostridia	o__Lachnospirales	f__Lachnospiraceae	g__GCA-900066575	s__uncultured_bacterium_g__GCA-900066575	ASV2699	26	5.49156e-05	0	0	0	0	0	0	0	0	0	0	0	0	0	0	0	0	0	0	3	0	6	0	0	0	17	0	0	0	0
d__Bacteria	k__norank_d__Bacteria	p__Firmicutes	c__Clostridia	o__Lachnospirales	f__Lachnospiraceae	g__unclassified_f__Lachnospiraceae	s__unclassified_f__Lachnospiraceae	ASV2465	2	4.22428e-06	0	0	0	0	0	0	0	0	0	0	0	0	0	0	0	0	0	0	0	0	0	0	0	0	0	0	0	0	2
d__Bacteria	k__norank_d__Bacteria	p__Firmicutes	c__Clostridia	o__Lachnospirales	f__Lachnospiraceae	g__unclassified_f__Lachnospiraceae	s__unclassified_f__Lachnospiraceae	ASV2462	1	2.11214e-06	0	0	0	0	0	0	0	0	0	0	1	0	0	0	0	0	0	0	0	0	0	0	0	0	0	0	0	0	0
d__Bacteria	k__norank_d__Bacteria	p__Firmicutes	c__Clostridia	o__Lachnospirales	f__Lachnospiraceae	g__unclassified_f__Lachnospiraceae	s__unclassified_f__Lachnospiraceae	ASV2460	121	0.000255569	0	0	0	0	0	0	0	0	0	0	0	0	0	0	3	10	0	0	0	38	0	0	0	4	29	4	0	5	28
d__Bacteria	k__norank_d__Bacteria	p__Firmicutes	c__Clostridia	o__Oscillospirales	f__Oscillospiraceae	g__unclassified_f__Oscillospiraceae	s__unclassified_f__Oscillospiraceae	ASV1248	35	7.39248e-05	1	0	0	0	0	0	0	0	0	0	0	0	0	0	2	5	5	1	0	0	4	1	0	0	2	0	0	7	7
d__Bacteria	k__norank_d__Bacteria	p__Firmicutes	c__Bacilli	o__Bacillales	f__Bacillaceae	g__Bacillus	s__Lactobacillus_vaginalis_g__Bacillus	ASV252	245	0.000517474	0	0	0	0	18	0	0	0	0	117	0	34	0	0	0	0	0	0	0	76	0	0	0	0	0	0	0	0	0
d__Bacteria	k__norank_d__Bacteria	p__Bacteroidota	c__Bacteroidia	o__Bacteroidales	f__Bacteroidaceae	g__Bacteroides	s__unclassified_g__Bacteroides	ASV231	1	2.11214e-06	0	0	0	0	0	0	0	0	0	0	0	0	0	0	0	0	0	0	0	0	0	0	0	1	0	0	0	0	0
d__Bacteria	k__norank_d__Bacteria	p__Firmicutes	c__Clostridia	o__Clostridia_UCG-014	f__norank_o__Clostridia_UCG-014	g__norank_f__norank_o__Clostridia_UCG-014	s__unclassified_g__norank_f__norank_o__Clostridia_UCG-014	ASV1300	3	6.33641e-06	0	0	0	0	0	0	0	0	0	0	0	0	0	0	0	3	0	0	0	0	0	0	0	0	0	0	0	0	0
d__Bacteria	k__norank_d__Bacteria	p__Firmicutes	c__Clostridia	o__Lachnospirales	f__Lachnospiraceae	g__ASF356	s__uncultured_Clostridiales_bacterium_g__ASF356	ASV2495	10	2.11214e-05	0	0	0	0	0	0	0	0	0	0	0	0	0	0	0	0	0	0	0	0	0	10	0	0	0	0	0	0	0
d__Bacteria	k__norank_d__Bacteria	p__Bacteroidota	c__Bacteroidia	o__Bacteroidales	f__Muribaculaceae	g__norank_f__Muribaculaceae	s__uncultured_Bacteroidales_bacterium_g__norank_f__Muribaculaceae	ASV851	3756	0.00793319	79	268	36	0	11	149	27	174	10	17	41	198	5	21	226	274	132	203	353	100	292	228	60	222	253	234	48	58	37
d__Bacteria	k__norank_d__Bacteria	p__Bacteroidota	c__Bacteroidia	o__Bacteroidales	f__Muribaculaceae	g__norank_f__Muribaculaceae	s__uncultured_Bacteroidales_bacterium_g__norank_f__Muribaculaceae	ASV856	166	0.000350615	0	0	8	0	0	0	36	0	0	0	0	0	2	0	13	0	15	0	0	0	5	8	11	37	0	20	0	0	11
d__Bacteria	k__norank_d__Bacteria	p__Firmicutes	c__Clostridia	o__Lachnospirales	f__Lachnospiraceae	g__Lachnospiraceae_UCG-001	s__uncultured_bacterium_g__Lachnospiraceae_UCG-001	ASV2599	23	4.85792e-05	0	0	0	0	0	0	0	0	0	0	0	0	0	20	0	0	0	0	0	0	3	0	0	0	0	0	0	0	0
d__Bacteria	k__norank_d__Bacteria	p__Bacteroidota	c__Bacteroidia	o__Bacteroidales	f__Muribaculaceae	g__norank_f__Muribaculaceae	s__uncultured_Bacteroidales_bacterium_g__norank_f__Muribaculaceae	ASV854	162	0.000342166	0	0	0	0	30	0	0	0	0	0	21	0	0	0	0	10	6	0	7	6	0	0	0	0	63	0	19	0	0
d__Bacteria	k__norank_d__Bacteria	p__Firmicutes	c__Clostridia	o__Lachnospirales	f__Lachnospiraceae	g__unclassified_f__Lachnospiraceae	s__unclassified_f__Lachnospiraceae	ASV1412	46	9.71583e-05	0	0	0	0	0	0	0	0	0	0	0	0	0	0	0	0	0	0	0	0	0	7	0	0	0	0	39	0	0
d__Bacteria	k__norank_d__Bacteria	p__Firmicutes	c__Clostridia	o__Lachnospirales	f__Lachnospiraceae	g__unclassified_f__Lachnospiraceae	s__unclassified_f__Lachnospiraceae	ASV1417	1	2.11214e-06	0	0	0	0	0	0	0	0	0	0	0	0	0	0	0	0	0	0	0	0	0	0	0	0	0	1	0	0	0
d__Bacteria	k__norank_d__Bacteria	p__Firmicutes	c__Clostridia	o__Oscillospirales	f__Ruminococcaceae	g__norank_f__Ruminococcaceae	s__unclassified_g__norank_f__Ruminococcaceae	ASV1727	1	2.11214e-06	0	0	0	0	0	0	0	0	0	0	0	0	0	0	0	0	0	0	1	0	0	0	0	0	0	0	0	0	0
d__Bacteria	k__norank_d__Bacteria	p__Firmicutes	c__Clostridia	o__Lachnospirales	f__Lachnospiraceae	g__unclassified_f__Lachnospiraceae	s__unclassified_f__Lachnospiraceae	ASV1968	6	1.26728e-05	0	0	0	0	0	0	0	0	0	0	0	0	0	0	0	0	3	0	0	0	0	0	0	0	0	1	2	0	0
d__Bacteria	k__norank_d__Bacteria	p__Firmicutes	c__Clostridia	o__Lachnospirales	f__Lachnospiraceae	g__unclassified_f__Lachnospiraceae	s__unclassified_f__Lachnospiraceae	ASV1962	7	1.4785e-05	0	0	0	0	0	0	0	0	0	0	0	0	0	0	0	0	0	0	0	7	0	0	0	0	0	0	0	0	0
d__Bacteria	k__norank_d__Bacteria	p__Firmicutes	c__Clostridia	o__Lachnospirales	f__Lachnospiraceae	g__unclassified_f__Lachnospiraceae	s__unclassified_f__Lachnospiraceae	ASV1963	8	1.68971e-05	0	0	0	0	0	0	0	0	0	0	0	0	0	0	2	0	0	0	0	0	0	0	0	0	0	0	1	0	5
d__Bacteria	k__norank_d__Bacteria	p__Firmicutes	c__Clostridia	o__Lachnospirales	f__Lachnospiraceae	g__unclassified_f__Lachnospiraceae	s__unclassified_f__Lachnospiraceae	ASV1967	1	2.11214e-06	0	0	0	0	0	0	0	0	0	0	0	0	0	0	0	0	0	0	0	1	0	0	0	0	0	0	0	0	0
d__Bacteria	k__norank_d__Bacteria	p__Firmicutes	c__Clostridia	o__Lachnospirales	f__Lachnospiraceae	g__unclassified_f__Lachnospiraceae	s__unclassified_f__Lachnospiraceae	ASV1964	51	0.000107719	0	0	0	0	0	0	0	0	0	0	0	0	0	0	39	0	0	0	0	0	1	4	0	0	0	0	6	0	1
d__Bacteria	k__norank_d__Bacteria	p__Firmicutes	c__Clostridia	o__Oscillospirales	f__Ruminococcaceae	g__norank_f__Ruminococcaceae	s__unclassified_g__norank_f__Ruminococcaceae	ASV2291	55	0.000116168	4	1	0	0	0	0	0	0	0	0	2	1	0	6	0	0	0	0	0	0	2	0	15	4	13	2	5	0	0
d__Bacteria	k__norank_d__Bacteria	p__Firmicutes	c__Bacilli	o__Erysipelotrichales	f__Erysipelotrichaceae	g__unclassified_f__Erysipelotrichaceae	s__unclassified_f__Erysipelotrichaceae	ASV2430	1	2.11214e-06	0	0	0	0	0	0	0	0	0	0	0	0	0	0	0	0	0	0	0	0	0	0	0	0	0	1	0	0	0
d__Bacteria	k__norank_d__Bacteria	p__Firmicutes	c__Clostridia	o__Oscillospirales	f__Ruminococcaceae	g__norank_f__Ruminococcaceae	s__unclassified_g__norank_f__Ruminococcaceae	ASV2294	30	6.33641e-05	0	0	0	0	0	0	0	0	0	0	0	0	0	0	6	0	18	0	0	0	0	0	0	0	0	6	0	0	0
d__Bacteria	k__norank_d__Bacteria	p__Firmicutes	c__Clostridia	o__Clostridia_UCG-014	f__norank_o__Clostridia_UCG-014	g__norank_f__norank_o__Clostridia_UCG-014	s__unclassified_g__norank_f__norank_o__Clostridia_UCG-014	ASV1898	17	3.59063e-05	0	0	0	0	0	0	0	0	0	0	0	0	0	17	0	0	0	0	0	0	0	0	0	0	0	0	0	0	0
d__Bacteria	k__norank_d__Bacteria	p__Bacteroidota	c__Bacteroidia	o__Bacteroidales	f__Muribaculaceae	g__norank_f__Muribaculaceae	s__uncultured_bacterium_g__norank_f__Muribaculaceae	ASV972	2	4.22428e-06	0	0	0	0	0	0	0	0	0	0	0	0	0	0	0	0	0	0	0	0	0	0	0	0	2	0	0	0	0
d__Bacteria	k__norank_d__Bacteria	p__Firmicutes	c__Clostridia	o__Clostridia_UCG-014	f__norank_o__Clostridia_UCG-014	g__norank_f__norank_o__Clostridia_UCG-014	s__unclassified_g__norank_f__norank_o__Clostridia_UCG-014	ASV1893	59	0.000124616	0	0	0	0	0	0	0	0	0	0	0	7	0	0	0	6	0	0	9	0	3	0	0	0	30	2	0	2	0
d__Bacteria	k__norank_d__Bacteria	p__Firmicutes	c__Clostridia	o__Clostridia_UCG-014	f__norank_o__Clostridia_UCG-014	g__norank_f__norank_o__Clostridia_UCG-014	s__unclassified_g__norank_f__norank_o__Clostridia_UCG-014	ASV1897	5	1.05607e-05	0	0	0	0	0	0	0	0	0	0	0	0	0	0	0	0	0	0	0	0	0	0	0	1	0	4	0	0	0
d__Bacteria	k__norank_d__Bacteria	p__Firmicutes	c__Clostridia	o__Lachnospirales	f__Lachnospiraceae	g__Roseburia	s__Eubacterium_sp._14-2	ASV342	1	2.11214e-06	0	0	0	0	0	0	0	0	0	0	0	0	0	0	0	0	0	0	0	0	0	0	0	0	1	0	0	0	0
d__Bacteria	k__norank_d__Bacteria	p__Bacteroidota	c__Bacteroidia	o__Bacteroidales	f__Muribaculaceae	g__norank_f__Muribaculaceae	s__uncultured_bacterium_g__norank_f__Muribaculaceae	ASV976	2	4.22428e-06	0	0	0	0	0	0	0	0	0	0	0	0	0	0	0	0	0	2	0	0	0	0	0	0	0	0	0	0	0
d__Bacteria	k__norank_d__Bacteria	p__Firmicutes	c__Clostridia	o__Clostridia_vadinBB60_group	f__norank_o__Clostridia_vadinBB60_group	g__norank_f__norank_o__Clostridia_vadinBB60_group	s__unclassified_g__norank_f__norank_o__Clostridia_vadinBB60_group	ASV1518	2	4.22428e-06	0	0	0	0	0	0	0	0	0	0	0	0	0	0	0	0	0	0	0	0	0	0	0	0	0	0	0	2	0
d__Bacteria	k__norank_d__Bacteria	p__Firmicutes	c__Clostridia	o__Lachnospirales	f__Lachnospiraceae	g__Lachnospiraceae_NK4A136_group	s__unclassified_g__Lachnospiraceae_NK4A136_group	ASV380	254	0.000536483	14	17	0	0	4	75	0	0	0	0	0	0	28	5	21	2	10	9	7	0	6	9	9	1	19	4	10	4	0
d__Bacteria	k__norank_d__Bacteria	p__Proteobacteria	c__Alphaproteobacteria	o__Azospirillales	f__Azospirillaceae	g__Skermanella	s__unclassified_g__Skermanella	ASV2379	3	6.33641e-06	1	2	0	0	0	0	0	0	0	0	0	0	0	0	0	0	0	0	0	0	0	0	0	0	0	0	0	0	0
d__Bacteria	k__norank_d__Bacteria	p__Firmicutes	c__Clostridia	o__Oscillospirales	f__Oscillospiraceae	g__norank_f__Oscillospiraceae	s__unclassified_g__norank_f__Oscillospiraceae	ASV1278	40	8.44855e-05	0	0	0	0	0	0	0	1	0	0	1	0	0	0	0	0	23	3	2	0	4	0	0	1	0	0	0	3	2
d__Bacteria	k__norank_d__Bacteria	p__Bacteroidota	c__Bacteroidia	o__Bacteroidales	f__Rikenellaceae	g__Alistipes	s__uncultured_bacterium_g__Alistipes	ASV2847	1	2.11214e-06	0	0	0	0	0	0	0	0	0	0	0	0	0	0	0	0	0	0	0	0	0	0	0	1	0	0	0	0	0
d__Bacteria	k__norank_d__Bacteria	p__Firmicutes	c__Clostridia	o__Lachnospirales	f__Lachnospiraceae	g__unclassified_f__Lachnospiraceae	s__unclassified_f__Lachnospiraceae	ASV2732	7	1.4785e-05	0	0	0	0	0	0	0	0	0	0	0	0	0	0	0	0	0	0	0	0	0	0	0	0	0	0	7	0	0
d__Bacteria	k__norank_d__Bacteria	p__Firmicutes	c__Clostridia	o__Lachnospirales	f__Lachnospiraceae	g__unclassified_f__Lachnospiraceae	s__unclassified_f__Lachnospiraceae	ASV2733	5	1.05607e-05	0	0	0	0	0	0	0	0	0	0	0	0	0	0	0	0	4	0	1	0	0	0	0	0	0	0	0	0	0
d__Bacteria	k__norank_d__Bacteria	p__Firmicutes	c__Clostridia	o__Lachnospirales	f__Lachnospiraceae	g__unclassified_f__Lachnospiraceae	s__unclassified_f__Lachnospiraceae	ASV2731	29	6.1252e-05	0	0	0	0	0	0	0	0	0	0	0	0	0	0	0	0	0	0	3	0	0	0	0	2	0	0	0	24	0
d__Bacteria	k__norank_d__Bacteria	p__Firmicutes	c__Clostridia	o__Clostridia_vadinBB60_group	f__norank_o__Clostridia_vadinBB60_group	g__norank_f__norank_o__Clostridia_vadinBB60_group	s__unclassified_g__norank_f__norank_o__Clostridia_vadinBB60_group	ASV1514	11	2.32335e-05	0	9	2	0	0	0	0	0	0	0	0	0	0	0	0	0	0	0	0	0	0	0	0	0	0	0	0	0	0
d__Bacteria	k__norank_d__Bacteria	p__Bacteroidota	c__Bacteroidia	o__Bacteroidales	f__Muribaculaceae	g__norank_f__Muribaculaceae	s__uncultured_bacterium_g__norank_f__Muribaculaceae	ASV302	1	2.11214e-06	0	0	0	0	0	0	0	0	0	0	0	0	0	0	0	0	0	0	0	0	0	0	0	0	0	0	1	0	0
d__Bacteria	k__norank_d__Bacteria	p__Actinobacteriota	c__Actinobacteria	o__Corynebacteriales	f__Corynebacteriaceae	g__Corynebacterium	s__Corynebacterium_mastitidis	ASV1198	10	2.11214e-05	0	0	0	0	0	2	0	0	0	0	2	0	0	0	0	3	0	0	0	0	1	2	0	0	0	0	0	0	0
d__Bacteria	k__norank_d__Bacteria	p__Bacteroidota	c__Bacteroidia	o__Bacteroidales	f__Muribaculaceae	g__norank_f__Muribaculaceae	s__uncultured_bacterium_g__norank_f__Muribaculaceae	ASV1029	1	2.11214e-06	0	0	0	0	0	0	0	0	0	0	0	0	0	0	0	0	1	0	0	0	0	0	0	0	0	0	0	0	0
d__Bacteria	k__norank_d__Bacteria	p__Bacteroidota	c__Bacteroidia	o__Bacteroidales	f__Muribaculaceae	g__norank_f__Muribaculaceae	s__uncultured_bacterium_g__norank_f__Muribaculaceae	ASV1026	15	3.16821e-05	0	0	9	0	0	0	0	0	0	0	0	0	0	0	0	0	0	0	0	0	0	0	6	0	0	0	0	0	0
d__Bacteria	k__norank_d__Bacteria	p__Bacteroidota	c__Bacteroidia	o__Bacteroidales	f__Muribaculaceae	g__norank_f__Muribaculaceae	s__uncultured_bacterium_g__norank_f__Muribaculaceae	ASV1027	3	6.33641e-06	0	0	0	0	0	0	0	0	0	0	0	0	0	0	0	3	0	0	0	0	0	0	0	0	0	0	0	0	0
d__Bacteria	k__norank_d__Bacteria	p__Bacteroidota	c__Bacteroidia	o__Bacteroidales	f__Muribaculaceae	g__norank_f__Muribaculaceae	s__uncultured_bacterium_g__norank_f__Muribaculaceae	ASV1022	69	0.000145737	0	0	0	0	0	0	0	0	0	0	0	0	0	0	0	0	0	0	0	0	0	0	0	24	0	45	0	0	0
d__Bacteria	k__norank_d__Bacteria	p__Bacteroidota	c__Bacteroidia	o__Bacteroidales	f__Muribaculaceae	g__norank_f__Muribaculaceae	s__uncultured_bacterium_g__norank_f__Muribaculaceae	ASV1023	1	2.11214e-06	0	1	0	0	0	0	0	0	0	0	0	0	0	0	0	0	0	0	0	0	0	0	0	0	0	0	0	0	0
d__Bacteria	k__norank_d__Bacteria	p__Bacteroidota	c__Bacteroidia	o__Bacteroidales	f__Muribaculaceae	g__norank_f__Muribaculaceae	s__uncultured_bacterium_g__norank_f__Muribaculaceae	ASV1021	1	2.11214e-06	0	0	0	0	0	0	0	0	0	0	0	0	0	0	0	0	0	0	0	0	0	0	0	0	1	0	0	0	0
d__Bacteria	k__norank_d__Bacteria	p__Bacteroidota	c__Bacteroidia	o__Bacteroidales	f__Bacteroidaceae	g__Bacteroides	s__unclassified_g__Bacteroides	ASV691	338	0.000713903	0	0	0	0	0	0	0	0	0	0	0	0	0	0	10	26	21	0	22	0	0	24	30	67	0	68	70	0	0
d__Bacteria	k__norank_d__Bacteria	p__Firmicutes	c__Clostridia	o__Lachnospirales	f__Lachnospiraceae	g__A2	s__unclassified_g__A2	ASV2476	88	0.000185868	0	0	0	0	4	0	0	0	0	0	0	18	16	34	0	0	0	0	0	0	5	0	0	0	0	0	0	0	11
d__Bacteria	k__norank_d__Bacteria	p__Bacteroidota	c__Bacteroidia	o__Bacteroidales	f__Muribaculaceae	g__norank_f__Muribaculaceae	s__unclassified_g__norank_f__Muribaculaceae	ASV908	6	1.26728e-05	0	0	0	0	0	0	0	0	0	0	0	0	0	0	0	0	0	0	0	0	0	0	0	0	6	0	0	0	0
d__Bacteria	k__norank_d__Bacteria	p__Firmicutes	c__Clostridia	o__Lachnospirales	f__Lachnospiraceae	g__Marvinbryantia	s__uncultured_bacterium_g__Marvinbryantia	ASV2611	2	4.22428e-06	0	0	0	0	0	0	0	0	0	0	0	2	0	0	0	0	0	0	0	0	0	0	0	0	0	0	0	0	0
d__Bacteria	k__norank_d__Bacteria	p__Firmicutes	c__Clostridia	o__Lachnospirales	f__Lachnospiraceae	g__unclassified_f__Lachnospiraceae	s__unclassified_f__Lachnospiraceae	ASV2608	14	2.95699e-05	0	0	0	0	0	2	0	0	0	0	0	0	0	0	0	0	0	0	2	0	0	0	0	0	0	0	10	0	0
d__Bacteria	k__norank_d__Bacteria	p__Firmicutes	c__Clostridia	o__Lachnospirales	f__Lachnospiraceae	g__unclassified_f__Lachnospiraceae	s__unclassified_f__Lachnospiraceae	ASV2609	22	4.6467e-05	0	0	0	0	0	0	0	0	0	0	0	0	0	0	0	3	2	0	0	0	0	0	0	0	13	0	0	1	3
d__Bacteria	k__norank_d__Bacteria	p__Firmicutes	c__Clostridia	o__Lachnospirales	f__Lachnospiraceae	g__unclassified_f__Lachnospiraceae	s__unclassified_f__Lachnospiraceae	ASV2606	11	2.32335e-05	4	0	0	0	0	0	0	0	0	0	0	0	0	0	7	0	0	0	0	0	0	0	0	0	0	0	0	0	0
d__Bacteria	k__norank_d__Bacteria	p__Firmicutes	c__Clostridia	o__Lachnospirales	f__Lachnospiraceae	g__unclassified_f__Lachnospiraceae	s__unclassified_f__Lachnospiraceae	ASV2607	11	2.32335e-05	0	0	0	0	0	0	0	0	0	0	0	0	0	0	0	0	0	0	0	0	0	0	0	0	0	11	0	0	0
d__Bacteria	k__norank_d__Bacteria	p__Firmicutes	c__Clostridia	o__Lachnospirales	f__Lachnospiraceae	g__unclassified_f__Lachnospiraceae	s__unclassified_f__Lachnospiraceae	ASV2602	2	4.22428e-06	0	0	0	0	0	0	0	0	0	0	0	0	0	0	0	0	0	0	0	0	0	0	0	0	0	2	0	0	0
d__Bacteria	k__norank_d__Bacteria	p__Firmicutes	c__Clostridia	o__Lachnospirales	f__Lachnospiraceae	g__unclassified_f__Lachnospiraceae	s__unclassified_f__Lachnospiraceae	ASV2601	103	0.00021755	0	13	0	20	0	4	0	0	0	0	0	0	0	0	1	0	0	0	0	7	0	0	44	0	0	1	0	0	13
d__Bacteria	k__norank_d__Bacteria	p__Bacteroidota	c__Bacteroidia	o__Bacteroidales	f__Muribaculaceae	g__norank_f__Muribaculaceae	s__uncultured_bacterium_g__norank_f__Muribaculaceae	ASV1113	849	0.0017932	0	23	6	0	4	28	0	15	0	0	0	18	0	12	32	49	53	32	45	22	79	70	45	132	106	54	0	19	5
d__Bacteria	k__norank_d__Bacteria	p__Bacteroidota	c__Bacteroidia	o__Bacteroidales	f__Muribaculaceae	g__norank_f__Muribaculaceae	s__uncultured_bacterium_g__norank_f__Muribaculaceae	ASV1111	2	4.22428e-06	0	0	0	0	0	0	0	0	0	0	0	0	0	0	0	0	0	0	0	2	0	0	0	0	0	0	0	0	0
d__Bacteria	k__norank_d__Bacteria	p__Actinobacteriota	c__Coriobacteriia	o__Coriobacteriales	f__Eggerthellaceae	g__Enterorhabdus	s__uncultured_bacterium_g__Enterorhabdus	ASV2778	88	0.000185868	17	10	2	0	1	6	0	2	0	0	6	35	0	0	0	0	1	0	2	1	1	0	0	0	0	0	0	3	1
d__Bacteria	k__norank_d__Bacteria	p__Bacteroidota	c__Bacteroidia	o__Bacteroidales	f__Muribaculaceae	g__norank_f__Muribaculaceae	s__uncultured_bacterium_g__norank_f__Muribaculaceae	ASV1117	1	2.11214e-06	0	0	0	0	0	0	0	0	0	0	0	0	0	0	0	0	0	0	0	0	0	0	0	0	1	0	0	0	0
d__Bacteria	k__norank_d__Bacteria	p__Firmicutes	c__unclassified_p__Firmicutes	o__unclassified_p__Firmicutes	f__unclassified_p__Firmicutes	g__unclassified_p__Firmicutes	s__unclassified_p__Firmicutes	ASV301	1	2.11214e-06	0	0	0	0	0	0	0	0	0	0	0	0	0	0	0	0	0	0	0	0	0	1	0	0	0	0	0	0	0
d__Bacteria	k__norank_d__Bacteria	p__Bacteroidota	c__Bacteroidia	o__Bacteroidales	f__Muribaculaceae	g__norank_f__Muribaculaceae	s__uncultured_bacterium_g__norank_f__Muribaculaceae	ASV1118	1	2.11214e-06	0	0	0	0	0	0	0	0	0	0	0	0	0	0	1	0	0	0	0	0	0	0	0	0	0	0	0	0	0
d__Bacteria	k__norank_d__Bacteria	p__Firmicutes	c__Clostridia	o__Oscillospirales	f__Ruminococcaceae	g__unclassified_f__Ruminococcaceae	s__unclassified_f__Ruminococcaceae	ASV1905	2	4.22428e-06	0	0	0	0	0	0	0	0	0	0	0	0	0	0	0	0	2	0	0	0	0	0	0	0	0	0	0	0	0
d__Bacteria	k__norank_d__Bacteria	p__Firmicutes	c__Clostridia	o__Lachnospirales	f__Lachnospiraceae	g__unclassified_f__Lachnospiraceae	s__unclassified_f__Lachnospiraceae	ASV119	1	2.11214e-06	0	0	0	0	0	0	0	0	0	0	0	0	0	0	0	0	0	0	0	0	0	0	0	0	0	0	1	0	0
d__Bacteria	k__norank_d__Bacteria	p__Firmicutes	c__Clostridia	o__Clostridia_vadinBB60_group	f__norank_o__Clostridia_vadinBB60_group	g__norank_f__norank_o__Clostridia_vadinBB60_group	s__unclassified_g__norank_f__norank_o__Clostridia_vadinBB60_group	ASV1249	3	6.33641e-06	0	0	0	0	0	0	0	0	0	0	0	3	0	0	0	0	0	0	0	0	0	0	0	0	0	0	0	0	0
d__Bacteria	k__norank_d__Bacteria	p__Firmicutes	c__Clostridia	o__Lachnospirales	f__Lachnospiraceae	g__unclassified_f__Lachnospiraceae	s__unclassified_f__Lachnospiraceae	ASV2282	97	0.000204877	19	0	0	0	0	8	0	0	1	0	0	0	0	5	7	6	5	1	0	0	1	0	2	0	0	5	0	4	33
d__Bacteria	k__norank_d__Bacteria	p__Firmicutes	c__Clostridia	o__Lachnospirales	f__Lachnospiraceae	g__unclassified_f__Lachnospiraceae	s__unclassified_f__Lachnospiraceae	ASV2280	18	3.80185e-05	0	0	0	0	0	0	0	0	0	0	0	0	3	0	3	0	0	0	0	0	0	0	12	0	0	0	0	0	0
d__Bacteria	k__norank_d__Bacteria	p__Bacteroidota	c__Bacteroidia	o__Bacteroidales	f__Muribaculaceae	g__norank_f__Muribaculaceae	s__unclassified_g__norank_f__Muribaculaceae	ASV1047	4	8.44855e-06	0	0	0	0	0	0	0	0	0	0	0	0	0	0	0	0	0	0	0	0	0	0	0	0	4	0	0	0	0
d__Bacteria	k__norank_d__Bacteria	p__Firmicutes	c__Clostridia	o__Lachnospirales	f__Lachnospiraceae	g__unclassified_f__Lachnospiraceae	s__unclassified_f__Lachnospiraceae	ASV2284	1	2.11214e-06	0	0	0	0	0	0	0	0	0	0	0	0	0	0	0	0	0	1	0	0	0	0	0	0	0	0	0	0	0
d__Bacteria	k__norank_d__Bacteria	p__Firmicutes	c__Bacilli	o__RF39	f__norank_o__RF39	g__norank_f__norank_o__RF39	s__unclassified_g__norank_f__norank_o__RF39	ASV49	6	1.26728e-05	0	0	0	0	2	0	0	0	0	0	0	0	0	0	3	0	0	0	0	0	0	0	0	0	1	0	0	0	0
d__Bacteria	k__norank_d__Bacteria	p__Firmicutes	c__Clostridia	o__Lachnospirales	f__Lachnospiraceae	g__unclassified_f__Lachnospiraceae	s__unclassified_f__Lachnospiraceae	ASV2047	39	8.23734e-05	0	0	0	0	0	0	0	0	0	0	2	1	0	0	11	7	1	0	0	0	6	0	0	0	0	0	9	2	0
d__Bacteria	k__norank_d__Bacteria	p__Firmicutes	c__Clostridia	o__Lachnospirales	f__Lachnospiraceae	g__unclassified_f__Lachnospiraceae	s__unclassified_f__Lachnospiraceae	ASV2514	4	8.44855e-06	0	0	0	0	0	0	0	0	0	0	0	0	4	0	0	0	0	0	0	0	0	0	0	0	0	0	0	0	0
d__Bacteria	k__norank_d__Bacteria	p__Firmicutes	c__Clostridia	o__Lachnospirales	f__Lachnospiraceae	g__unclassified_f__Lachnospiraceae	s__unclassified_f__Lachnospiraceae	ASV2515	83	0.000175307	0	0	0	0	0	0	0	0	0	0	0	0	0	0	0	0	5	0	8	0	10	0	29	7	0	0	24	0	0
d__Bacteria	k__norank_d__Bacteria	p__Firmicutes	c__Clostridia	o__unclassified_c__Clostridia	f__unclassified_c__Clostridia	g__unclassified_c__Clostridia	s__unclassified_c__Clostridia	ASV2230	3	6.33641e-06	0	0	0	0	0	0	0	0	0	0	0	0	0	0	0	0	0	3	0	0	0	0	0	0	0	0	0	0	0
d__Bacteria	k__norank_d__Bacteria	p__Firmicutes	c__Clostridia	o__Lachnospirales	f__Lachnospiraceae	g__unclassified_f__Lachnospiraceae	s__unclassified_f__Lachnospiraceae	ASV2519	33	6.97005e-05	33	0	0	0	0	0	0	0	0	0	0	0	0	0	0	0	0	0	0	0	0	0	0	0	0	0	0	0	0
d__Bacteria	k__norank_d__Bacteria	p__Bacteroidota	c__Bacteroidia	o__Bacteroidales	f__Muribaculaceae	g__norank_f__Muribaculaceae	s__uncultured_bacterium_g__norank_f__Muribaculaceae	ASV436	8	1.68971e-05	0	0	0	0	0	0	0	0	0	0	0	0	0	0	0	8	0	0	0	0	0	0	0	0	0	0	0	0	0
d__Bacteria	k__norank_d__Bacteria	p__Firmicutes	c__Bacilli	o__RF39	f__norank_o__RF39	g__norank_f__norank_o__RF39	s__unclassified_g__norank_f__norank_o__RF39	ASV46	8	1.68971e-05	0	0	0	0	0	0	0	0	0	0	0	0	0	0	0	8	0	0	0	0	0	0	0	0	0	0	0	0	0
d__Bacteria	k__norank_d__Bacteria	p__Firmicutes	c__Clostridia	o__Clostridia_UCG-014	f__norank_o__Clostridia_UCG-014	g__norank_f__norank_o__Clostridia_UCG-014	s__unclassified_g__norank_f__norank_o__Clostridia_UCG-014	ASV2020	19	4.01306e-05	0	0	0	0	0	0	0	0	0	0	0	19	0	0	0	0	0	0	0	0	0	0	0	0	0	0	0	0	0
d__Bacteria	k__norank_d__Bacteria	p__Firmicutes	c__Bacilli	o__RF39	f__norank_o__RF39	g__norank_f__norank_o__RF39	s__uncultured_bacterium_g__norank_f__norank_o__RF39	ASV243	1	2.11214e-06	0	0	0	0	0	0	0	0	0	0	0	0	0	0	0	1	0	0	0	0	0	0	0	0	0	0	0	0	0
d__Bacteria	k__norank_d__Bacteria	p__Firmicutes	c__Clostridia	o__Lachnospirales	f__Lachnospiraceae	g__Lachnoclostridium	s__unclassified_g__Lachnoclostridium	ASV2328	58	0.000122504	0	0	0	0	0	0	0	0	0	0	0	0	0	0	7	0	0	0	5	0	2	37	0	0	7	0	0	0	0
d__Bacteria	k__norank_d__Bacteria	p__Bacteroidota	c__Bacteroidia	o__Bacteroidales	f__Rikenellaceae	g__Alistipes	s__uncultured_bacterium_g__Alistipes	ASV703	308	0.000650538	3	3	0	0	2	0	0	5	0	0	0	15	0	0	4	31	4	28	26	12	10	5	16	90	25	23	0	3	3
d__Bacteria	k__norank_d__Bacteria	p__Actinobacteriota	c__Coriobacteriia	o__Coriobacteriales	f__Eggerthellaceae	g__Enterorhabdus	s__uncultured_bacterium_g__Enterorhabdus	ASV2178	362	0.000764594	3	0	1	0	1	32	0	21	5	0	3	4	4	3	12	37	43	16	51	0	34	21	2	2	0	11	9	28	19
d__Bacteria	k__norank_d__Bacteria	p__Bacteroidota	c__Bacteroidia	o__Bacteroidales	f__Rikenellaceae	g__Alistipes	s__uncultured_bacterium_g__Alistipes	ASV419	1	2.11214e-06	0	0	0	0	0	0	0	0	0	0	0	0	0	0	0	0	0	0	0	0	0	0	0	0	1	0	0	0	0
d__Bacteria	k__norank_d__Bacteria	p__Firmicutes	c__Clostridia	o__unclassified_c__Clostridia	f__unclassified_c__Clostridia	g__unclassified_c__Clostridia	s__unclassified_c__Clostridia	ASV332	1	2.11214e-06	0	0	0	0	0	0	0	0	0	0	0	0	0	0	0	0	0	0	0	0	0	0	0	0	0	1	0	0	0
d__Bacteria	k__norank_d__Bacteria	p__Firmicutes	c__Clostridia	o__Clostridia_UCG-014	f__norank_o__Clostridia_UCG-014	g__norank_f__norank_o__Clostridia_UCG-014	s__uncultured_bacterium_g__norank_f__norank_o__Clostridia_UCG-014	ASV1932	61	0.00012884	0	0	0	0	0	9	7	0	0	0	27	14	0	0	0	0	0	0	0	0	0	0	0	0	0	4	0	0	0
d__Bacteria	k__norank_d__Bacteria	p__Firmicutes	c__Clostridia	o__Lachnospirales	f__Lachnospiraceae	g__Blautia	s__unclassified_g__Blautia	ASV2204	9	1.90092e-05	0	0	0	0	0	0	0	0	0	0	0	0	0	4	0	0	0	0	1	0	0	4	0	0	0	0	0	0	0
d__Bacteria	k__norank_d__Bacteria	p__Firmicutes	c__Bacilli	o__Lactobacillales	f__Lactobacillaceae	g__Lactobacillus	s__unclassified_g__Lactobacillus	ASV334	1	2.11214e-06	0	0	0	0	0	0	0	0	0	0	0	0	0	0	1	0	0	0	0	0	0	0	0	0	0	0	0	0	0
d__Bacteria	k__norank_d__Bacteria	p__Cyanobacteria	c__Vampirivibrionia	o__Gastranaerophilales	f__norank_o__Gastranaerophilales	g__norank_f__norank_o__Gastranaerophilales	s__uncultured_bacterium_g__norank_f__norank_o__Gastranaerophilales	ASV2418	4	8.44855e-06	0	0	0	0	0	0	0	0	0	0	0	0	0	0	0	0	0	0	0	0	0	1	0	0	0	3	0	0	0
d__Bacteria	k__norank_d__Bacteria	p__Firmicutes	c__Clostridia	o__Oscillospirales	f__Oscillospiraceae	g__UCG-005	s__uncultured_Clostridiales_bacterium_g__UCG-005	ASV1376	5	1.05607e-05	0	0	0	0	0	0	0	0	0	0	0	0	0	0	0	0	0	0	0	0	0	5	0	0	0	0	0	0	0
d__Bacteria	k__norank_d__Bacteria	p__Actinobacteriota	c__Coriobacteriia	o__Coriobacteriales	f__Eggerthellaceae	g__Enterorhabdus	s__mouse_gut_metagenome_g__Enterorhabdus	ASV2801	1	2.11214e-06	0	0	0	0	0	0	0	0	0	0	0	0	0	0	0	0	0	0	0	0	0	0	0	1	0	0	0	0	0
d__Bacteria	k__norank_d__Bacteria	p__Actinobacteriota	c__Coriobacteriia	o__Coriobacteriales	f__Eggerthellaceae	g__Enterorhabdus	s__mouse_gut_metagenome_g__Enterorhabdus	ASV2806	1	2.11214e-06	0	0	0	0	0	0	0	0	0	0	0	0	1	0	0	0	0	0	0	0	0	0	0	0	0	0	0	0	0
d__Bacteria	k__norank_d__Bacteria	p__Firmicutes	c__Clostridia	o__Clostridia_vadinBB60_group	f__norank_o__Clostridia_vadinBB60_group	g__norank_f__norank_o__Clostridia_vadinBB60_group	s__unclassified_g__norank_f__norank_o__Clostridia_vadinBB60_group	ASV1357	1	2.11214e-06	0	0	0	0	0	0	0	0	0	0	0	0	0	0	0	0	0	0	0	0	0	0	0	0	0	0	0	0	1
d__Bacteria	k__norank_d__Bacteria	p__Firmicutes	c__Clostridia	o__Oscillospirales	f__Oscillospiraceae	g__unclassified_f__Oscillospiraceae	s__unclassified_f__Oscillospiraceae	ASV1505	9	1.90092e-05	0	0	0	9	0	0	0	0	0	0	0	0	0	0	0	0	0	0	0	0	0	0	0	0	0	0	0	0	0
d__Bacteria	k__norank_d__Bacteria	p__Firmicutes	c__Clostridia	o__Oscillospirales	f__Oscillospiraceae	g__unclassified_f__Oscillospiraceae	s__unclassified_f__Oscillospiraceae	ASV1506	133	0.000280914	0	0	0	0	0	8	0	0	0	0	1	8	1	1	5	24	11	5	10	7	5	12	0	4	9	5	0	14	3
d__Bacteria	k__norank_d__Bacteria	p__Firmicutes	c__Clostridia	o__Oscillospirales	f__Oscillospiraceae	g__unclassified_f__Oscillospiraceae	s__unclassified_f__Oscillospiraceae	ASV1507	2	4.22428e-06	0	0	0	0	0	0	0	0	0	0	0	0	0	0	0	0	0	0	0	0	0	0	0	0	2	0	0	0	0
d__Bacteria	k__norank_d__Bacteria	p__Firmicutes	c__Clostridia	o__Oscillospirales	f__Oscillospiraceae	g__unclassified_f__Oscillospiraceae	s__unclassified_f__Oscillospiraceae	ASV1501	2	4.22428e-06	0	0	0	0	0	0	0	0	0	0	0	0	0	0	0	0	0	0	0	0	0	0	0	0	0	0	0	2	0
d__Bacteria	k__norank_d__Bacteria	p__Firmicutes	c__Bacilli	o__Lactobacillales	f__Lactobacillaceae	g__Lactobacillus	s__unclassified_g__Lactobacillus	ASV204	9	1.90092e-05	0	0	0	0	0	0	0	0	0	0	0	0	0	0	0	0	0	9	0	0	0	0	0	0	0	0	0	0	0
d__Bacteria	k__norank_d__Bacteria	p__Bacteroidota	c__Bacteroidia	o__Bacteroidales	f__unclassified_o__Bacteroidales	g__unclassified_o__Bacteroidales	s__unclassified_o__Bacteroidales	ASV1110	2	4.22428e-06	0	0	0	0	0	0	0	0	0	0	0	0	0	0	0	0	0	0	0	0	0	0	0	0	0	2	0	0	0
d__Bacteria	k__norank_d__Bacteria	p__Firmicutes	c__Bacilli	o__unclassified_c__Bacilli	f__unclassified_c__Bacilli	g__unclassified_c__Bacilli	s__unclassified_c__Bacilli	ASV299	2	4.22428e-06	0	2	0	0	0	0	0	0	0	0	0	0	0	0	0	0	0	0	0	0	0	0	0	0	0	0	0	0	0
d__Bacteria	k__norank_d__Bacteria	p__Bacteroidota	c__Bacteroidia	o__Bacteroidales	f__unclassified_o__Bacteroidales	g__unclassified_o__Bacteroidales	s__unclassified_o__Bacteroidales	ASV1116	1	2.11214e-06	0	0	0	0	0	0	0	0	0	0	0	0	0	0	0	0	0	1	0	0	0	0	0	0	0	0	0	0	0
d__Bacteria	k__norank_d__Bacteria	p__Actinobacteriota	c__Actinobacteria	o__Pseudonocardiales	f__Pseudonocardiaceae	g__Saccharopolyspora	s__unclassified_g__Saccharopolyspora	ASV1201	1	2.11214e-06	0	0	0	0	0	0	0	0	0	0	0	1	0	0	0	0	0	0	0	0	0	0	0	0	0	0	0	0	0
d__Bacteria	k__norank_d__Bacteria	p__Actinobacteriota	c__Coriobacteriia	o__Coriobacteriales	f__Eggerthellaceae	g__unclassified_f__Eggerthellaceae	s__unclassified_f__Eggerthellaceae	ASV2671	1	2.11214e-06	0	0	0	0	0	0	0	0	0	0	0	0	0	0	1	0	0	0	0	0	0	0	0	0	0	0	0	0	0
d__Bacteria	k__norank_d__Bacteria	p__Firmicutes	c__Clostridia	o__Oscillospirales	f__Oscillospiraceae	g__unclassified_f__Oscillospiraceae	s__unclassified_f__Oscillospiraceae	ASV665	2	4.22428e-06	0	0	0	0	0	0	0	0	0	0	0	0	0	0	0	0	0	0	0	0	0	0	0	2	0	0	0	0	0
d__Bacteria	k__norank_d__Bacteria	p__Firmicutes	c__Clostridia	o__Oscillospirales	f__Butyricicoccaceae	g__Butyricicoccus	s__uncultured_bacterium_g__Butyricicoccus	ASV1939	1	2.11214e-06	0	0	1	0	0	0	0	0	0	0	0	0	0	0	0	0	0	0	0	0	0	0	0	0	0	0	0	0	0
d__Bacteria	k__norank_d__Bacteria	p__Bacteroidota	c__Bacteroidia	o__Bacteroidales	f__Muribaculaceae	g__norank_f__Muribaculaceae	s__unclassified_g__norank_f__Muribaculaceae	ASV693	9	1.90092e-05	0	0	0	0	0	0	0	9	0	0	0	0	0	0	0	0	0	0	0	0	0	0	0	0	0	0	0	0	0
d__Bacteria	k__norank_d__Bacteria	p__Firmicutes	c__Clostridia	o__Peptococcales	f__Peptococcaceae	g__norank_f__Peptococcaceae	s__unclassified_g__norank_f__Peptococcaceae	ASV318	1	2.11214e-06	0	0	0	0	0	0	0	0	0	0	0	0	0	0	0	0	0	0	0	0	1	0	0	0	0	0	0	0	0
d__Bacteria	k__norank_d__Bacteria	p__Bacteroidota	c__Bacteroidia	o__Bacteroidales	f__Muribaculaceae	g__norank_f__Muribaculaceae	s__unclassified_g__norank_f__Muribaculaceae	ASV697	41	8.65976e-05	0	0	0	0	1	0	0	3	0	0	0	0	0	0	0	4	5	0	10	1	2	3	0	0	8	0	0	4	0
d__Bacteria	k__norank_d__Bacteria	p__Bacteroidota	c__Bacteroidia	o__Bacteroidales	f__Muribaculaceae	g__norank_f__Muribaculaceae	s__uncultured_Muribaculaceae_bacterium	ASV1140	840	0.0017742	12	17	6	0	3	6	0	11	0	3	1	42	0	2	29	90	68	34	56	50	58	35	65	133	32	61	0	10	16
d__Bacteria	k__norank_d__Bacteria	p__Firmicutes	c__Clostridia	o__Lachnospirales	f__Lachnospiraceae	g__unclassified_f__Lachnospiraceae	s__unclassified_f__Lachnospiraceae	ASV1980	2	4.22428e-06	0	0	0	0	0	0	0	0	0	0	0	0	0	0	0	0	0	0	0	0	0	0	2	0	0	0	0	0	0
d__Bacteria	k__norank_d__Bacteria	p__Firmicutes	c__Clostridia	o__Lachnospirales	f__Lachnospiraceae	g__unclassified_f__Lachnospiraceae	s__unclassified_f__Lachnospiraceae	ASV1982	14	2.95699e-05	0	0	0	0	0	0	0	0	0	0	0	0	0	4	0	0	0	0	0	4	0	0	6	0	0	0	0	0	0
d__Bacteria	k__norank_d__Bacteria	p__Firmicutes	c__Clostridia	o__Clostridia_vadinBB60_group	f__norank_o__Clostridia_vadinBB60_group	g__norank_f__norank_o__Clostridia_vadinBB60_group	s__unclassified_g__norank_f__norank_o__Clostridia_vadinBB60_group	ASV1282	4	8.44855e-06	0	0	0	0	0	0	0	0	0	0	0	4	0	0	0	0	0	0	0	0	0	0	0	0	0	0	0	0	0
d__Bacteria	k__norank_d__Bacteria	p__Firmicutes	c__Clostridia	o__Lachnospirales	f__Lachnospiraceae	g__unclassified_f__Lachnospiraceae	s__unclassified_f__Lachnospiraceae	ASV1985	32	6.75884e-05	4	0	0	0	0	0	0	0	0	0	0	4	7	0	0	0	0	0	0	0	2	0	0	0	0	0	0	0	15
d__Bacteria	k__norank_d__Bacteria	p__Bacteroidota	c__Bacteroidia	o__Bacteroidales	f__Muribaculaceae	g__norank_f__Muribaculaceae	s__uncultured_bacterium_g__norank_f__Muribaculaceae	ASV939	1	2.11214e-06	0	0	0	0	0	0	0	0	0	0	0	0	0	0	0	0	0	1	0	0	0	0	0	0	0	0	0	0	0
d__Bacteria	k__norank_d__Bacteria	p__Firmicutes	c__Clostridia	o__Clostridia_vadinBB60_group	f__norank_o__Clostridia_vadinBB60_group	g__norank_f__norank_o__Clostridia_vadinBB60_group	s__unclassified_g__norank_f__norank_o__Clostridia_vadinBB60_group	ASV1288	14	2.95699e-05	0	0	0	0	0	0	0	0	0	0	0	0	3	0	0	2	0	0	0	0	2	0	7	0	0	0	0	0	0
d__Bacteria	k__norank_d__Bacteria	p__Bacteroidota	c__Bacteroidia	o__Bacteroidales	f__Muribaculaceae	g__norank_f__Muribaculaceae	s__uncultured_bacterium_g__norank_f__Muribaculaceae	ASV2623	2	4.22428e-06	0	0	0	0	0	0	0	0	0	0	0	0	0	0	0	0	0	0	0	0	0	0	0	0	0	2	0	0	0
d__Bacteria	k__norank_d__Bacteria	p__unclassified_k__norank_d__Bacteria	c__unclassified_k__norank_d__Bacteria	o__unclassified_k__norank_d__Bacteria	f__unclassified_k__norank_d__Bacteria	g__unclassified_k__norank_d__Bacteria	s__unclassified_k__norank_d__Bacteria	ASV363	1	2.11214e-06	0	0	0	0	0	0	0	0	0	0	0	0	0	0	0	0	0	1	0	0	0	0	0	0	0	0	0	0	0
d__Bacteria	k__norank_d__Bacteria	p__Bacteroidota	c__Bacteroidia	o__Bacteroidales	f__Muribaculaceae	g__norank_f__Muribaculaceae	s__uncultured_bacterium_g__norank_f__Muribaculaceae	ASV931	31	6.54763e-05	0	0	0	0	0	0	0	0	0	0	0	0	0	0	0	0	0	0	0	4	0	0	0	26	0	1	0	0	0
d__Bacteria	k__norank_d__Bacteria	p__Firmicutes	c__Clostridia	o__Lachnospirales	f__Lachnospiraceae	g__Roseburia	s__uncultured_bacterium_g__Roseburia	ASV2057	59	0.000124616	1	0	5	0	0	0	0	2	0	0	0	0	18	0	4	0	0	9	0	0	2	3	0	10	3	1	0	1	0
d__Bacteria	k__norank_d__Bacteria	p__Firmicutes	c__Bacilli	o__Erysipelotrichales	f__Erysipelotrichaceae	g__norank_f__Erysipelotrichaceae	s__uncultured_bacterium_g__norank_f__Erysipelotrichaceae	ASV271	88	0.000185868	0	0	0	0	0	0	0	0	3	0	1	0	0	0	35	0	44	0	0	0	3	2	0	0	0	0	0	0	0
d__Bacteria	k__norank_d__Bacteria	p__Firmicutes	c__Clostridia	o__Lachnospirales	f__Lachnospiraceae	g__Eubacterium_oxidoreducens_group	s__uncultured_bacterium_g__Eubacterium_oxidoreducens_group	ASV1574	2	4.22428e-06	0	0	0	0	0	0	0	0	0	0	0	0	0	0	0	0	0	0	0	2	0	0	0	0	0	0	0	0	0
d__Bacteria	k__norank_d__Bacteria	p__Deferribacterota	c__Deferribacteres	o__Deferribacterales	f__Deferribacteraceae	g__Mucispirillum	s__Mucispirillum_sp._69	ASV755	2	4.22428e-06	0	0	0	0	0	0	0	0	0	0	0	0	0	0	0	0	0	0	0	0	0	0	0	0	0	0	2	0	0
d__Bacteria	k__norank_d__Bacteria	p__Firmicutes	c__Clostridia	o__Lachnospirales	f__Lachnospiraceae	g__Lachnospiraceae_NK4A136_group	s__unclassified_g__Lachnospiraceae_NK4A136_group	ASV1168	6	1.26728e-05	0	0	0	0	0	0	0	0	0	0	0	0	0	0	0	0	0	0	6	0	0	0	0	0	0	0	0	0	0
d__Bacteria	k__norank_d__Bacteria	p__Bacteroidota	c__Bacteroidia	o__Bacteroidales	f__Prevotellaceae	g__Alloprevotella	s__uncultured_bacterium_g__Alloprevotella	ASV489	1	2.11214e-06	0	0	0	0	0	0	0	0	0	0	0	0	0	0	0	0	0	0	0	0	0	0	0	0	0	0	1	0	0
d__Bacteria	k__norank_d__Bacteria	p__Bacteroidota	c__Bacteroidia	o__Bacteroidales	f__Marinifilaceae	g__Odoribacter	s__unclassified_g__Odoribacter	ASV1940	1	2.11214e-06	0	0	0	0	0	0	0	0	0	0	0	0	0	0	0	1	0	0	0	0	0	0	0	0	0	0	0	0	0
d__Bacteria	k__norank_d__Bacteria	p__Bacteroidota	c__Bacteroidia	o__Bacteroidales	f__Muribaculaceae	g__norank_f__Muribaculaceae	s__uncultured_bacterium_g__norank_f__Muribaculaceae	ASV843	1	2.11214e-06	0	0	0	0	0	0	0	0	0	0	0	0	0	0	0	0	0	1	0	0	0	0	0	0	0	0	0	0	0
d__Bacteria	k__norank_d__Bacteria	p__Firmicutes	c__Clostridia	o__Lachnospirales	f__Lachnospiraceae	g__unclassified_f__Lachnospiraceae	s__unclassified_f__Lachnospiraceae	ASV1344	6	1.26728e-05	0	0	0	0	0	0	0	0	0	0	0	0	0	0	6	0	0	0	0	0	0	0	0	0	0	0	0	0	0
d__Bacteria	k__norank_d__Bacteria	p__Bacteroidota	c__Bacteroidia	o__Bacteroidales	f__Muribaculaceae	g__norank_f__Muribaculaceae	s__uncultured_bacterium_g__norank_f__Muribaculaceae	ASV841	1	2.11214e-06	0	0	0	0	0	0	0	0	0	0	0	0	0	0	0	0	0	1	0	0	0	0	0	0	0	0	0	0	0
d__Bacteria	k__norank_d__Bacteria	p__Bacteroidota	c__Bacteroidia	o__Bacteroidales	f__Muribaculaceae	g__norank_f__Muribaculaceae	s__uncultured_bacterium_g__norank_f__Muribaculaceae	ASV846	2044	0.00431721	18	41	16	0	8	20	0	38	22	0	18	76	12	26	90	303	373	10	149	31	212	74	134	54	8	61	184	52	14
d__Bacteria	k__norank_d__Bacteria	p__Bacteroidota	c__Bacteroidia	o__Bacteroidales	f__Muribaculaceae	g__norank_f__Muribaculaceae	s__uncultured_bacterium_g__norank_f__Muribaculaceae	ASV847	2	4.22428e-06	0	0	0	0	0	0	0	0	0	0	0	0	0	0	0	0	0	0	0	0	0	0	2	0	0	0	0	0	0
d__Bacteria	k__norank_d__Bacteria	p__Firmicutes	c__Clostridia	o__Oscillospirales	f__norank_o__Oscillospirales	g__norank_f__norank_o__Oscillospirales	s__unclassified_g__norank_f__norank_o__Oscillospirales	ASV2396	12	2.53457e-05	1	0	0	0	0	0	0	0	0	0	0	0	0	0	2	0	0	0	0	0	1	4	0	1	2	1	0	0	0
d__Bacteria	k__norank_d__Bacteria	p__Bacteroidota	c__Bacteroidia	o__Bacteroidales	f__Muribaculaceae	g__norank_f__Muribaculaceae	s__uncultured_bacterium_g__norank_f__Muribaculaceae	ASV848	2	4.22428e-06	0	0	0	0	0	0	0	0	0	0	0	0	0	0	0	0	0	0	0	2	0	0	0	0	0	0	0	0	0
d__Bacteria	k__norank_d__Bacteria	p__Bacteroidota	c__Bacteroidia	o__Bacteroidales	f__Muribaculaceae	g__norank_f__Muribaculaceae	s__uncultured_bacterium_g__norank_f__Muribaculaceae	ASV849	4	8.44855e-06	0	0	0	0	0	0	0	0	0	0	0	0	0	0	0	0	0	0	0	0	0	4	0	0	0	0	0	0	0
d__Bacteria	k__norank_d__Bacteria	p__Bacteroidota	c__Bacteroidia	o__Bacteroidales	f__Muribaculaceae	g__norank_f__Muribaculaceae	s__unclassified_g__norank_f__Muribaculaceae	ASV340	8	1.68971e-05	0	0	0	0	0	8	0	0	0	0	0	0	0	0	0	0	0	0	0	0	0	0	0	0	0	0	0	0	0
d__Bacteria	k__norank_d__Bacteria	p__Firmicutes	c__Clostridia	o__Oscillospirales	f__Ruminococcaceae	g__Harryflintia	s__uncultured_bacterium_g__Harryflintia	ASV1621	19	4.01306e-05	0	0	0	0	0	0	0	0	0	0	0	0	0	0	0	0	0	4	2	0	0	0	0	0	0	0	0	12	1
d__Bacteria	k__norank_d__Bacteria	p__Firmicutes	c__Clostridia	o__Lachnospirales	f__Lachnospiraceae	g__unclassified_f__Lachnospiraceae	s__unclassified_f__Lachnospiraceae	ASV1180	6	1.26728e-05	0	0	0	0	0	0	0	0	0	0	0	0	0	0	0	0	0	0	0	0	0	0	0	0	0	6	0	0	0
d__Bacteria	k__norank_d__Bacteria	p__Firmicutes	c__Clostridia	o__Lachnospirales	f__Lachnospiraceae	g__unclassified_f__Lachnospiraceae	s__unclassified_f__Lachnospiraceae	ASV1182	1	2.11214e-06	0	0	0	0	0	0	0	0	0	0	0	0	0	0	0	0	0	0	0	0	0	0	0	0	0	1	0	0	0
d__Bacteria	k__norank_d__Bacteria	p__Firmicutes	c__Clostridia	o__Lachnospirales	f__Lachnospiraceae	g__unclassified_f__Lachnospiraceae	s__unclassified_f__Lachnospiraceae	ASV1185	1	2.11214e-06	0	0	0	0	0	0	0	0	0	0	0	0	0	0	0	0	0	1	0	0	0	0	0	0	0	0	0	0	0
d__Bacteria	k__norank_d__Bacteria	p__Firmicutes	c__Clostridia	o__Oscillospirales	f__Butyricicoccaceae	g__Butyricicoccus	s__uncultured_bacterium_g__Butyricicoccus	ASV2006	1	2.11214e-06	0	0	0	0	0	0	0	0	0	0	0	0	0	0	0	0	0	0	0	0	0	0	0	0	0	1	0	0	0
d__Bacteria	k__norank_d__Bacteria	p__Bacteroidota	c__Bacteroidia	o__Bacteroidales	f__Bacteroidaceae	g__Bacteroides	s__unclassified_g__Bacteroides	ASV678	4	8.44855e-06	0	0	0	0	0	0	0	0	0	0	0	0	0	0	0	0	0	0	0	0	0	0	4	0	0	0	0	0	0
d__Bacteria	k__norank_d__Bacteria	p__Firmicutes	c__Clostridia	o__Peptostreptococcales-Tissierellales	f__Anaerovoracaceae	g__Anaerovorax	s__uncultured_bacterium_g__Anaerovorax	ASV1597	2	4.22428e-06	0	0	0	0	0	0	0	0	0	0	0	0	0	0	1	0	0	0	0	0	0	0	0	1	0	0	0	0	0
d__Bacteria	k__norank_d__Bacteria	p__Firmicutes	c__Clostridia	o__Clostridia_UCG-014	f__norank_o__Clostridia_UCG-014	g__norank_f__norank_o__Clostridia_UCG-014	s__unclassified_g__norank_f__norank_o__Clostridia_UCG-014	ASV1933	33	6.97005e-05	0	6	0	0	0	0	0	0	0	0	0	0	0	0	0	22	0	0	0	0	0	0	0	0	5	0	0	0	0
d__Bacteria	k__norank_d__Bacteria	p__Bacteroidota	c__Bacteroidia	o__Bacteroidales	f__Muribaculaceae	g__norank_f__Muribaculaceae	s__uncultured_bacterium_g__norank_f__Muribaculaceae	ASV1165	1	2.11214e-06	0	0	0	0	0	0	0	0	0	0	0	0	0	0	0	1	0	0	0	0	0	0	0	0	0	0	0	0	0
d__Bacteria	k__norank_d__Bacteria	p__Bacteroidota	c__Bacteroidia	o__Bacteroidales	f__Muribaculaceae	g__norank_f__Muribaculaceae	s__uncultured_bacterium_g__norank_f__Muribaculaceae	ASV1163	145	0.00030626	2	18	0	0	0	0	0	9	0	0	0	5	0	0	33	13	18	12	10	0	0	3	0	8	0	5	5	0	4
d__Bacteria	k__norank_d__Bacteria	p__Bacteroidota	c__Bacteroidia	o__Bacteroidales	f__Muribaculaceae	g__norank_f__Muribaculaceae	s__uncultured_bacterium_g__norank_f__Muribaculaceae	ASV1162	77	0.000162635	0	0	1	0	0	0	0	0	0	0	0	0	0	0	18	0	8	0	0	14	6	0	17	0	13	0	0	0	0
d__Bacteria	k__norank_d__Bacteria	p__Firmicutes	c__Clostridia	o__Clostridia_UCG-014	f__norank_o__Clostridia_UCG-014	g__norank_f__norank_o__Clostridia_UCG-014	s__unclassified_g__norank_f__norank_o__Clostridia_UCG-014	ASV1935	24	5.06913e-05	0	0	0	0	0	0	0	0	0	0	0	0	0	0	0	6	0	0	0	0	0	18	0	0	0	0	0	0	0
d__Bacteria	k__norank_d__Bacteria	p__Firmicutes	c__Clostridia	o__Lachnospirales	f__Lachnospiraceae	g__unclassified_f__Lachnospiraceae	s__unclassified_f__Lachnospiraceae	ASV2616	14	2.95699e-05	0	0	0	0	0	0	0	0	0	0	0	0	0	0	0	0	14	0	0	0	0	0	0	0	0	0	0	0	0
d__Bacteria	k__norank_d__Bacteria	p__Firmicutes	c__Clostridia	o__Lachnospirales	f__Lachnospiraceae	g__unclassified_f__Lachnospiraceae	s__unclassified_f__Lachnospiraceae	ASV2618	25	5.28034e-05	0	0	0	0	0	0	0	0	0	0	3	0	1	0	3	14	0	0	0	0	4	0	0	0	0	0	0	0	0
d__Bacteria	k__norank_d__Bacteria	p__Actinobacteriota	c__Coriobacteriia	o__Coriobacteriales	f__Eggerthellaceae	g__Enterorhabdus	s__uncultured_bacterium_g__Enterorhabdus	ASV2763	1	2.11214e-06	0	0	0	0	0	0	0	0	0	0	0	0	0	0	0	0	0	0	0	0	0	0	0	0	0	0	0	1	0
d__Bacteria	k__norank_d__Bacteria	p__Bacteroidota	c__Bacteroidia	o__Bacteroidales	f__Muribaculaceae	g__norank_f__Muribaculaceae	s__uncultured_bacterium_g__norank_f__Muribaculaceae	ASV1169	2	4.22428e-06	0	0	0	0	0	0	0	0	0	0	0	0	0	0	0	0	0	0	0	0	0	2	0	0	0	0	0	0	0
d__Bacteria	k__norank_d__Bacteria	p__Firmicutes	c__Clostridia	o__Lachnospirales	f__Lachnospiraceae	g__unclassified_f__Lachnospiraceae	s__unclassified_f__Lachnospiraceae	ASV1556	1	2.11214e-06	0	0	0	0	0	0	0	0	0	0	0	0	0	0	0	0	0	0	0	1	0	0	0	0	0	0	0	0	0
d__Bacteria	k__norank_d__Bacteria	p__Firmicutes	c__Clostridia	o__Lachnospirales	f__Lachnospiraceae	g__unclassified_f__Lachnospiraceae	s__unclassified_f__Lachnospiraceae	ASV2295	28	5.91399e-05	0	0	0	0	0	17	0	0	0	0	0	0	0	0	0	0	0	0	0	0	0	0	0	0	0	0	0	0	11
d__Bacteria	k__norank_d__Bacteria	p__Firmicutes	c__Clostridia	o__Lachnospirales	f__Lachnospiraceae	g__unclassified_f__Lachnospiraceae	s__unclassified_f__Lachnospiraceae	ASV2290	52	0.000109831	0	12	0	0	0	0	0	0	0	0	0	0	0	0	28	0	4	0	0	0	0	0	0	0	0	4	4	0	0
d__Bacteria	k__norank_d__Bacteria	p__Firmicutes	c__Clostridia	o__Lachnospirales	f__Lachnospiraceae	g__unclassified_f__Lachnospiraceae	s__unclassified_f__Lachnospiraceae	ASV2293	51	0.000107719	12	0	0	0	0	0	0	0	0	0	0	0	0	0	0	0	0	0	0	0	0	8	0	0	0	0	0	18	13
d__Bacteria	k__norank_d__Bacteria	p__Firmicutes	c__Clostridia	o__Oscillospirales	f__Ruminococcaceae	g__norank_f__Ruminococcaceae	s__unclassified_g__norank_f__Ruminococcaceae	ASV2628	1	2.11214e-06	0	0	0	0	0	0	0	0	0	0	0	0	0	0	1	0	0	0	0	0	0	0	0	0	0	0	0	0	0
d__Bacteria	k__norank_d__Bacteria	p__Firmicutes	c__Clostridia	o__Lachnospirales	f__Lachnospiraceae	g__unclassified_f__Lachnospiraceae	s__unclassified_f__Lachnospiraceae	ASV1873	1	2.11214e-06	0	0	0	0	0	0	0	0	0	0	0	0	0	0	0	0	0	0	0	0	0	1	0	0	0	0	0	0	0
d__Bacteria	k__norank_d__Bacteria	p__Firmicutes	c__Clostridia	o__Lachnospirales	f__Lachnospiraceae	g__unclassified_f__Lachnospiraceae	s__unclassified_f__Lachnospiraceae	ASV2299	3	6.33641e-06	0	0	0	0	0	0	0	0	0	0	0	0	0	0	0	0	0	0	0	0	0	0	0	0	0	0	0	0	3
d__Bacteria	k__norank_d__Bacteria	p__Firmicutes	c__Clostridia	o__Christensenellales	f__Christensenellaceae	g__norank_f__Christensenellaceae	s__unclassified_g__norank_f__Christensenellaceae	ASV1259	1	2.11214e-06	0	0	0	0	0	0	0	0	0	0	0	0	0	0	0	0	0	0	0	0	0	0	0	1	0	0	0	0	0
d__Bacteria	k__norank_d__Bacteria	p__Firmicutes	c__Clostridia	o__Lachnospirales	f__Lachnospiraceae	g__unclassified_f__Lachnospiraceae	s__unclassified_f__Lachnospiraceae	ASV2055	1	2.11214e-06	0	0	0	0	0	0	0	0	0	0	0	0	0	0	1	0	0	0	0	0	0	0	0	0	0	0	0	0	0
d__Bacteria	k__norank_d__Bacteria	p__Bacteroidota	c__Bacteroidia	o__Bacteroidales	f__unclassified_o__Bacteroidales	g__unclassified_o__Bacteroidales	s__unclassified_o__Bacteroidales	ASV906	1	2.11214e-06	0	0	0	0	0	0	0	0	0	0	0	0	0	0	0	0	0	1	0	0	0	0	0	0	0	0	0	0	0
d__Bacteria	k__norank_d__Bacteria	p__unclassified_k__norank_d__Bacteria	c__unclassified_k__norank_d__Bacteria	o__unclassified_k__norank_d__Bacteria	f__unclassified_k__norank_d__Bacteria	g__unclassified_k__norank_d__Bacteria	s__unclassified_k__norank_d__Bacteria	ASV1882	2	4.22428e-06	0	0	0	0	0	0	0	0	0	0	0	0	0	0	0	2	0	0	0	0	0	0	0	0	0	0	0	0	0
d__Bacteria	k__norank_d__Bacteria	p__Firmicutes	c__Bacilli	o__RF39	f__norank_o__RF39	g__norank_f__norank_o__RF39	s__unclassified_g__norank_f__norank_o__RF39	ASV76	5	1.05607e-05	0	0	0	0	0	0	0	0	0	0	0	0	0	0	0	5	0	0	0	0	0	0	0	0	0	0	0	0	0
d__Bacteria	k__norank_d__Bacteria	p__Firmicutes	c__Clostridia	o__Lachnospirales	f__Lachnospiraceae	g__unclassified_f__Lachnospiraceae	s__unclassified_f__Lachnospiraceae	ASV2508	18	3.80185e-05	0	0	0	0	0	0	0	0	0	0	0	0	0	0	0	0	0	18	0	0	0	0	0	0	0	0	0	0	0
d__Bacteria	k__norank_d__Bacteria	p__Firmicutes	c__Clostridia	o__Clostridia_vadinBB60_group	f__norank_o__Clostridia_vadinBB60_group	g__norank_f__norank_o__Clostridia_vadinBB60_group	s__unclassified_g__norank_f__norank_o__Clostridia_vadinBB60_group	ASV1503	9	1.90092e-05	0	0	0	0	0	0	0	0	0	0	0	0	0	4	0	0	0	0	1	4	0	0	0	0	0	0	0	0	0
d__Bacteria	k__norank_d__Bacteria	p__Cyanobacteria	c__Vampirivibrionia	o__Gastranaerophilales	f__norank_o__Gastranaerophilales	g__norank_f__norank_o__Gastranaerophilales	s__unclassified_g__norank_f__norank_o__Gastranaerophilales	ASV2310	27	5.70277e-05	0	1	0	0	0	0	0	0	0	0	0	0	0	0	10	16	0	0	0	0	0	0	0	0	0	0	0	0	0
d__Bacteria	k__norank_d__Bacteria	p__Bacteroidota	c__Bacteroidia	o__Bacteroidales	f__Muribaculaceae	g__norank_f__Muribaculaceae	s__uncultured_bacterium_g__norank_f__Muribaculaceae	ASV1767	1	2.11214e-06	0	0	0	0	0	0	0	0	0	0	0	0	0	0	0	0	0	0	0	0	0	0	0	0	0	1	0	0	0
d__Bacteria	k__norank_d__Bacteria	p__Firmicutes	c__Clostridia	o__Oscillospirales	f__Ruminococcaceae	g__norank_f__Ruminococcaceae	s__unclassified_g__norank_f__Ruminococcaceae	ASV1407	4	8.44855e-06	0	0	0	0	0	0	0	0	0	0	0	0	0	0	0	0	0	0	1	0	0	3	0	0	0	0	0	0	0
d__Bacteria	k__norank_d__Bacteria	p__Bacteroidota	c__Bacteroidia	o__Bacteroidales	f__unclassified_o__Bacteroidales	g__unclassified_o__Bacteroidales	s__unclassified_o__Bacteroidales	ASV584	1	2.11214e-06	0	0	0	0	0	1	0	0	0	0	0	0	0	0	0	0	0	0	0	0	0	0	0	0	0	0	0	0	0
d__Bacteria	k__norank_d__Bacteria	p__Bacteroidota	c__Bacteroidia	o__Bacteroidales	f__Muribaculaceae	g__norank_f__Muribaculaceae	s__uncultured_bacterium_g__norank_f__Muribaculaceae	ASV596	1	2.11214e-06	0	0	0	0	0	0	0	0	0	0	0	0	0	0	0	1	0	0	0	0	0	0	0	0	0	0	0	0	0
d__Bacteria	k__norank_d__Bacteria	p__Firmicutes	c__Clostridia	o__Oscillospirales	f__Ruminococcaceae	g__Paludicola	s__unclassified_g__Paludicola	ASV2562	30	6.33641e-05	0	0	0	0	0	0	0	0	0	0	0	0	0	0	2	2	3	0	7	0	2	4	5	0	2	0	0	0	3
d__Bacteria	k__norank_d__Bacteria	p__Firmicutes	c__Clostridia	o__Lachnospirales	f__Lachnospiraceae	g__unclassified_f__Lachnospiraceae	s__unclassified_f__Lachnospiraceae	ASV2185	2	4.22428e-06	0	2	0	0	0	0	0	0	0	0	0	0	0	0	0	0	0	0	0	0	0	0	0	0	0	0	0	0	0
d__Bacteria	k__norank_d__Bacteria	p__Firmicutes	c__Clostridia	o__Lachnospirales	f__Lachnospiraceae	g__unclassified_f__Lachnospiraceae	s__unclassified_f__Lachnospiraceae	ASV2479	1	2.11214e-06	0	0	0	0	0	0	0	0	0	0	0	1	0	0	0	0	0	0	0	0	0	0	0	0	0	0	0	0	0
d__Bacteria	k__norank_d__Bacteria	p__Firmicutes	c__Clostridia	o__Lachnospirales	f__Lachnospiraceae	g__unclassified_f__Lachnospiraceae	s__unclassified_f__Lachnospiraceae	ASV2478	84	0.00017742	0	0	0	0	0	0	0	0	0	0	0	0	1	0	0	0	45	0	0	0	0	0	6	12	0	17	3	0	0
d__Bacteria	k__norank_d__Bacteria	p__Firmicutes	c__Bacilli	o__Bacillales	f__Bacillaceae	g__Bacillus	s__Lactobacillus_vaginalis_g__Bacillus	ASV249	3710	0.00783603	127	423	535	100	289	0	71	96	378	503	247	289	299	297	0	0	0	0	0	31	0	0	0	6	0	0	0	19	0
d__Bacteria	k__norank_d__Bacteria	p__Firmicutes	c__Clostridia	o__Lachnospirales	f__Lachnospiraceae	g__unclassified_f__Lachnospiraceae	s__unclassified_f__Lachnospiraceae	ASV2473	1	2.11214e-06	0	0	0	0	0	0	0	0	0	0	0	0	0	0	0	0	0	0	0	0	1	0	0	0	0	0	0	0	0
d__Bacteria	k__norank_d__Bacteria	p__Firmicutes	c__Clostridia	o__Lachnospirales	f__Lachnospiraceae	g__unclassified_f__Lachnospiraceae	s__unclassified_f__Lachnospiraceae	ASV2472	1	2.11214e-06	0	0	0	0	0	0	0	0	0	0	0	0	0	0	0	0	0	0	1	0	0	0	0	0	0	0	0	0	0
d__Bacteria	k__norank_d__Bacteria	p__Firmicutes	c__Bacilli	o__Bacillales	f__Bacillaceae	g__Bacillus	s__Lactobacillus_vaginalis_g__Bacillus	ASV241	118	0.000249232	0	0	0	0	16	0	16	0	0	0	0	0	0	0	0	0	0	0	0	86	0	0	0	0	0	0	0	0	0
d__Bacteria	k__norank_d__Bacteria	p__Firmicutes	c__Clostridia	o__unclassified_c__Clostridia	f__unclassified_c__Clostridia	g__unclassified_c__Clostridia	s__unclassified_c__Clostridia	ASV2842	2	4.22428e-06	0	0	0	0	0	0	0	0	0	0	0	0	0	0	0	0	0	0	0	0	0	0	0	2	0	0	0	0	0
d__Bacteria	k__norank_d__Bacteria	p__Bacteroidota	c__Bacteroidia	o__Bacteroidales	f__Rikenellaceae	g__Alistipes	s__uncultured_bacterium_g__Alistipes	ASV448	134	0.000283026	0	0	0	0	0	0	0	0	0	0	0	0	0	111	0	0	0	0	0	0	0	0	0	0	14	9	0	0	0
d__Bacteria	k__norank_d__Bacteria	p__Actinobacteriota	c__Actinobacteria	o__Micromonosporales	f__Micromonosporaceae	g__unclassified_f__Micromonosporaceae	s__unclassified_f__Micromonosporaceae	ASV1209	1	2.11214e-06	0	0	0	0	0	0	0	0	0	0	0	0	0	1	0	0	0	0	0	0	0	0	0	0	0	0	0	0	0
d__Bacteria	k__norank_d__Bacteria	p__Firmicutes	c__Clostridia	o__Oscillospirales	f__Ruminococcaceae	g__unclassified_f__Ruminococcaceae	s__unclassified_f__Ruminococcaceae	ASV1711	1	2.11214e-06	0	0	0	0	0	0	0	0	0	0	0	0	0	0	0	0	0	0	1	0	0	0	0	0	0	0	0	0	0
d__Bacteria	k__norank_d__Bacteria	p__Firmicutes	c__Clostridia	o__Lachnospirales	f__Lachnospiraceae	g__unclassified_f__Lachnospiraceae	s__unclassified_f__Lachnospiraceae	ASV1402	1	2.11214e-06	0	0	0	0	0	0	0	0	0	0	0	0	0	0	0	0	0	0	0	0	0	0	0	0	1	0	0	0	0
d__Bacteria	k__norank_d__Bacteria	p__Bacteroidota	c__Bacteroidia	o__Bacteroidales	f__Rikenellaceae	g__unclassified_f__Rikenellaceae	s__unclassified_f__Rikenellaceae	ASV629	15351	0.0324234	910	297	345	55	111	249	63	135	63	99	352	831	767	303	1170	649	599	360	563	240	844	383	498	408	160	871	1693	2168	165
d__Bacteria	k__norank_d__Bacteria	p__Bacteroidota	c__Bacteroidia	o__Bacteroidales	f__Bacteroidaceae	g__Bacteroides	s__unclassified_g__Bacteroides	ASV751	10	2.11214e-05	0	0	0	0	0	0	0	0	0	0	0	0	0	0	0	0	0	0	0	0	0	0	10	0	0	0	0	0	0
d__Bacteria	k__norank_d__Bacteria	p__Firmicutes	c__Clostridia	o__Lachnospirales	f__Lachnospiraceae	g__unclassified_f__Lachnospiraceae	s__unclassified_f__Lachnospiraceae	ASV279	1	2.11214e-06	0	0	0	0	0	0	0	0	0	0	0	0	0	0	1	0	0	0	0	0	0	0	0	0	0	0	0	0	0
d__Bacteria	k__norank_d__Bacteria	p__Firmicutes	c__Clostridia	o__Lachnospirales	f__Lachnospiraceae	g__Roseburia	s__uncultured_bacterium_g__Roseburia	ASV1340	9	1.90092e-05	0	0	0	0	0	0	0	0	0	0	0	0	0	0	0	0	0	0	0	0	0	0	0	5	2	0	0	2	0
d__Bacteria	k__norank_d__Bacteria	p__Bacteroidota	c__Bacteroidia	o__Bacteroidales	f__Bacteroidaceae	g__Bacteroides	s__unclassified_g__Bacteroides	ASV758	292	0.000616744	0	0	0	0	0	0	0	13	0	0	0	0	0	0	13	18	1	41	36	13	23	0	0	83	12	12	25	2	0
d__Bacteria	k__norank_d__Bacteria	p__Firmicutes	c__Clostridia	o__Oscillospirales	f__Oscillospiraceae	g__Colidextribacter	s__unclassified_g__Colidextribacter	ASV1403	69	0.000145737	14	15	0	0	0	0	0	0	0	0	0	0	15	0	0	0	8	0	0	0	0	0	0	5	5	7	0	0	0
d__Bacteria	k__norank_d__Bacteria	p__Firmicutes	c__Clostridia	o__Peptostreptococcales-Tissierellales	f__Anaerovoracaceae	g__Eubacterium_brachy_group	s__uncultured_bacterium_g__Eubacterium_brachy_group	ASV1667	248	0.00052381	7	0	0	0	0	0	0	0	3	0	0	0	0	11	31	7	42	3	26	18	21	21	5	0	13	14	9	0	17
d__Bacteria	k__norank_d__Bacteria	p__Bacteroidota	c__Bacteroidia	o__Bacteroidales	f__Muribaculaceae	g__norank_f__Muribaculaceae	s__unclassified_g__norank_f__Muribaculaceae	ASV1010	12412	0.0262159	391	250	175	0	61	887	63	461	25	75	199	353	18	70	1543	1051	1003	382	860	271	639	401	334	804	563	1241	183	31	78
d__Bacteria	k__norank_d__Bacteria	p__Bacteroidota	c__Bacteroidia	o__Bacteroidales	f__Rikenellaceae	g__Alistipes	s__unclassified_g__Alistipes	ASV770	34	7.18127e-05	0	2	0	0	0	0	0	0	0	0	0	0	0	0	0	3	0	7	1	13	0	0	4	4	0	0	0	0	0
d__Bacteria	k__norank_d__Bacteria	p__Firmicutes	c__Clostridia	o__Oscillospirales	f__Oscillospiraceae	g__Oscillibacter	s__unclassified_g__Oscillibacter	ASV1701	126	0.000266129	11	0	0	8	0	0	0	0	0	0	0	0	25	0	0	0	0	7	0	0	0	0	15	22	0	0	38	0	0
d__Bacteria	k__norank_d__Bacteria	p__Firmicutes	c__Clostridia	o__Lachnospirales	f__Lachnospiraceae	g__unclassified_f__Lachnospiraceae	s__unclassified_f__Lachnospiraceae	ASV2729	260	0.000549156	17	8	0	0	0	0	0	1	0	0	2	0	0	0	11	2	0	0	0	8	3	17	0	0	23	29	13	0	126
d__Bacteria	k__norank_d__Bacteria	p__Firmicutes	c__Bacilli	o__Lactobacillales	f__Lactobacillaceae	g__Lactobacillus	s__unclassified_g__Lactobacillus	ASV48	1	2.11214e-06	0	0	0	0	0	0	0	0	0	0	0	0	0	0	0	0	0	0	0	1	0	0	0	0	0	0	0	0	0
d__Bacteria	k__norank_d__Bacteria	p__Firmicutes	c__Clostridia	o__Clostridia_UCG-014	f__norank_o__Clostridia_UCG-014	g__norank_f__norank_o__Clostridia_UCG-014	s__unclassified_g__norank_f__norank_o__Clostridia_UCG-014	ASV2155	136	0.000287251	0	0	0	0	0	0	0	0	0	0	0	0	14	0	21	11	0	0	0	0	12	17	25	0	0	5	0	0	31
d__Bacteria	k__norank_d__Bacteria	p__Firmicutes	c__Clostridia	o__Lachnospirales	f__Lachnospiraceae	g__unclassified_f__Lachnospiraceae	s__unclassified_f__Lachnospiraceae	ASV2720	36	7.6037e-05	0	0	0	0	0	0	0	0	0	0	0	5	0	0	0	0	0	0	0	0	5	0	0	0	0	0	0	26	0
d__Bacteria	k__norank_d__Bacteria	p__Firmicutes	c__Clostridia	o__Lachnospirales	f__Lachnospiraceae	g__unclassified_f__Lachnospiraceae	s__unclassified_f__Lachnospiraceae	ASV2722	3	6.33641e-06	0	0	0	0	0	0	0	0	0	0	0	0	0	0	0	0	0	0	0	0	0	0	0	0	0	0	0	3	0
d__Bacteria	k__norank_d__Bacteria	p__Bacteroidota	c__Bacteroidia	o__Bacteroidales	f__Bacteroidaceae	g__Bacteroides	s__Bacteroides_caecimuris	ASV612	572	0.00120814	5	13	0	0	11	8	15	10	3	10	6	14	5	6	20	12	16	113	17	7	21	10	45	58	23	28	86	2	8
d__Bacteria	k__norank_d__Bacteria	p__Firmicutes	c__Bacilli	o__Acholeplasmatales	f__Acholeplasmataceae	g__Anaeroplasma	s__uncultured_bacterium_g__Anaeroplasma	ASV1202	3	6.33641e-06	0	0	0	0	0	0	0	0	0	0	0	0	3	0	0	0	0	0	0	0	0	0	0	0	0	0	0	0	0
d__Bacteria	k__norank_d__Bacteria	p__Bacteroidota	c__Bacteroidia	o__Bacteroidales	f__Marinifilaceae	g__Odoribacter	s__uncultured_bacterium_g__Odoribacter	ASV828	26	5.49156e-05	0	0	0	0	1	0	4	0	0	0	0	0	0	0	0	4	4	2	2	0	0	3	0	6	0	0	0	0	0
d__Bacteria	k__norank_d__Bacteria	p__Firmicutes	c__Bacilli	o__Acholeplasmatales	f__Acholeplasmataceae	g__Anaeroplasma	s__uncultured_bacterium_g__Anaeroplasma	ASV1205	55	0.000116168	11	36	0	0	0	0	0	0	0	0	0	7	0	0	0	0	0	0	0	1	0	0	0	0	0	0	0	0	0
d__Bacteria	k__norank_d__Bacteria	p__Firmicutes	c__Clostridia	o__Oscillospirales	f__Ruminococcaceae	g__norank_f__Ruminococcaceae	s__unclassified_g__norank_f__Ruminococcaceae	ASV2561	62	0.000130953	0	0	0	0	0	0	0	0	0	0	0	0	0	2	7	0	3	0	0	0	9	0	0	0	0	0	13	6	22
d__Bacteria	k__norank_d__Bacteria	p__Firmicutes	c__Clostridia	o__Oscillospirales	f__Ruminococcaceae	g__norank_f__Ruminococcaceae	s__unclassified_g__norank_f__Ruminococcaceae	ASV2560	4	8.44855e-06	0	0	0	0	0	0	0	0	0	0	0	0	0	0	0	4	0	0	0	0	0	0	0	0	0	0	0	0	0
d__Bacteria	k__norank_d__Bacteria	p__Bacteroidota	c__Bacteroidia	o__Bacteroidales	f__Muribaculaceae	g__norank_f__Muribaculaceae	s__unclassified_g__norank_f__Muribaculaceae	ASV986	9	1.90092e-05	0	0	0	0	0	0	0	0	0	0	0	0	0	0	0	0	0	0	0	0	0	0	9	0	0	0	0	0	0
d__Bacteria	k__norank_d__Bacteria	p__Bacteroidota	c__Bacteroidia	o__Bacteroidales	f__Bacteroidaceae	g__Bacteroides	s__unclassified_g__Bacteroides	ASV684	1115	0.00235503	2	0	0	0	0	0	0	3	2	0	0	1	2	0	51	30	1	32	39	107	90	11	187	45	13	63	430	5	1
d__Bacteria	k__norank_d__Bacteria	p__Desulfobacterota	c__Desulfovibrionia	o__Desulfovibrionales	f__Desulfovibrionaceae	g__Desulfovibrio	s__unclassified_g__Desulfovibrio	ASV45	1093	0.00230857	112	0	5	42	1	52	6	0	12	0	20	2	5	4	14	12	11	4	11	0	104	9	54	18	54	11	221	180	129
d__Bacteria	k__norank_d__Bacteria	p__Proteobacteria	c__Gammaproteobacteria	o__Pseudomonadales	f__Moraxellaceae	g__Acinetobacter	s__unclassified_g__Acinetobacter	ASV23	3	6.33641e-06	0	0	0	0	0	0	0	0	0	0	0	0	0	0	0	0	0	0	0	0	0	0	0	0	0	0	0	0	3
d__Bacteria	k__norank_d__Bacteria	p__Firmicutes	c__Clostridia	o__unclassified_c__Clostridia	f__unclassified_c__Clostridia	g__unclassified_c__Clostridia	s__unclassified_c__Clostridia	ASV1346	1	2.11214e-06	0	0	0	0	0	0	0	0	0	0	0	0	0	0	0	0	0	0	0	0	1	0	0	0	0	0	0	0	0
d__Bacteria	k__norank_d__Bacteria	p__Proteobacteria	c__Gammaproteobacteria	o__Pseudomonadales	f__Moraxellaceae	g__Acinetobacter	s__unclassified_g__Acinetobacter	ASV25	1	2.11214e-06	0	0	0	0	0	0	0	0	0	0	0	0	0	0	0	1	0	0	0	0	0	0	0	0	0	0	0	0	0
d__Bacteria	k__norank_d__Bacteria	p__unclassified_k__norank_d__Bacteria	c__unclassified_k__norank_d__Bacteria	o__unclassified_k__norank_d__Bacteria	f__unclassified_k__norank_d__Bacteria	g__unclassified_k__norank_d__Bacteria	s__unclassified_k__norank_d__Bacteria	ASV814	2	4.22428e-06	0	0	0	0	0	0	0	0	0	0	0	0	0	0	0	0	0	0	0	0	0	0	0	2	0	0	0	0	0
d__Bacteria	k__norank_d__Bacteria	p__Bacteroidota	c__Bacteroidia	o__Bacteroidales	f__Bacteroidaceae	g__Bacteroides	s__unclassified_g__Bacteroides	ASV359	1	2.11214e-06	0	1	0	0	0	0	0	0	0	0	0	0	0	0	0	0	0	0	0	0	0	0	0	0	0	0	0	0	0
d__Bacteria	k__norank_d__Bacteria	p__Firmicutes	c__Clostridia	o__Lachnospirales	f__Lachnospiraceae	g__Roseburia	s__uncultured_bacterium_g__Roseburia	ASV1908	5	1.05607e-05	0	3	0	0	0	0	0	0	0	0	0	0	0	0	0	0	0	0	0	2	0	0	0	0	0	0	0	0	0
d__Bacteria	k__norank_d__Bacteria	p__Bacteroidota	c__Bacteroidia	o__Bacteroidales	f__Rikenellaceae	g__Alistipes	s__uncultured_bacterium_g__Alistipes	ASV1397	2	4.22428e-06	0	0	0	0	0	0	0	0	0	0	0	0	0	0	0	0	0	0	0	0	0	0	0	0	0	0	0	0	2
d__Bacteria	k__norank_d__Bacteria	p__Firmicutes	c__Clostridia	o__Lachnospirales	f__Lachnospiraceae	g__Roseburia	s__uncultured_bacterium_g__Roseburia	ASV1901	12	2.53457e-05	3	0	0	0	0	0	0	0	0	0	0	0	0	0	0	0	0	0	0	0	9	0	0	0	0	0	0	0	0
d__Bacteria	k__norank_d__Bacteria	p__Firmicutes	c__Clostridia	o__Oscillospirales	f__Ruminococcaceae	g__Ruminococcus	s__unclassified_g__Ruminococcus	ASV2577	61	0.00012884	0	0	0	0	0	0	0	0	0	0	0	0	0	0	2	0	0	0	19	0	21	18	0	0	0	0	0	1	0
d__Bacteria	k__norank_d__Bacteria	p__Firmicutes	c__Clostridia	o__Lachnospirales	f__Lachnospiraceae	g__Lachnospiraceae_NK4A136_group	s__uncultured_Clostridiales_bacterium_g__Lachnospiraceae_NK4A136_group	ASV1145	596	0.00125883	90	0	8	31	16	0	0	0	32	0	0	0	50	0	0	6	0	0	0	8	0	0	0	13	20	0	66	0	256
d__Bacteria	k__norank_d__Bacteria	p__Bacteroidota	c__Bacteroidia	o__Bacteroidales	f__Marinifilaceae	g__Odoribacter	s__unclassified_g__Odoribacter	ASV1156	4	8.44855e-06	0	0	0	0	0	0	0	0	0	0	0	0	0	0	0	0	0	4	0	0	0	0	0	0	0	0	0	0	0
d__Bacteria	k__norank_d__Bacteria	p__Firmicutes	c__Clostridia	o__Lachnospirales	f__Lachnospiraceae	g__Lachnospiraceae_UCG-004	s__uncultured_bacterium_g__Lachnospiraceae_UCG-004	ASV606	1	2.11214e-06	0	0	0	0	0	0	0	0	0	0	0	0	0	0	1	0	0	0	0	0	0	0	0	0	0	0	0	0	0
d__Bacteria	k__norank_d__Bacteria	p__Bacteroidota	c__Bacteroidia	o__Bacteroidales	f__Muribaculaceae	g__norank_f__Muribaculaceae	s__uncultured_bacterium_g__norank_f__Muribaculaceae	ASV857	6	1.26728e-05	0	0	0	0	0	0	0	0	0	0	0	0	0	0	0	0	0	0	0	0	0	0	0	0	0	6	0	0	0
d__Bacteria	k__norank_d__Bacteria	p__Firmicutes	c__Clostridia	o__Lachnospirales	f__Lachnospiraceae	g__Lachnospiraceae_UCG-004	s__uncultured_bacterium_g__Lachnospiraceae_UCG-004	ASV600	2	4.22428e-06	0	0	0	0	0	0	0	0	0	0	0	0	0	0	0	0	0	2	0	0	0	0	0	0	0	0	0	0	0
d__Bacteria	k__norank_d__Bacteria	p__Bacteroidota	c__Bacteroidia	o__Bacteroidales	f__Muribaculaceae	g__norank_f__Muribaculaceae	s__uncultured_bacterium_g__norank_f__Muribaculaceae	ASV859	29	6.1252e-05	0	0	0	0	0	0	0	0	0	0	0	0	0	0	0	0	0	0	0	0	0	0	0	0	29	0	0	0	0
d__Bacteria	k__norank_d__Bacteria	p__Firmicutes	c__Clostridia	o__Clostridia_vadinBB60_group	f__norank_o__Clostridia_vadinBB60_group	g__norank_f__norank_o__Clostridia_vadinBB60_group	s__unclassified_g__norank_f__norank_o__Clostridia_vadinBB60_group	ASV1345	49	0.000103495	0	0	0	0	0	0	0	0	0	0	0	0	0	12	0	0	0	0	2	0	0	0	0	0	0	1	0	2	32
d__Bacteria	k__norank_d__Bacteria	p__Firmicutes	c__Clostridia	o__Clostridia_vadinBB60_group	f__norank_o__Clostridia_vadinBB60_group	g__norank_f__norank_o__Clostridia_vadinBB60_group	s__unclassified_g__norank_f__norank_o__Clostridia_vadinBB60_group	ASV1347	2	4.22428e-06	0	2	0	0	0	0	0	0	0	0	0	0	0	0	0	0	0	0	0	0	0	0	0	0	0	0	0	0	0
d__Bacteria	k__norank_d__Bacteria	p__Firmicutes	c__Clostridia	o__Lachnospirales	f__Lachnospiraceae	g__Lachnospiraceae_NK4A136_group	s__unclassified_g__Lachnospiraceae_NK4A136_group	ASV1792	135	0.000285139	0	0	0	0	0	0	0	0	0	0	0	0	4	0	0	0	0	67	0	0	0	0	8	0	8	0	0	45	3
d__Bacteria	k__norank_d__Bacteria	p__Firmicutes	c__Clostridia	o__Oscillospirales	f__unclassified_o__Oscillospirales	g__unclassified_o__Oscillospirales	s__unclassified_o__Oscillospirales	ASV1399	2	4.22428e-06	0	0	0	0	0	0	0	0	0	0	0	0	0	0	0	0	0	0	0	0	0	0	0	2	0	0	0	0	0
d__Bacteria	k__norank_d__Bacteria	p__Firmicutes	c__Clostridia	o__Lachnospirales	f__Lachnospiraceae	g__Roseburia	s__unclassified_g__Roseburia	ASV2457	8	1.68971e-05	0	0	0	0	0	0	0	0	0	0	8	0	0	0	0	0	0	0	0	0	0	0	0	0	0	0	0	0	0
d__Bacteria	k__norank_d__Bacteria	p__Firmicutes	c__Clostridia	o__Clostridia_UCG-014	f__norank_o__Clostridia_UCG-014	g__norank_f__norank_o__Clostridia_UCG-014	s__unclassified_g__norank_f__norank_o__Clostridia_UCG-014	ASV2236	17	3.59063e-05	0	0	0	0	0	0	0	0	0	0	0	0	0	0	10	0	0	0	0	0	0	0	0	0	7	0	0	0	0
d__Bacteria	k__norank_d__Bacteria	p__Firmicutes	c__Clostridia	o__Lachnospirales	f__Lachnospiraceae	g__unclassified_f__Lachnospiraceae	s__unclassified_f__Lachnospiraceae	ASV1191	33	6.97005e-05	0	0	0	0	0	0	0	0	0	0	0	0	2	0	1	21	1	0	0	0	0	3	0	0	0	0	4	0	1
d__Bacteria	k__norank_d__Bacteria	p__Firmicutes	c__Clostridia	o__Lachnospirales	f__Lachnospiraceae	g__unclassified_f__Lachnospiraceae	s__unclassified_f__Lachnospiraceae	ASV1197	64	0.000135177	9	4	0	0	0	0	0	0	4	0	4	0	0	0	0	0	8	0	4	0	0	31	0	0	0	0	0	0	0
d__Bacteria	k__norank_d__Bacteria	p__Firmicutes	c__Clostridia	o__Lachnospirales	f__Lachnospiraceae	g__unclassified_f__Lachnospiraceae	s__unclassified_f__Lachnospiraceae	ASV1195	33	6.97005e-05	0	0	0	0	0	0	0	0	0	0	0	0	4	0	0	0	6	0	0	0	0	0	0	0	8	0	15	0	0
d__Bacteria	k__norank_d__Bacteria	p__Firmicutes	c__Clostridia	o__Lachnospirales	f__Lachnospiraceae	g__unclassified_f__Lachnospiraceae	s__unclassified_f__Lachnospiraceae	ASV1194	3	6.33641e-06	0	0	0	0	0	0	0	0	0	0	0	0	0	0	0	0	0	0	0	0	0	0	3	0	0	0	0	0	0
d__Bacteria	k__norank_d__Bacteria	p__Firmicutes	c__Clostridia	o__Lachnospirales	f__Lachnospiraceae	g__Lachnospiraceae_NK4A136_group	s__unclassified_g__Lachnospiraceae_NK4A136_group	ASV1318	50	0.000105607	0	0	0	0	0	0	0	0	0	0	0	0	0	0	0	0	21	0	0	0	0	0	0	0	0	0	0	0	29
d__Bacteria	k__norank_d__Bacteria	p__Cyanobacteria	c__Vampirivibrionia	o__Gastranaerophilales	f__norank_o__Gastranaerophilales	g__norank_f__norank_o__Gastranaerophilales	s__uncultured_bacterium_g__norank_f__norank_o__Gastranaerophilales	ASV2064	205	0.000432988	0	0	0	0	0	0	0	0	0	0	0	0	0	0	0	0	0	0	1	196	0	3	0	4	1	0	0	0	0
d__Bacteria	k__norank_d__Bacteria	p__Firmicutes	c__Clostridia	o__Oscillospirales	f__unclassified_o__Oscillospirales	g__unclassified_o__Oscillospirales	s__unclassified_o__Oscillospirales	ASV2605	1	2.11214e-06	0	0	0	0	0	0	0	0	0	0	0	0	0	0	0	0	0	0	0	0	0	0	0	0	0	0	1	0	0
d__Bacteria	k__norank_d__Bacteria	p__Firmicutes	c__Clostridia	o__Christensenellales	f__Christensenellaceae	g__norank_f__Christensenellaceae	s__uncultured_bacterium_g__norank_f__Christensenellaceae	ASV1377	2	4.22428e-06	0	0	0	0	0	0	0	0	0	0	0	0	0	0	0	0	0	0	0	0	2	0	0	0	0	0	0	0	0
d__Bacteria	k__norank_d__Bacteria	p__Firmicutes	c__Clostridia	o__Lachnospirales	f__Lachnospiraceae	g__Roseburia	s__uncultured_bacterium_g__Roseburia	ASV2337	25	5.28034e-05	0	0	0	0	0	0	0	0	0	0	0	0	0	2	1	0	2	4	0	0	0	0	0	0	6	3	0	0	7
d__Bacteria	k__norank_d__Bacteria	p__Firmicutes	c__Clostridia	o__Oscillospirales	f__Ruminococcaceae	g__Anaerotruncus	s__uncultured_bacterium_g__Anaerotruncus	ASV2755	12	2.53457e-05	0	0	0	0	0	0	0	0	12	0	0	0	0	0	0	0	0	0	0	0	0	0	0	0	0	0	0	0	0
d__Bacteria	k__norank_d__Bacteria	p__Firmicutes	c__Clostridia	o__Oscillospirales	f__Ruminococcaceae	g__Anaerotruncus	s__uncultured_bacterium_g__Anaerotruncus	ASV2756	1219	0.0025747	44	0	5	37	14	0	2	0	40	4	16	11	31	24	58	8	69	8	19	12	58	22	139	13	24	30	354	67	110
d__Bacteria	k__norank_d__Bacteria	p__Bacteroidota	c__Bacteroidia	o__Bacteroidales	f__Muribaculaceae	g__norank_f__Muribaculaceae	s__uncultured_bacterium_g__norank_f__Muribaculaceae	ASV1922	4	8.44855e-06	0	0	0	0	0	0	0	0	0	0	0	0	0	0	0	0	0	0	0	0	0	4	0	0	0	0	0	0	0
d__Bacteria	k__norank_d__Bacteria	p__Bacteroidota	c__Bacteroidia	o__Bacteroidales	f__Rikenellaceae	g__Rikenellaceae_RC9_gut_group	s__uncultured_bacterium_g__Rikenellaceae_RC9_gut_group	ASV853	9	1.90092e-05	0	0	0	0	2	0	0	3	0	0	0	4	0	0	0	0	0	0	0	0	0	0	0	0	0	0	0	0	0
d__Bacteria	k__norank_d__Bacteria	p__Firmicutes	c__Clostridia	o__Lachnospirales	f__Lachnospiraceae	g__unclassified_f__Lachnospiraceae	s__unclassified_f__Lachnospiraceae	ASV2499	5	1.05607e-05	0	0	0	0	0	0	0	0	0	0	0	0	0	0	0	0	0	0	0	0	0	0	0	0	0	0	0	0	5
d__Bacteria	k__norank_d__Bacteria	p__Bacteroidota	c__Bacteroidia	o__Bacteroidales	f__Muribaculaceae	g__norank_f__Muribaculaceae	s__uncultured_Bacteroidales_bacterium_g__norank_f__Muribaculaceae	ASV717	682	0.00144048	19	0	20	0	3	80	10	0	0	13	18	68	0	6	0	0	3	8	6	37	0	0	8	98	0	146	37	31	71
d__Bacteria	k__norank_d__Bacteria	p__Firmicutes	c__Clostridia	o__Lachnospirales	f__Lachnospiraceae	g__ASF356	s__uncultured_bacterium_g__ASF356	ASV1365	19	4.01306e-05	0	0	4	0	0	0	0	0	0	0	0	0	0	0	0	0	0	0	5	0	0	0	0	0	0	10	0	0	0
d__Bacteria	k__norank_d__Bacteria	p__Firmicutes	c__Bacilli	o__Bacillales	f__Bacillaceae	g__Bacillus	s__Lactobacillus_vaginalis_g__Bacillus	ASV117	86	0.000181644	0	0	0	0	0	0	0	0	0	0	0	0	0	0	0	0	0	0	0	86	0	0	0	0	0	0	0	0	0
d__Bacteria	k__norank_d__Bacteria	p__Bacteroidota	c__Bacteroidia	o__Bacteroidales	f__Muribaculaceae	g__norank_f__Muribaculaceae	s__uncultured_bacterium_g__norank_f__Muribaculaceae	ASV825	1	2.11214e-06	0	0	0	0	0	0	0	0	0	0	0	0	0	0	0	0	0	0	0	0	0	1	0	0	0	0	0	0	0
d__Bacteria	k__norank_d__Bacteria	p__Bacteroidota	c__Bacteroidia	o__Bacteroidales	f__Muribaculaceae	g__norank_f__Muribaculaceae	s__uncultured_bacterium_g__norank_f__Muribaculaceae	ASV1075	2	4.22428e-06	0	0	0	0	0	0	0	0	0	0	0	0	0	0	0	0	0	0	0	0	0	0	0	0	2	0	0	0	0
d__Bacteria	k__norank_d__Bacteria	p__Firmicutes	c__Clostridia	o__Oscillospirales	f__Oscillospiraceae	g__unclassified_f__Oscillospiraceae	s__unclassified_f__Oscillospiraceae	ASV1462	189	0.000399194	12	17	0	0	0	0	0	0	0	0	0	13	0	6	17	0	0	10	19	11	36	0	0	0	25	23	0	0	0
d__Bacteria	k__norank_d__Bacteria	p__Firmicutes	c__Clostridia	o__Oscillospirales	f__Oscillospiraceae	g__unclassified_f__Oscillospiraceae	s__unclassified_f__Oscillospiraceae	ASV1465	158	0.000333718	0	0	0	0	0	1	0	3	0	0	0	0	4	0	11	7	29	14	0	0	53	12	0	2	0	0	20	0	2
d__Bacteria	k__norank_d__Bacteria	p__Bacteroidota	c__Bacteroidia	o__Bacteroidales	f__Muribaculaceae	g__norank_f__Muribaculaceae	s__uncultured_bacterium_g__norank_f__Muribaculaceae	ASV2027	2	4.22428e-06	0	0	0	0	0	0	0	0	0	0	0	0	0	0	0	0	0	0	0	0	0	0	2	0	0	0	0	0	0
d__Bacteria	k__norank_d__Bacteria	p__Bacteroidota	c__Bacteroidia	o__Bacteroidales	f__Muribaculaceae	g__norank_f__Muribaculaceae	s__uncultured_bacterium_g__norank_f__Muribaculaceae	ASV943	1	2.11214e-06	0	0	0	0	0	0	0	0	0	0	0	0	0	0	0	0	0	0	0	1	0	0	0	0	0	0	0	0	0
d__Bacteria	k__norank_d__Bacteria	p__Firmicutes	c__Clostridia	o__unclassified_c__Clostridia	f__unclassified_c__Clostridia	g__unclassified_c__Clostridia	s__unclassified_c__Clostridia	ASV630	1	2.11214e-06	0	0	0	0	0	0	0	0	0	0	0	0	0	0	0	0	0	0	0	0	0	0	0	0	0	1	0	0	0
d__Bacteria	k__norank_d__Bacteria	p__Firmicutes	c__Clostridia	o__Clostridia_vadinBB60_group	f__norank_o__Clostridia_vadinBB60_group	g__norank_f__norank_o__Clostridia_vadinBB60_group	s__unclassified_g__norank_f__norank_o__Clostridia_vadinBB60_group	ASV1298	2	4.22428e-06	0	0	0	0	0	0	0	0	0	0	0	0	0	0	0	0	0	0	0	0	2	0	0	0	0	0	0	0	0
d__Bacteria	k__norank_d__Bacteria	p__Firmicutes	c__Bacilli	o__Lactobacillales	f__Lactobacillaceae	g__Lactobacillus	s__unclassified_g__Lactobacillus	ASV2506	1	2.11214e-06	0	0	0	0	0	0	0	0	1	0	0	0	0	0	0	0	0	0	0	0	0	0	0	0	0	0	0	0	0
d__Bacteria	k__norank_d__Bacteria	p__Bacteroidota	c__Bacteroidia	o__Bacteroidales	f__Muribaculaceae	g__norank_f__Muribaculaceae	s__uncultured_Bacteroidales_bacterium_g__norank_f__Muribaculaceae	ASV522	2	4.22428e-06	0	0	0	0	0	0	0	0	0	0	0	0	0	0	0	0	0	0	0	2	0	0	0	0	0	0	0	0	0
d__Bacteria	k__norank_d__Bacteria	p__Firmicutes	c__Bacilli	o__Staphylococcales	f__Staphylococcaceae	g__Staphylococcus	s__unclassified_g__Staphylococcus	ASV148	1	2.11214e-06	0	0	0	0	0	0	0	0	0	0	0	0	0	0	0	0	0	0	0	0	0	1	0	0	0	0	0	0	0
d__Bacteria	k__norank_d__Bacteria	p__Firmicutes	c__Clostridia	o__Lachnospirales	f__Lachnospiraceae	g__Roseburia	s__uncultured_bacterium_g__Roseburia	ASV2111	221	0.000466782	0	0	0	0	0	0	0	0	0	2	0	0	0	0	0	10	0	0	0	0	0	209	0	0	0	0	0	0	0
d__Bacteria	k__norank_d__Bacteria	p__Firmicutes	c__Clostridia	o__Lachnospirales	f__Lachnospiraceae	g__unclassified_f__Lachnospiraceae	s__unclassified_f__Lachnospiraceae	ASV1974	39	8.23734e-05	0	0	0	0	0	0	0	0	0	0	0	0	0	0	0	0	0	0	0	1	0	0	0	0	0	0	0	0	38
d__Bacteria	k__norank_d__Bacteria	p__Firmicutes	c__Clostridia	o__Lachnospirales	f__Lachnospiraceae	g__unclassified_f__Lachnospiraceae	s__unclassified_f__Lachnospiraceae	ASV1977	47	9.92705e-05	0	0	0	0	0	2	0	0	0	0	0	0	0	0	8	3	0	0	1	0	0	0	0	8	0	0	0	25	0
d__Bacteria	k__norank_d__Bacteria	p__Firmicutes	c__Clostridia	o__Lachnospirales	f__Lachnospiraceae	g__unclassified_f__Lachnospiraceae	s__unclassified_f__Lachnospiraceae	ASV1976	18	3.80185e-05	11	0	0	0	0	0	0	0	0	0	0	0	0	0	0	0	0	7	0	0	0	0	0	0	0	0	0	0	0
d__Bacteria	k__norank_d__Bacteria	p__Firmicutes	c__Clostridia	o__Lachnospirales	f__Lachnospiraceae	g__unclassified_f__Lachnospiraceae	s__unclassified_f__Lachnospiraceae	ASV1970	18	3.80185e-05	0	0	0	0	0	0	0	0	0	0	0	0	0	0	0	0	0	0	0	0	0	0	0	0	0	0	0	18	0
d__Bacteria	k__norank_d__Bacteria	p__Firmicutes	c__Clostridia	o__Lachnospirales	f__Lachnospiraceae	g__unclassified_f__Lachnospiraceae	s__unclassified_f__Lachnospiraceae	ASV1972	4	8.44855e-06	4	0	0	0	0	0	0	0	0	0	0	0	0	0	0	0	0	0	0	0	0	0	0	0	0	0	0	0	0
d__Bacteria	k__norank_d__Bacteria	p__Firmicutes	c__Bacilli	o__RF39	f__norank_o__RF39	g__norank_f__norank_o__RF39	s__metagenome_g__norank_f__norank_o__RF39	ASV138	3	6.33641e-06	0	0	0	0	0	0	0	0	0	0	0	0	0	0	0	0	0	0	0	0	3	0	0	0	0	0	0	0	0
d__Bacteria	k__norank_d__Bacteria	p__Firmicutes	c__Clostridia	o__Lachnospirales	f__Lachnospiraceae	g__unclassified_f__Lachnospiraceae	s__unclassified_f__Lachnospiraceae	ASV1675	12	2.53457e-05	0	0	0	0	0	0	0	0	0	0	0	0	0	0	0	0	0	0	0	12	0	0	0	0	0	0	0	0	0
d__Bacteria	k__norank_d__Bacteria	p__Patescibacteria	c__Saccharimonadia	o__Saccharimonadales	f__Saccharimonadaceae	g__Candidatus_Saccharimonas	s__unclassified_g__Candidatus_Saccharimonas	ASV1532	1	2.11214e-06	0	0	0	0	0	0	0	0	0	0	0	0	0	0	0	0	0	0	0	0	0	0	0	0	0	1	0	0	0
d__Bacteria	k__norank_d__Bacteria	p__Firmicutes	c__Clostridia	o__Clostridia_UCG-014	f__norank_o__Clostridia_UCG-014	g__norank_f__norank_o__Clostridia_UCG-014	s__uncultured_bacterium_g__norank_f__norank_o__Clostridia_UCG-014	ASV2035	16	3.37942e-05	0	0	0	0	4	0	0	0	0	0	0	4	2	0	0	0	0	0	0	0	0	0	0	4	2	0	0	0	0
d__Bacteria	k__norank_d__Bacteria	p__Firmicutes	c__Clostridia	o__Lachnospirales	f__Lachnospiraceae	g__unclassified_f__Lachnospiraceae	s__unclassified_f__Lachnospiraceae	ASV1570	1	2.11214e-06	0	0	0	0	0	0	0	0	0	0	0	0	0	0	0	0	0	0	0	0	0	0	0	0	0	1	0	0	0
d__Bacteria	k__norank_d__Bacteria	p__Proteobacteria	c__Gammaproteobacteria	o__Pseudomonadales	f__Pseudomonadaceae	g__Pseudomonas	s__unclassified_g__Pseudomonas	ASV203	1	2.11214e-06	0	0	0	0	0	0	0	0	0	0	1	0	0	0	0	0	0	0	0	0	0	0	0	0	0	0	0	0	0
d__Bacteria	k__norank_d__Bacteria	p__Bacteroidota	c__Bacteroidia	o__Bacteroidales	f__Muribaculaceae	g__norank_f__Muribaculaceae	s__unclassified_g__norank_f__Muribaculaceae	ASV592	96	0.000202765	0	0	0	0	0	0	0	0	0	0	0	0	0	0	0	0	0	70	0	0	0	0	0	0	26	0	0	0	0
d__Bacteria	k__norank_d__Bacteria	p__Firmicutes	c__Clostridia	o__Lachnospirales	f__Lachnospiraceae	g__Lachnospiraceae_NK4A136_group	s__unclassified_g__Lachnospiraceae_NK4A136_group	ASV1531	63	0.000133065	0	0	0	0	0	0	0	0	0	0	0	0	0	0	39	0	0	0	0	0	0	24	0	0	0	0	0	0	0
d__Bacteria	k__norank_d__Bacteria	p__Bacteroidota	c__Bacteroidia	o__Bacteroidales	f__Bacteroidaceae	g__Bacteroides	s__unclassified_g__Bacteroides	ASV570	6	1.26728e-05	0	0	0	0	0	0	0	0	0	0	0	0	0	0	0	0	0	0	0	6	0	0	0	0	0	0	0	0	0
d__Bacteria	k__norank_d__Bacteria	p__Firmicutes	c__Clostridia	o__unclassified_c__Clostridia	f__unclassified_c__Clostridia	g__unclassified_c__Clostridia	s__unclassified_c__Clostridia	ASV2590	1	2.11214e-06	0	0	0	0	0	0	0	0	0	0	0	0	0	0	0	0	0	0	0	0	0	0	0	0	0	0	1	0	0
d__Bacteria	k__norank_d__Bacteria	p__Firmicutes	c__Clostridia	o__Clostridia_UCG-014	f__norank_o__Clostridia_UCG-014	g__norank_f__norank_o__Clostridia_UCG-014	s__unclassified_g__norank_f__norank_o__Clostridia_UCG-014	ASV1845	243	0.000513249	5	0	0	0	0	86	9	0	0	0	7	0	0	0	7	18	1	0	0	0	0	15	28	0	35	32	0	0	0
d__Bacteria	k__norank_d__Bacteria	p__Firmicutes	c__Clostridia	o__Clostridia_UCG-014	f__norank_o__Clostridia_UCG-014	g__norank_f__norank_o__Clostridia_UCG-014	s__unclassified_g__norank_f__norank_o__Clostridia_UCG-014	ASV1844	2	4.22428e-06	0	0	0	0	0	0	0	0	0	0	0	0	0	0	0	0	2	0	0	0	0	0	0	0	0	0	0	0	0
d__Bacteria	k__norank_d__Bacteria	p__Bacteroidota	c__Bacteroidia	o__Bacteroidales	f__Muribaculaceae	g__norank_f__Muribaculaceae	s__uncultured_Bacteroidales_bacterium_g__norank_f__Muribaculaceae	ASV445	31	6.54763e-05	0	0	0	0	0	0	0	0	0	0	0	0	0	0	0	0	6	0	0	0	0	15	0	0	10	0	0	0	0
d__Bacteria	k__norank_d__Bacteria	p__Firmicutes	c__Clostridia	o__Monoglobales	f__Monoglobaceae	g__Monoglobus	s__uncultured_organism_g__Monoglobus	ASV1477	6	1.26728e-05	0	0	0	0	0	0	0	0	0	0	0	0	0	0	0	0	0	0	0	3	0	0	3	0	0	0	0	0	0
d__Bacteria	k__norank_d__Bacteria	p__Deferribacterota	c__Deferribacteres	o__Deferribacterales	f__Deferribacteraceae	g__Mucispirillum	s__uncultured_bacterium_g__Mucispirillum	ASV234	1106	0.00233602	83	0	0	0	4	0	4	12	356	14	51	18	6	6	0	4	130	25	31	7	18	45	28	11	7	0	18	82	146
d__Bacteria	k__norank_d__Bacteria	p__Firmicutes	c__Clostridia	o__Peptococcales	f__Peptococcaceae	g__norank_f__Peptococcaceae	s__unclassified_g__norank_f__Peptococcaceae	ASV304	77	0.000162635	0	0	0	0	0	0	0	0	0	0	0	0	0	0	0	0	0	0	0	0	5	0	0	0	0	0	3	0	69
d__Bacteria	k__norank_d__Bacteria	p__Firmicutes	c__Clostridia	o__Oscillospirales	f__Ruminococcaceae	g__norank_f__Ruminococcaceae	s__unclassified_g__norank_f__Ruminococcaceae	ASV2377	108	0.000228111	8	0	0	0	0	0	0	0	0	0	0	1	0	3	4	0	0	0	6	5	0	2	21	0	0	2	0	53	3
d__Bacteria	k__norank_d__Bacteria	p__Firmicutes	c__Clostridia	o__Lachnospirales	f__Lachnospiraceae	g__Lachnospiraceae_NK4A136_group	s__Clostridiales_bacterium_CIEAF_020	ASV1781	332	0.00070123	8	0	0	0	0	0	0	0	0	0	1	0	0	0	12	2	0	0	6	181	2	0	0	0	0	0	0	95	25
d__Bacteria	k__norank_d__Bacteria	p__Firmicutes	c__Clostridia	o__Oscillospirales	f__Oscillospiraceae	g__NK4A214_group	s__unclassified_g__NK4A214_group	ASV1416	165	0.000348503	7	0	2	5	1	0	0	0	4	0	0	2	0	12	11	0	5	12	2	0	6	5	24	4	0	10	8	0	45
d__Bacteria	k__norank_d__Bacteria	p__Bacteroidota	c__Bacteroidia	o__Bacteroidales	f__Muribaculaceae	g__norank_f__Muribaculaceae	s__uncultured_bacterium_g__norank_f__Muribaculaceae	ASV407	2	4.22428e-06	0	0	0	0	0	0	0	0	0	0	0	0	0	0	0	0	0	0	0	0	0	0	0	0	0	0	0	0	2
d__Bacteria	k__norank_d__Bacteria	p__Bacteroidota	c__Bacteroidia	o__Bacteroidales	f__Prevotellaceae	g__unclassified_f__Prevotellaceae	s__unclassified_f__Prevotellaceae	ASV737	19	4.01306e-05	0	3	0	0	0	0	0	0	0	0	0	0	0	0	0	0	0	0	1	11	0	0	4	0	0	0	0	0	0
d__Bacteria	k__norank_d__Bacteria	p__Firmicutes	c__Clostridia	o__unclassified_c__Clostridia	f__unclassified_c__Clostridia	g__unclassified_c__Clostridia	s__unclassified_c__Clostridia	ASV2116	2	4.22428e-06	0	0	0	0	0	0	0	0	0	0	0	0	0	0	0	0	0	0	0	0	0	0	0	0	2	0	0	0	0
d__Bacteria	k__norank_d__Bacteria	p__Firmicutes	c__Clostridia	o__Lachnospirales	f__Lachnospiraceae	g__unclassified_f__Lachnospiraceae	s__unclassified_f__Lachnospiraceae	ASV1997	86	0.000181644	0	0	0	0	0	0	0	0	0	0	0	0	11	0	2	0	0	7	0	3	0	0	3	3	6	4	21	21	5
d__Bacteria	k__norank_d__Bacteria	p__Bacteroidota	c__Bacteroidia	o__Bacteroidales	f__Muribaculaceae	g__norank_f__Muribaculaceae	s__uncultured_bacterium_g__norank_f__Muribaculaceae	ASV404	2	4.22428e-06	0	0	0	0	0	0	0	0	0	0	0	0	0	0	0	0	0	2	0	0	0	0	0	0	0	0	0	0	0
d__Bacteria	k__norank_d__Bacteria	p__Bacteroidota	c__Bacteroidia	o__Bacteroidales	f__Muribaculaceae	g__norank_f__Muribaculaceae	s__uncultured_bacterium_g__norank_f__Muribaculaceae	ASV925	87	0.000183756	0	4	0	0	2	0	0	4	0	0	0	0	0	0	2	0	0	2	10	0	17	0	0	11	21	12	0	2	0
d__Bacteria	k__norank_d__Bacteria	p__Bacteroidota	c__Bacteroidia	o__Bacteroidales	f__Muribaculaceae	g__norank_f__Muribaculaceae	s__uncultured_bacterium_g__norank_f__Muribaculaceae	ASV924	3	6.33641e-06	0	0	0	0	0	0	0	0	0	0	0	0	0	0	0	0	0	3	0	0	0	0	0	0	0	0	0	0	0
d__Bacteria	k__norank_d__Bacteria	p__Firmicutes	c__Clostridia	o__Lachnospirales	f__Lachnospiraceae	g__unclassified_f__Lachnospiraceae	s__unclassified_f__Lachnospiraceae	ASV1999	2	4.22428e-06	0	0	0	0	0	0	0	0	0	0	0	0	0	0	0	0	0	2	0	0	0	0	0	0	0	0	0	0	0
d__Bacteria	k__norank_d__Bacteria	p__Firmicutes	c__Clostridia	o__Lachnospirales	f__Lachnospiraceae	g__unclassified_f__Lachnospiraceae	s__unclassified_f__Lachnospiraceae	ASV1751	2	4.22428e-06	0	0	0	0	0	0	0	0	0	0	0	0	0	0	0	2	0	0	0	0	0	0	0	0	0	0	0	0	0
d__Bacteria	k__norank_d__Bacteria	p__Proteobacteria	c__Gammaproteobacteria	o__Enterobacterales	f__Enterobacteriaceae	g__unclassified_f__Enterobacteriaceae	s__unclassified_f__Enterobacteriaceae	ASV149	1	2.11214e-06	0	1	0	0	0	0	0	0	0	0	0	0	0	0	0	0	0	0	0	0	0	0	0	0	0	0	0	0	0
d__Bacteria	k__norank_d__Bacteria	p__Firmicutes	c__Clostridia	o__Lachnospirales	f__Lachnospiraceae	g__unclassified_f__Lachnospiraceae	s__unclassified_f__Lachnospiraceae	ASV2010	9	1.90092e-05	0	0	0	0	0	0	0	0	0	0	0	0	0	0	0	0	0	0	0	0	0	0	0	0	0	0	9	0	0
d__Bacteria	k__norank_d__Bacteria	p__Firmicutes	c__Clostridia	o__Lachnospirales	f__Lachnospiraceae	g__A2	s__unclassified_g__A2	ASV2581	5	1.05607e-05	0	0	0	0	0	0	0	0	0	0	0	0	0	0	0	0	0	0	0	0	0	0	0	0	5	0	0	0	0
d__Bacteria	k__norank_d__Bacteria	p__Firmicutes	c__unclassified_p__Firmicutes	o__unclassified_p__Firmicutes	f__unclassified_p__Firmicutes	g__unclassified_p__Firmicutes	s__unclassified_p__Firmicutes	ASV213	4	8.44855e-06	0	0	0	0	0	0	0	0	0	0	0	0	4	0	0	0	0	0	0	0	0	0	0	0	0	0	0	0	0
d__Bacteria	k__norank_d__Bacteria	p__Firmicutes	c__Clostridia	o__Oscillospirales	f__Oscillospiraceae	g__NK4A214_group	s__unclassified_g__NK4A214_group	ASV1332	972	0.002053	17	37	0	10	4	27	0	10	5	9	14	15	20	16	62	170	99	41	66	10	76	52	4	53	17	62	3	45	28
d__Bacteria	k__norank_d__Bacteria	p__Bacteroidota	c__Bacteroidia	o__Bacteroidales	f__unclassified_o__Bacteroidales	g__unclassified_o__Bacteroidales	s__unclassified_o__Bacteroidales	ASV958	1	2.11214e-06	0	0	0	0	0	0	0	0	0	0	0	0	0	0	0	0	0	0	0	0	0	0	0	0	0	1	0	0	0
d__Bacteria	k__norank_d__Bacteria	p__Proteobacteria	c__Alphaproteobacteria	o__Rhizobiales	f__Rhizobiaceae	g__Allorhizobium-Neorhizobium-Pararhizobium-Rhizobium	s__unclassified_g__Allorhizobium-Neorhizobium-Pararhizobium-Rhizobium	ASV2322	1	2.11214e-06	0	0	0	0	0	0	0	0	0	0	0	0	0	0	0	0	0	0	0	0	0	0	0	0	1	0	0	0	0
d__Bacteria	k__norank_d__Bacteria	p__Firmicutes	c__Clostridia	o__Lachnospirales	f__Lachnospiraceae	g__unclassified_f__Lachnospiraceae	s__unclassified_f__Lachnospiraceae	ASV2690	22	4.6467e-05	0	0	0	0	0	0	0	0	0	0	0	3	0	0	0	0	0	0	0	0	0	0	0	0	0	0	0	19	0
d__Bacteria	k__norank_d__Bacteria	p__Firmicutes	c__Clostridia	o__Lachnospirales	f__Lachnospiraceae	g__unclassified_f__Lachnospiraceae	s__unclassified_f__Lachnospiraceae	ASV2423	8	1.68971e-05	0	0	0	0	0	0	0	0	0	0	0	0	0	0	0	0	0	0	0	0	0	0	0	0	0	4	4	0	0
d__Bacteria	k__norank_d__Bacteria	p__Firmicutes	c__Clostridia	o__Lachnospirales	f__Lachnospiraceae	g__unclassified_f__Lachnospiraceae	s__unclassified_f__Lachnospiraceae	ASV2389	40	8.44855e-05	0	0	0	0	0	0	0	0	0	0	0	0	0	0	7	0	0	4	1	0	7	3	0	0	11	0	0	7	0
d__Bacteria	k__norank_d__Bacteria	p__Firmicutes	c__Clostridia	o__Oscillospirales	f__Oscillospiraceae	g__norank_f__Oscillospiraceae	s__unclassified_g__norank_f__Oscillospiraceae	ASV1699	1	2.11214e-06	0	0	0	0	0	0	0	0	0	0	0	0	0	1	0	0	0	0	0	0	0	0	0	0	0	0	0	0	0
d__Bacteria	k__norank_d__Bacteria	p__Firmicutes	c__Clostridia	o__Oscillospirales	f__Ruminococcaceae	g__norank_f__Ruminococcaceae	s__unclassified_g__norank_f__Ruminococcaceae	ASV2471	1	2.11214e-06	0	0	0	0	0	0	0	0	0	0	0	0	0	0	0	0	0	1	0	0	0	0	0	0	0	0	0	0	0
d__Bacteria	k__norank_d__Bacteria	p__Firmicutes	c__Clostridia	o__Oscillospirales	f__Ruminococcaceae	g__Negativibacillus	s__unclassified_g__Negativibacillus	ASV1761	216	0.000456222	0	0	0	0	0	0	0	0	0	0	14	0	0	0	39	0	21	42	47	0	9	0	2	0	12	22	0	8	0
d__Bacteria	k__norank_d__Bacteria	p__Firmicutes	c__Clostridia	o__Peptostreptococcales-Tissierellales	f__Anaerovoracaceae	g__Eubacterium_nodatum_group	s__unclassified_g__Eubacterium_nodatum_group	ASV1810	118	0.000249232	15	15	0	0	6	0	0	6	0	7	0	12	3	0	0	0	1	4	0	3	7	9	4	4	14	7	0	1	0
d__Bacteria	k__norank_d__Bacteria	p__Bacteroidota	c__Bacteroidia	o__Bacteroidales	f__Muribaculaceae	g__norank_f__Muribaculaceae	s__unclassified_g__norank_f__Muribaculaceae	ASV963	7	1.4785e-05	0	0	0	0	0	0	0	0	0	0	0	0	0	0	0	0	0	0	0	0	0	0	0	0	0	7	0	0	0
d__Bacteria	k__norank_d__Bacteria	p__Firmicutes	c__Clostridia	o__Lachnospirales	f__Lachnospiraceae	g__unclassified_f__Lachnospiraceae	s__unclassified_f__Lachnospiraceae	ASV2665	15	3.16821e-05	0	0	0	0	0	0	0	0	0	0	0	0	0	0	0	0	0	0	0	0	0	0	0	0	0	0	0	15	0
d__Bacteria	k__norank_d__Bacteria	p__Bacteroidota	c__Bacteroidia	o__Bacteroidales	f__Muribaculaceae	g__norank_f__Muribaculaceae	s__uncultured_bacterium_g__norank_f__Muribaculaceae	ASV1106	1	2.11214e-06	0	0	0	0	0	0	0	0	0	0	0	0	0	0	0	0	0	0	0	0	1	0	0	0	0	0	0	0	0
d__Bacteria	k__norank_d__Bacteria	p__Bacteroidota	c__Bacteroidia	o__Bacteroidales	f__Muribaculaceae	g__norank_f__Muribaculaceae	s__uncultured_bacterium_g__norank_f__Muribaculaceae	ASV1170	143	0.000302036	0	0	0	0	0	100	0	0	0	0	0	0	0	0	40	0	3	0	0	0	0	0	0	0	0	0	0	0	0
d__Bacteria	k__norank_d__Bacteria	p__Bacteroidota	c__Bacteroidia	o__Bacteroidales	f__Muribaculaceae	g__norank_f__Muribaculaceae	s__uncultured_bacterium_g__norank_f__Muribaculaceae	ASV1171	2	4.22428e-06	0	0	0	0	0	0	0	0	0	0	0	0	0	0	0	0	0	0	0	0	0	0	0	0	0	0	0	2	0
d__Bacteria	k__norank_d__Bacteria	p__Firmicutes	c__Clostridia	o__Lachnospirales	f__Lachnospiraceae	g__unclassified_f__Lachnospiraceae	s__unclassified_f__Lachnospiraceae	ASV2662	401	0.000846967	44	9	2	0	0	0	0	0	0	0	0	1	4	1	1	3	13	14	4	2	5	0	7	5	10	3	26	20	227
d__Bacteria	k__norank_d__Bacteria	p__Firmicutes	c__Bacilli	o__Lactobacillales	f__Lactobacillaceae	g__Lactobacillus	s__unclassified_g__Lactobacillus	ASV15	2	4.22428e-06	2	0	0	0	0	0	0	0	0	0	0	0	0	0	0	0	0	0	0	0	0	0	0	0	0	0	0	0	0
d__Bacteria	k__norank_d__Bacteria	p__Firmicutes	c__Clostridia	o__Lachnospirales	f__Lachnospiraceae	g__unclassified_f__Lachnospiraceae	s__unclassified_f__Lachnospiraceae	ASV2668	1	2.11214e-06	0	0	0	0	0	0	0	0	0	0	0	0	0	0	0	0	0	0	0	0	0	0	1	0	0	0	0	0	0
d__Bacteria	k__norank_d__Bacteria	p__Bacteroidota	c__Bacteroidia	o__Bacteroidales	f__unclassified_o__Bacteroidales	g__unclassified_o__Bacteroidales	s__unclassified_o__Bacteroidales	ASV861	1	2.11214e-06	0	0	0	0	0	0	0	0	0	0	0	0	0	0	0	0	0	0	0	0	0	0	0	1	0	0	0	0	0
d__Bacteria	k__norank_d__Bacteria	p__Proteobacteria	c__Gammaproteobacteria	o__Pseudomonadales	f__Moraxellaceae	g__Acinetobacter	s__unclassified_g__Acinetobacter	ASV17	1	2.11214e-06	0	0	0	0	0	0	0	0	0	0	0	0	0	0	0	0	0	0	0	0	0	1	0	0	0	0	0	0	0
d__Bacteria	k__norank_d__Bacteria	p__Firmicutes	c__Clostridia	o__Oscillospirales	f__Ruminococcaceae	g__norank_f__Ruminococcaceae	s__uncultured_bacterium_g__norank_f__Ruminococcaceae	ASV2492	1	2.11214e-06	1	0	0	0	0	0	0	0	0	0	0	0	0	0	0	0	0	0	0	0	0	0	0	0	0	0	0	0	0
d__Bacteria	k__norank_d__Bacteria	p__Bacteroidota	c__Bacteroidia	o__Bacteroidales	f__Muribaculaceae	g__norank_f__Muribaculaceae	s__uncultured_bacterium_g__norank_f__Muribaculaceae	ASV285	3	6.33641e-06	0	0	0	0	0	0	0	0	0	0	0	0	0	0	0	0	0	0	0	0	0	0	0	0	0	3	0	0	0
d__Bacteria	k__norank_d__Bacteria	p__Actinobacteriota	c__Coriobacteriia	o__Coriobacteriales	f__Eggerthellaceae	g__Enterorhabdus	s__uncultured_bacterium_g__Enterorhabdus	ASV2759	16	3.37942e-05	16	0	0	0	0	0	0	0	0	0	0	0	0	0	0	0	0	0	0	0	0	0	0	0	0	0	0	0	0
d__Bacteria	k__norank_d__Bacteria	p__Firmicutes	c__Clostridia	o__Lachnospirales	f__Lachnospiraceae	g__unclassified_f__Lachnospiraceae	s__unclassified_f__Lachnospiraceae	ASV137	4	8.44855e-06	0	0	0	0	0	0	0	0	0	0	0	0	0	0	0	0	0	0	0	0	0	0	0	0	0	0	0	0	4
d__Bacteria	k__norank_d__Bacteria	p__Bacteroidota	c__Bacteroidia	o__Bacteroidales	f__Muribaculaceae	g__norank_f__Muribaculaceae	s__uncultured_bacterium_g__norank_f__Muribaculaceae	ASV928	3	6.33641e-06	0	0	0	0	0	0	0	0	0	0	0	0	0	0	0	0	0	0	0	3	0	0	0	0	0	0	0	0	0
d__Bacteria	k__norank_d__Bacteria	p__Firmicutes	c__Bacilli	o__RF39	f__norank_o__RF39	g__norank_f__norank_o__RF39	s__unclassified_g__norank_f__norank_o__RF39	ASV63	10	2.11214e-05	0	0	0	0	0	0	0	0	0	0	0	0	0	0	0	0	0	0	0	0	0	0	10	0	0	0	0	0	0
d__Bacteria	k__norank_d__Bacteria	p__Firmicutes	c__Clostridia	o__Lachnospirales	f__Lachnospiraceae	g__unclassified_f__Lachnospiraceae	s__unclassified_f__Lachnospiraceae	ASV2380	202	0.000426652	11	0	0	0	0	58	0	0	0	0	0	0	0	0	0	0	133	0	0	0	0	0	0	0	0	0	0	0	0
d__Bacteria	k__norank_d__Bacteria	p__Firmicutes	c__Clostridia	o__Lachnospirales	f__Lachnospiraceae	g__unclassified_f__Lachnospiraceae	s__unclassified_f__Lachnospiraceae	ASV2261	653	0.00137923	77	0	0	0	3	0	0	0	0	0	0	0	0	0	0	0	0	3	0	229	0	5	7	0	326	0	3	0	0
d__Bacteria	k__norank_d__Bacteria	p__Firmicutes	c__Bacilli	o__RF39	f__norank_o__RF39	g__norank_f__norank_o__RF39	s__unclassified_g__norank_f__norank_o__RF39	ASV69	1	2.11214e-06	0	0	0	0	0	0	0	0	0	0	0	0	0	0	0	0	0	0	0	0	0	0	0	0	0	1	0	0	0
d__Bacteria	k__norank_d__Bacteria	p__Bacteroidota	c__Bacteroidia	o__Bacteroidales	f__Muribaculaceae	g__norank_f__Muribaculaceae	s__uncultured_bacterium_g__norank_f__Muribaculaceae	ASV694	31	6.54763e-05	0	31	0	0	0	0	0	0	0	0	0	0	0	0	0	0	0	0	0	0	0	0	0	0	0	0	0	0	0
d__Bacteria	k__norank_d__Bacteria	p__Firmicutes	c__Clostridia	o__Lachnospirales	f__Lachnospiraceae	g__unclassified_f__Lachnospiraceae	s__unclassified_f__Lachnospiraceae	ASV2264	36	7.6037e-05	0	0	0	0	0	0	0	0	0	0	0	0	0	0	0	0	0	0	0	0	0	36	0	0	0	0	0	0	0
d__Bacteria	k__norank_d__Bacteria	p__Bacteroidota	c__Bacteroidia	o__Bacteroidales	f__Muribaculaceae	g__norank_f__Muribaculaceae	s__uncultured_bacterium_g__norank_f__Muribaculaceae	ASV692	1	2.11214e-06	0	0	0	0	0	0	0	0	0	0	0	0	0	0	0	0	0	0	0	0	1	0	0	0	0	0	0	0	0
d__Bacteria	k__norank_d__Bacteria	p__Firmicutes	c__Clostridia	o__Lachnospirales	f__Lachnospiraceae	g__unclassified_f__Lachnospiraceae	s__unclassified_f__Lachnospiraceae	ASV2266	284	0.000599847	0	4	0	0	0	0	1	0	0	0	10	4	0	0	0	81	16	0	0	9	20	0	0	0	58	11	67	0	3
d__Bacteria	k__norank_d__Bacteria	p__Firmicutes	c__Clostridia	o__Peptostreptococcales-Tissierellales	f__Anaerovoracaceae	g__Eubacterium_brachy_group	s__uncultured_bacterium_g__Eubacterium_brachy_group	ASV1653	26	5.49156e-05	0	0	0	0	0	0	0	0	0	0	0	0	0	0	4	0	6	2	2	1	0	3	0	5	3	0	0	0	0
d__Bacteria	k__norank_d__Bacteria	p__Bacteroidota	c__Bacteroidia	o__Bacteroidales	f__Muribaculaceae	g__norank_f__Muribaculaceae	s__unclassified_g__norank_f__Muribaculaceae	ASV813	2	4.22428e-06	0	0	0	0	0	0	0	0	0	0	0	0	0	0	0	0	0	0	0	0	0	0	0	2	0	0	0	0	0
d__Bacteria	k__norank_d__Bacteria	p__Bacteroidota	c__Bacteroidia	o__Bacteroidales	f__Muribaculaceae	g__norank_f__Muribaculaceae	s__uncultured_bacterium_g__norank_f__Muribaculaceae	ASV458	103	0.00021755	0	0	0	0	0	0	0	0	0	0	3	0	0	0	3	0	12	5	8	20	12	0	0	23	0	11	2	4	0
d__Bacteria	k__norank_d__Bacteria	p__Firmicutes	c__Clostridia	o__Peptostreptococcales-Tissierellales	f__Anaerovoracaceae	g__Eubacterium_brachy_group	s__uncultured_bacterium_g__Eubacterium_brachy_group	ASV1655	125	0.000264017	6	0	0	0	0	5	0	1	0	0	4	0	0	0	10	11	24	0	2	4	9	20	0	13	12	4	0	0	0
d__Bacteria	k__norank_d__Bacteria	p__Bacteroidota	c__Bacteroidia	o__Bacteroidales	f__Muribaculaceae	g__norank_f__Muribaculaceae	s__unclassified_g__norank_f__Muribaculaceae	ASV819	5	1.05607e-05	0	0	0	0	0	0	0	0	0	0	0	0	0	0	0	0	0	0	0	5	0	0	0	0	0	0	0	0	0
d__Bacteria	k__norank_d__Bacteria	p__Firmicutes	c__Clostridia	o__Lachnospirales	f__Lachnospiraceae	g__unclassified_f__Lachnospiraceae	s__unclassified_f__Lachnospiraceae	ASV2067	2	4.22428e-06	0	0	0	0	0	0	0	0	0	0	0	0	0	0	0	0	0	0	0	0	0	0	0	0	0	2	0	0	0
d__Bacteria	k__norank_d__Bacteria	p__Bacteroidota	c__Bacteroidia	o__Bacteroidales	f__Muribaculaceae	g__norank_f__Muribaculaceae	s__uncultured_bacterium_g__norank_f__Muribaculaceae	ASV453	1	2.11214e-06	0	0	0	0	0	0	0	0	0	0	0	0	0	0	0	0	0	0	0	0	0	0	0	1	0	0	0	0	0
d__Bacteria	k__norank_d__Bacteria	p__Firmicutes	c__Clostridia	o__Lachnospirales	f__Lachnospiraceae	g__unclassified_f__Lachnospiraceae	s__unclassified_f__Lachnospiraceae	ASV2065	24	5.06913e-05	0	0	0	0	1	0	0	0	0	0	0	0	0	0	1	0	13	0	5	4	0	0	0	0	0	0	0	0	0
d__Bacteria	k__norank_d__Bacteria	p__Firmicutes	c__Clostridia	o__Clostridia_UCG-014	f__norank_o__Clostridia_UCG-014	g__norank_f__norank_o__Clostridia_UCG-014	s__unclassified_g__norank_f__norank_o__Clostridia_UCG-014	ASV2169	10	2.11214e-05	0	0	0	0	0	0	0	0	0	0	0	0	0	0	0	10	0	0	0	0	0	0	0	0	0	0	0	0	0
d__Bacteria	k__norank_d__Bacteria	p__Bacteroidota	c__Bacteroidia	o__Bacteroidales	f__Rikenellaceae	g__Alistipes	s__uncultured_bacterium_g__Alistipes	ASV604	2	4.22428e-06	0	0	0	0	0	0	0	0	0	0	0	0	0	0	0	0	0	0	0	0	2	0	0	0	0	0	0	0	0
d__Bacteria	k__norank_d__Bacteria	p__Firmicutes	c__Bacilli	o__RF39	f__norank_o__RF39	g__norank_f__norank_o__RF39	s__unclassified_g__norank_f__norank_o__RF39	ASV71	4	8.44855e-06	0	0	0	0	0	0	0	0	0	0	0	0	0	0	0	0	0	0	0	0	0	4	0	0	0	0	0	0	0
d__Bacteria	k__norank_d__Bacteria	p__Firmicutes	c__Clostridia	o__Oscillospirales	f__Oscillospiraceae	g__UCG-005	s__uncultured_Clostridiales_bacterium_g__UCG-005	ASV1363	365	0.00077093	0	0	0	0	0	0	0	0	8	0	5	2	0	22	51	28	0	3	12	6	31	0	35	3	0	24	15	91	29
d__Bacteria	k__norank_d__Bacteria	p__Actinobacteriota	c__Coriobacteriia	o__Coriobacteriales	f__Eggerthellaceae	g__Enterorhabdus	s__mouse_gut_metagenome_g__Enterorhabdus	ASV2832	1	2.11214e-06	0	0	0	0	0	0	0	0	0	0	0	0	0	0	0	1	0	0	0	0	0	0	0	0	0	0	0	0	0
d__Bacteria	k__norank_d__Bacteria	p__Firmicutes	c__Clostridia	o__Oscillospirales	f__Oscillospiraceae	g__unclassified_f__Oscillospiraceae	s__unclassified_f__Oscillospiraceae	ASV1519	4	8.44855e-06	0	0	0	0	0	0	0	0	0	0	0	0	0	0	0	0	0	0	0	0	0	0	0	0	0	0	0	4	0
d__Bacteria	k__norank_d__Bacteria	p__Firmicutes	c__Clostridia	o__Oscillospirales	f__Oscillospiraceae	g__Colidextribacter	s__unclassified_g__Colidextribacter	ASV1270	327	0.000690669	12	9	0	0	0	0	0	0	0	0	0	0	0	0	7	11	0	21	0	11	15	32	24	6	13	6	39	0	121
d__Bacteria	k__norank_d__Bacteria	p__Firmicutes	c__Clostridia	o__Oscillospirales	f__Oscillospiraceae	g__unclassified_f__Oscillospiraceae	s__unclassified_f__Oscillospiraceae	ASV1512	43	9.08219e-05	0	0	0	0	0	0	0	0	0	0	0	0	0	0	0	2	0	0	0	0	0	0	0	24	0	0	0	17	0
d__Bacteria	k__norank_d__Bacteria	p__Firmicutes	c__Clostridia	o__Oscillospirales	f__Oscillospiraceae	g__Colidextribacter	s__unclassified_g__Colidextribacter	ASV550	2	4.22428e-06	2	0	0	0	0	0	0	0	0	0	0	0	0	0	0	0	0	0	0	0	0	0	0	0	0	0	0	0	0
d__Bacteria	k__norank_d__Bacteria	p__Firmicutes	c__Clostridia	o__Clostridia_vadinBB60_group	f__norank_o__Clostridia_vadinBB60_group	g__norank_f__norank_o__Clostridia_vadinBB60_group	s__uncultured_bacterium_g__norank_f__norank_o__Clostridia_vadinBB60_group	ASV1293	1	2.11214e-06	0	0	0	0	0	0	0	0	0	0	0	1	0	0	0	0	0	0	0	0	0	0	0	0	0	0	0	0	0
d__Bacteria	k__norank_d__Bacteria	p__Firmicutes	c__Clostridia	o__Clostridia_vadinBB60_group	f__norank_o__Clostridia_vadinBB60_group	g__norank_f__norank_o__Clostridia_vadinBB60_group	s__uncultured_bacterium_g__norank_f__norank_o__Clostridia_vadinBB60_group	ASV1296	1	2.11214e-06	0	0	0	0	0	0	0	0	0	0	0	0	0	0	1	0	0	0	0	0	0	0	0	0	0	0	0	0	0
d__Bacteria	k__norank_d__Bacteria	p__Bacteroidota	c__Bacteroidia	o__Bacteroidales	f__unclassified_o__Bacteroidales	g__unclassified_o__Bacteroidales	s__unclassified_o__Bacteroidales	ASV1103	1	2.11214e-06	0	0	0	0	0	0	0	1	0	0	0	0	0	0	0	0	0	0	0	0	0	0	0	0	0	0	0	0	0
d__Bacteria	k__norank_d__Bacteria	p__Firmicutes	c__Clostridia	o__Clostridia_vadinBB60_group	f__norank_o__Clostridia_vadinBB60_group	g__norank_f__norank_o__Clostridia_vadinBB60_group	s__uncultured_bacterium_g__norank_f__norank_o__Clostridia_vadinBB60_group	ASV16	1	2.11214e-06	0	0	0	0	0	0	0	0	0	0	0	0	0	0	0	0	0	0	0	0	0	1	0	0	0	0	0	0	0
d__Bacteria	k__norank_d__Bacteria	p__Firmicutes	c__Clostridia	o__Peptostreptococcales-Tissierellales	f__Anaerovoracaceae	g__Eubacterium_nodatum_group	s__unclassified_g__Eubacterium_nodatum_group	ASV2753	1	2.11214e-06	0	0	0	0	0	0	0	0	0	0	0	0	0	0	0	0	0	0	0	0	1	0	0	0	0	0	0	0	0
d__Bacteria	k__norank_d__Bacteria	p__Firmicutes	c__Clostridia	o__Lachnospirales	f__Lachnospiraceae	g__unclassified_f__Lachnospiraceae	s__unclassified_f__Lachnospiraceae	ASV447	2	4.22428e-06	0	0	0	0	0	0	0	0	0	0	0	0	0	0	0	0	0	0	0	0	0	0	0	0	2	0	0	0	0
d__Bacteria	k__norank_d__Bacteria	p__Firmicutes	c__Clostridia	o__unclassified_c__Clostridia	f__unclassified_c__Clostridia	g__unclassified_c__Clostridia	s__unclassified_c__Clostridia	ASV1643	1	2.11214e-06	0	0	0	0	0	0	0	0	0	0	0	0	0	0	0	0	0	0	0	0	0	0	0	1	0	0	0	0	0
d__Bacteria	k__norank_d__Bacteria	p__Firmicutes	c__Clostridia	o__Lachnospirales	f__Lachnospiraceae	g__unclassified_f__Lachnospiraceae	s__unclassified_f__Lachnospiraceae	ASV2697	2	4.22428e-06	0	0	0	0	0	0	0	0	0	0	0	0	0	0	0	0	0	0	0	0	0	0	0	0	2	0	0	0	0
d__Bacteria	k__norank_d__Bacteria	p__Firmicutes	c__Bacilli	o__Lactobacillales	f__Lactobacillaceae	g__Lactobacillus	s__unclassified_g__Lactobacillus	ASV210	25	5.28034e-05	0	0	0	0	0	0	0	25	0	0	0	0	0	0	0	0	0	0	0	0	0	0	0	0	0	0	0	0	0
d__Bacteria	k__norank_d__Bacteria	p__Proteobacteria	c__Alphaproteobacteria	o__Azospirillales	f__Azospirillaceae	g__Skermanella	s__unclassified_g__Skermanella	ASV2637	1	2.11214e-06	0	0	0	0	0	0	0	0	0	0	0	0	0	0	0	0	0	0	0	1	0	0	0	0	0	0	0	0	0
d__Bacteria	k__norank_d__Bacteria	p__Bacteroidota	c__Bacteroidia	o__Bacteroidales	f__unclassified_o__Bacteroidales	g__unclassified_o__Bacteroidales	s__unclassified_o__Bacteroidales	ASV551	1	2.11214e-06	0	0	0	0	0	0	0	0	0	0	0	0	0	0	0	0	0	0	0	0	0	0	0	0	0	1	0	0	0
d__Bacteria	k__norank_d__Bacteria	p__Firmicutes	c__Clostridia	o__Oscillospirales	f__Eubacterium_coprostanoligenes_group	g__norank_f__Eubacterium_coprostanoligenes_group	s__unclassified_g__norank_f__Eubacterium_coprostanoligenes_group	ASV1943	3	6.33641e-06	0	0	0	0	2	0	0	0	0	0	0	0	0	0	0	0	0	0	0	0	0	0	0	0	1	0	0	0	0
d__Bacteria	k__norank_d__Bacteria	p__Patescibacteria	c__Saccharimonadia	o__Saccharimonadales	f__Saccharimonadaceae	g__Candidatus_Saccharimonas	s__uncultured_bacterium_g__Candidatus_Saccharimonas	ASV1715	193	0.000407643	16	14	9	0	0	36	0	0	0	0	0	0	0	15	0	0	33	0	0	0	20	0	43	0	0	0	0	2	5
d__Bacteria	k__norank_d__Bacteria	p__Bacteroidota	c__Bacteroidia	o__Bacteroidales	f__Muribaculaceae	g__norank_f__Muribaculaceae	s__uncultured_bacterium_g__norank_f__Muribaculaceae	ASV427	2	4.22428e-06	0	0	0	0	0	0	0	2	0	0	0	0	0	0	0	0	0	0	0	0	0	0	0	0	0	0	0	0	0
d__Bacteria	k__norank_d__Bacteria	p__Firmicutes	c__Clostridia	o__Clostridia_UCG-014	f__norank_o__Clostridia_UCG-014	g__norank_f__norank_o__Clostridia_UCG-014	s__unclassified_g__norank_f__norank_o__Clostridia_UCG-014	ASV2018	3	6.33641e-06	0	0	0	0	0	0	0	0	0	0	0	0	0	0	0	0	3	0	0	0	0	0	0	0	0	0	0	0	0
d__Bacteria	k__norank_d__Bacteria	p__Firmicutes	c__Clostridia	o__Christensenellales	f__Christensenellaceae	g__norank_f__Christensenellaceae	s__uncultured_bacterium_g__norank_f__Christensenellaceae	ASV1553	5	1.05607e-05	0	0	0	0	0	0	0	0	0	0	0	0	0	0	0	0	0	0	0	2	0	3	0	0	0	0	0	0	0
d__Bacteria	k__norank_d__Bacteria	p__Firmicutes	c__Clostridia	o__Oscillospirales	f__Oscillospiraceae	g__Oscillibacter	s__unclassified_g__Oscillibacter	ASV1624	2	4.22428e-06	0	2	0	0	0	0	0	0	0	0	0	0	0	0	0	0	0	0	0	0	0	0	0	0	0	0	0	0	0
d__Bacteria	k__norank_d__Bacteria	p__Firmicutes	c__Clostridia	o__Clostridia_UCG-014	f__norank_o__Clostridia_UCG-014	g__norank_f__norank_o__Clostridia_UCG-014	s__unclassified_g__norank_f__norank_o__Clostridia_UCG-014	ASV2015	3	6.33641e-06	0	0	0	0	0	0	0	0	0	0	0	2	0	0	0	0	0	0	0	0	0	1	0	0	0	0	0	0	0
d__Bacteria	k__norank_d__Bacteria	p__Firmicutes	c__Clostridia	o__Lachnospirales	f__Lachnospiraceae	g__unclassified_f__Lachnospiraceae	s__unclassified_f__Lachnospiraceae	ASV599	3	6.33641e-06	0	0	0	0	0	0	0	0	0	0	0	0	0	0	0	0	0	0	0	0	0	0	0	0	3	0	0	0	0
d__Bacteria	k__norank_d__Bacteria	p__Firmicutes	c__Clostridia	o__Clostridia_UCG-014	f__norank_o__Clostridia_UCG-014	g__norank_f__norank_o__Clostridia_UCG-014	s__unclassified_g__norank_f__norank_o__Clostridia_UCG-014	ASV2016	4	8.44855e-06	0	0	0	0	0	0	0	0	0	0	0	0	0	0	0	4	0	0	0	0	0	0	0	0	0	0	0	0	0
d__Bacteria	k__norank_d__Bacteria	p__Actinobacteriota	c__Actinobacteria	o__Kineosporiales	f__Kineosporiaceae	g__Quadrisphaera	s__Quadrisphaera_granulorum	ASV1206	1	2.11214e-06	0	0	0	0	0	0	0	0	0	0	0	0	0	0	0	0	0	0	1	0	0	0	0	0	0	0	0	0	0
d__Bacteria	k__norank_d__Bacteria	p__Firmicutes	c__Clostridia	o__Oscillospirales	f__Oscillospiraceae	g__unclassified_f__Oscillospiraceae	s__unclassified_f__Oscillospiraceae	ASV214	1	2.11214e-06	0	1	0	0	0	0	0	0	0	0	0	0	0	0	0	0	0	0	0	0	0	0	0	0	0	0	0	0	0
d__Bacteria	k__norank_d__Bacteria	p__Bacteroidota	c__Bacteroidia	o__Bacteroidales	f__Muribaculaceae	g__norank_f__Muribaculaceae	s__uncultured_bacterium_g__norank_f__Muribaculaceae	ASV423	2	4.22428e-06	0	0	0	0	0	0	0	0	0	0	0	0	0	0	0	0	0	0	0	0	0	0	0	0	0	2	0	0	0
d__Bacteria	k__norank_d__Bacteria	p__Firmicutes	c__Clostridia	o__Clostridia_UCG-014	f__norank_o__Clostridia_UCG-014	g__norank_f__norank_o__Clostridia_UCG-014	s__uncultured_Clostridiales_bacterium_g__norank_f__norank_o__Clostridia_UCG-014	ASV1272	63	0.000133065	0	0	0	2	5	21	0	4	0	0	0	0	0	0	1	10	0	4	2	0	0	0	8	0	6	0	0	0	0
d__Bacteria	k__norank_d__Bacteria	p__Bacteroidota	c__Bacteroidia	o__Bacteroidales	f__Muribaculaceae	g__norank_f__Muribaculaceae	s__unclassified_g__norank_f__Muribaculaceae	ASV1002	2	4.22428e-06	0	0	0	0	0	0	0	0	0	0	0	0	0	0	0	0	0	0	0	0	0	0	0	2	0	0	0	0	0
d__Bacteria	k__norank_d__Bacteria	p__Firmicutes	c__Clostridia	o__Lachnospirales	f__Lachnospiraceae	g__unclassified_f__Lachnospiraceae	s__unclassified_f__Lachnospiraceae	ASV1695	455	0.000961023	108	8	0	11	27	3	0	3	6	0	0	8	0	51	3	70	0	6	9	0	7	44	0	0	0	18	0	3	70
d__Bacteria	k__norank_d__Bacteria	p__Firmicutes	c__Clostridia	o__Lachnospirales	f__Lachnospiraceae	g__unclassified_f__Lachnospiraceae	s__unclassified_f__Lachnospiraceae	ASV2524	2	4.22428e-06	0	0	0	0	0	0	0	0	0	0	0	0	0	0	2	0	0	0	0	0	0	0	0	0	0	0	0	0	0
d__Bacteria	k__norank_d__Bacteria	p__Firmicutes	c__Clostridia	o__Lachnospirales	f__Lachnospiraceae	g__unclassified_f__Lachnospiraceae	s__unclassified_f__Lachnospiraceae	ASV1690	1	2.11214e-06	0	0	0	0	0	0	0	0	0	0	0	0	0	0	1	0	0	0	0	0	0	0	0	0	0	0	0	0	0
d__Bacteria	k__norank_d__Bacteria	p__Firmicutes	c__Clostridia	o__Lachnospirales	f__Lachnospiraceae	g__Lachnospiraceae_NK4A136_group	s__unclassified_g__Lachnospiraceae_NK4A136_group	ASV2376	1	2.11214e-06	0	0	0	0	0	0	0	0	0	0	0	0	0	0	0	0	0	0	0	0	0	0	0	0	0	0	0	1	0
d__Bacteria	k__norank_d__Bacteria	p__Firmicutes	c__Clostridia	o__Lachnospirales	f__Lachnospiraceae	g__Lachnospiraceae_UCG-001	s__uncultured_bacterium_g__Lachnospiraceae_UCG-001	ASV2559	3	6.33641e-06	0	0	0	0	0	0	0	0	0	0	0	0	0	0	0	0	3	0	0	0	0	0	0	0	0	0	0	0	0
d__Bacteria	k__norank_d__Bacteria	p__Bacteroidota	c__Bacteroidia	o__Bacteroidales	f__unclassified_o__Bacteroidales	g__unclassified_o__Bacteroidales	s__unclassified_o__Bacteroidales	ASV497	1	2.11214e-06	0	0	0	0	0	0	0	0	0	0	0	0	0	0	0	0	0	0	0	0	0	0	0	0	0	0	1	0	0
d__Bacteria	k__norank_d__Bacteria	p__Bacteroidota	c__Bacteroidia	o__Bacteroidales	f__Muribaculaceae	g__norank_f__Muribaculaceae	s__uncultured_Bacteroidales_bacterium_g__norank_f__Muribaculaceae	ASV762	151	0.000318933	0	0	0	0	0	0	0	0	0	0	0	20	0	0	0	0	0	0	0	11	0	0	0	54	0	0	30	0	36
d__Bacteria	k__norank_d__Bacteria	p__Firmicutes	c__Clostridia	o__Oscillospirales	f__Ruminococcaceae	g__norank_f__Ruminococcaceae	s__unclassified_g__norank_f__Ruminococcaceae	ASV2384	16	3.37942e-05	0	0	0	0	0	12	0	0	0	0	0	0	0	0	0	0	0	0	0	0	0	4	0	0	0	0	0	0	0
d__Bacteria	k__norank_d__Bacteria	p__Firmicutes	c__Clostridia	o__Lachnospirales	f__Lachnospiraceae	g__Lachnospiraceae_UCG-004	s__uncultured_bacterium_g__Lachnospiraceae_UCG-004	ASV767	3	6.33641e-06	0	0	0	0	0	0	0	0	0	0	0	0	0	0	0	0	0	0	0	0	0	0	3	0	0	0	0	0	0
d__Bacteria	k__norank_d__Bacteria	p__Bacteroidota	c__Bacteroidia	o__Bacteroidales	f__Muribaculaceae	g__norank_f__Muribaculaceae	s__uncultured_bacterium_g__norank_f__Muribaculaceae	ASV911	2	4.22428e-06	0	0	0	0	0	0	0	0	0	0	0	0	0	0	0	0	1	0	0	0	1	0	0	0	0	0	0	0	0
d__Bacteria	k__norank_d__Bacteria	p__Firmicutes	c__Clostridia	o__Lachnospirales	f__Lachnospiraceae	g__Tuzzerella	s__uncultured_bacterium_g__Tuzzerella	ASV1539	26	5.49156e-05	0	0	0	0	0	0	0	0	0	0	0	0	0	0	6	0	0	1	1	0	0	8	0	0	0	2	7	0	1
d__Bacteria	k__norank_d__Bacteria	p__Bacteroidota	c__Bacteroidia	o__Bacteroidales	f__Muribaculaceae	g__norank_f__Muribaculaceae	s__uncultured_bacterium_g__norank_f__Muribaculaceae	ASV915	2	4.22428e-06	0	0	0	0	0	0	0	0	0	0	0	0	0	0	0	2	0	0	0	0	0	0	0	0	0	0	0	0	0
d__Bacteria	k__norank_d__Bacteria	p__Bacteroidota	c__Bacteroidia	o__Bacteroidales	f__Muribaculaceae	g__norank_f__Muribaculaceae	s__uncultured_bacterium_g__norank_f__Muribaculaceae	ASV919	82	0.000173195	0	7	0	0	0	0	0	0	0	0	0	6	0	0	7	5	0	0	6	16	7	0	0	12	14	0	0	2	0
d__Bacteria	k__norank_d__Bacteria	p__Firmicutes	c__Clostridia	o__Lachnospirales	f__Lachnospiraceae	g__unclassified_f__Lachnospiraceae	s__unclassified_f__Lachnospiraceae	ASV2032	4	8.44855e-06	0	0	0	0	0	0	0	0	0	0	0	0	0	0	0	0	0	0	0	0	4	0	0	0	0	0	0	0	0
d__Bacteria	k__norank_d__Bacteria	p__Firmicutes	c__Clostridia	o__Lachnospirales	f__Lachnospiraceae	g__Lachnospiraceae_NK4A136_group	s__unclassified_g__Lachnospiraceae_NK4A136_group	ASV1498	40	8.44855e-05	0	0	0	0	0	0	0	0	0	0	0	16	0	0	2	0	0	0	0	2	0	0	0	3	0	0	9	6	2
d__Bacteria	k__norank_d__Bacteria	p__Firmicutes	c__Clostridia	o__Oscillospirales	f__Oscillospiraceae	g__Oscillibacter	s__unclassified_g__Oscillibacter	ASV1361	4	8.44855e-06	0	0	0	0	0	0	0	0	0	0	0	0	0	0	0	0	0	0	0	0	0	0	0	0	0	0	0	0	4
d__Bacteria	k__norank_d__Bacteria	p__Bacteroidota	c__Bacteroidia	o__Bacteroidales	f__Rikenellaceae	g__Alistipes	s__unclassified_g__Alistipes	ASV499	10	2.11214e-05	0	0	0	0	2	0	1	0	0	0	0	1	0	0	0	0	0	3	0	0	0	0	3	0	0	0	0	0	0
d__Bacteria	k__norank_d__Bacteria	p__Firmicutes	c__Clostridia	o__Lachnospirales	f__Lachnospiraceae	g__Lachnospiraceae_NK4A136_group	s__unclassified_g__Lachnospiraceae_NK4A136_group	ASV1495	23	4.85792e-05	0	0	0	0	0	0	0	0	0	0	0	0	0	0	0	0	0	0	0	0	0	23	0	0	0	0	0	0	0
d__Bacteria	k__norank_d__Bacteria	p__unclassified_k__norank_d__Bacteria	c__unclassified_k__norank_d__Bacteria	o__unclassified_k__norank_d__Bacteria	f__unclassified_k__norank_d__Bacteria	g__unclassified_k__norank_d__Bacteria	s__unclassified_k__norank_d__Bacteria	ASV273	1	2.11214e-06	0	0	0	0	0	0	0	0	0	0	0	0	0	0	0	0	0	0	0	0	0	0	0	0	0	1	0	0	0
d__Bacteria	k__norank_d__Bacteria	p__Firmicutes	c__Clostridia	o__Lachnospirales	f__Lachnospiraceae	g__Lachnospiraceae_NK4A136_group	s__unclassified_g__Lachnospiraceae_NK4A136_group	ASV1490	15	3.16821e-05	0	0	0	0	0	0	0	0	0	0	0	0	0	0	0	0	15	0	0	0	0	0	0	0	0	0	0	0	0
d__Bacteria	k__norank_d__Bacteria	p__Firmicutes	c__Clostridia	o__Lachnospirales	f__Lachnospiraceae	g__unclassified_f__Lachnospiraceae	s__unclassified_f__Lachnospiraceae	ASV2036	11	2.32335e-05	0	0	0	0	0	0	0	11	0	0	0	0	0	0	0	0	0	0	0	0	0	0	0	0	0	0	0	0	0
d__Bacteria	k__norank_d__Bacteria	p__Bacteroidota	c__Bacteroidia	o__Bacteroidales	f__Muribaculaceae	g__norank_f__Muribaculaceae	s__uncultured_bacterium_g__norank_f__Muribaculaceae	ASV864	4	8.44855e-06	0	0	0	0	0	0	0	0	0	0	0	0	0	0	0	0	0	0	0	0	0	0	0	0	4	0	0	0	0
d__Bacteria	k__norank_d__Bacteria	p__Bacteroidota	c__Bacteroidia	o__Bacteroidales	f__Muribaculaceae	g__norank_f__Muribaculaceae	s__uncultured_bacterium_g__norank_f__Muribaculaceae	ASV867	17	3.59063e-05	0	0	0	0	0	0	17	0	0	0	0	0	0	0	0	0	0	0	0	0	0	0	0	0	0	0	0	0	0
d__Bacteria	k__norank_d__Bacteria	p__Bacteroidota	c__Bacteroidia	o__Bacteroidales	f__Muribaculaceae	g__norank_f__Muribaculaceae	s__uncultured_bacterium_g__norank_f__Muribaculaceae	ASV860	4	8.44855e-06	0	0	0	0	0	0	0	0	0	0	0	0	0	0	0	4	0	0	0	0	0	0	0	0	0	0	0	0	0
d__Bacteria	k__norank_d__Bacteria	p__Firmicutes	c__Clostridia	o__Lachnospirales	f__Lachnospiraceae	g__Roseburia	s__unclassified_g__Roseburia	ASV2087	185	0.000390745	7	6	0	0	0	0	0	0	0	0	0	5	5	0	13	15	0	0	5	0	20	91	0	0	8	0	10	0	0
d__Bacteria	k__norank_d__Bacteria	p__Bacteroidota	c__Bacteroidia	o__Bacteroidales	f__Muribaculaceae	g__norank_f__Muribaculaceae	s__uncultured_bacterium_g__norank_f__Muribaculaceae	ASV862	3	6.33641e-06	0	0	0	0	0	3	0	0	0	0	0	0	0	0	0	0	0	0	0	0	0	0	0	0	0	0	0	0	0
d__Bacteria	k__norank_d__Bacteria	p__Firmicutes	c__Clostridia	o__Lachnospirales	f__Lachnospiraceae	g__unclassified_f__Lachnospiraceae	s__unclassified_f__Lachnospiraceae	ASV1324	205	0.000432988	0	0	0	0	0	0	0	0	15	0	0	8	0	0	36	0	51	4	0	0	0	0	0	0	0	0	91	0	0
d__Bacteria	k__norank_d__Bacteria	p__Bacteroidota	c__Bacteroidia	o__Bacteroidales	f__Muribaculaceae	g__norank_f__Muribaculaceae	s__uncultured_bacterium_g__norank_f__Muribaculaceae	ASV869	1	2.11214e-06	0	0	0	0	0	0	0	0	0	0	0	0	0	0	0	1	0	0	0	0	0	0	0	0	0	0	0	0	0
d__Bacteria	k__norank_d__Bacteria	p__Firmicutes	c__Clostridia	o__Lachnospirales	f__Lachnospiraceae	g__unclassified_f__Lachnospiraceae	s__unclassified_f__Lachnospiraceae	ASV1323	6	1.26728e-05	0	0	0	0	0	0	0	0	0	0	0	0	0	0	0	0	6	0	0	0	0	0	0	0	0	0	0	0	0
d__Bacteria	k__norank_d__Bacteria	p__Firmicutes	c__Clostridia	o__Lachnospirales	f__Lachnospiraceae	g__Lachnospiraceae_UCG-001	s__uncultured_bacterium_g__Lachnospiraceae_UCG-001	ASV2634	3	6.33641e-06	0	0	0	0	0	0	0	0	0	3	0	0	0	0	0	0	0	0	0	0	0	0	0	0	0	0	0	0	0
d__Bacteria	k__norank_d__Bacteria	p__Firmicutes	c__Clostridia	o__Lachnospirales	f__Lachnospiraceae	g__unclassified_f__Lachnospiraceae	s__unclassified_f__Lachnospiraceae	ASV2144	2	4.22428e-06	0	0	0	0	0	0	0	0	0	0	0	2	0	0	0	0	0	0	0	0	0	0	0	0	0	0	0	0	0
d__Bacteria	k__norank_d__Bacteria	p__Firmicutes	c__Clostridia	o__Lachnospirales	f__Lachnospiraceae	g__A2	s__uncultured_bacterium_g__A2	ASV2488	1	2.11214e-06	0	0	0	0	0	0	0	0	0	0	0	0	1	0	0	0	0	0	0	0	0	0	0	0	0	0	0	0	0
d__Bacteria	k__norank_d__Bacteria	p__Firmicutes	c__Clostridia	o__Lachnospirales	f__Lachnospiraceae	g__unclassified_f__Lachnospiraceae	s__unclassified_f__Lachnospiraceae	ASV216	7	1.4785e-05	0	0	0	0	0	0	0	7	0	0	0	0	0	0	0	0	0	0	0	0	0	0	0	0	0	0	0	0	0
d__Bacteria	k__norank_d__Bacteria	p__Firmicutes	c__Clostridia	o__Lachnospirales	f__Lachnospiraceae	g__unclassified_f__Lachnospiraceae	s__unclassified_f__Lachnospiraceae	ASV2278	2	4.22428e-06	0	0	0	0	0	0	0	0	0	0	0	0	0	0	0	0	0	0	0	0	0	2	0	0	0	0	0	0	0
d__Bacteria	k__norank_d__Bacteria	p__Bacteroidota	c__Bacteroidia	o__Bacteroidales	f__Muribaculaceae	g__Muribaculum	s__unclassified_g__Muribaculum	ASV564	479	0.00101171	3	24	2	0	0	0	0	0	0	6	3	52	0	4	9	19	31	26	22	0	68	21	49	20	0	8	36	13	63
d__Bacteria	k__norank_d__Bacteria	p__Firmicutes	c__Clostridia	o__Lachnospirales	f__Lachnospiraceae	g__Eubacterium_oxidoreducens_group	s__uncultured_bacterium_g__Eubacterium_oxidoreducens_group	ASV1370	1	2.11214e-06	0	0	0	0	0	0	0	0	0	0	0	0	0	0	0	0	0	0	0	0	0	0	0	0	0	0	0	0	1
d__Bacteria	k__norank_d__Bacteria	p__Actinobacteriota	c__Coriobacteriia	o__Coriobacteriales	f__Eggerthellaceae	g__Enterorhabdus	s__uncultured_bacterium_g__Enterorhabdus	ASV1958	1	2.11214e-06	0	0	0	0	0	0	0	0	0	0	0	0	0	0	0	0	0	0	0	0	0	0	1	0	0	0	0	0	0
d__Bacteria	k__norank_d__Bacteria	p__Bacteroidota	c__Bacteroidia	o__Bacteroidales	f__Muribaculaceae	g__norank_f__Muribaculaceae	s__uncultured_Bacteroidales_bacterium_g__norank_f__Muribaculaceae	ASV942	2607	0.00550634	48	192	39	0	0	108	0	118	0	0	33	106	0	18	0	383	132	199	0	143	240	207	122	171	0	253	36	33	26
d__Bacteria	k__norank_d__Bacteria	p__Firmicutes	c__Clostridia	o__Oscillospirales	f__Ruminococcaceae	g__norank_f__Ruminococcaceae	s__unclassified_g__norank_f__Ruminococcaceae	ASV101	1	2.11214e-06	0	0	0	0	0	0	0	0	0	0	0	0	0	0	0	0	0	0	0	0	0	0	0	0	0	1	0	0	0
d__Bacteria	k__norank_d__Bacteria	p__Firmicutes	c__Clostridia	o__Clostridia_UCG-014	f__norank_o__Clostridia_UCG-014	g__norank_f__norank_o__Clostridia_UCG-014	s__unclassified_g__norank_f__norank_o__Clostridia_UCG-014	ASV1855	38	8.02612e-05	0	0	0	0	0	0	0	0	0	0	0	0	0	0	0	6	0	0	1	7	0	24	0	0	0	0	0	0	0
d__Bacteria	k__norank_d__Bacteria	p__Firmicutes	c__Clostridia	o__Clostridia_UCG-014	f__norank_o__Clostridia_UCG-014	g__norank_f__norank_o__Clostridia_UCG-014	s__unclassified_g__norank_f__norank_o__Clostridia_UCG-014	ASV1850	131	0.00027669	0	0	0	0	0	34	0	0	0	0	0	2	0	9	10	0	6	0	2	38	11	0	0	0	19	0	0	0	0
d__Bacteria	k__norank_d__Bacteria	p__Firmicutes	c__Clostridia	o__Clostridia_UCG-014	f__norank_o__Clostridia_UCG-014	g__norank_f__norank_o__Clostridia_UCG-014	s__unclassified_g__norank_f__norank_o__Clostridia_UCG-014	ASV1851	40	8.44855e-05	0	0	0	0	0	0	0	0	0	0	0	0	0	0	40	0	0	0	0	0	0	0	0	0	0	0	0	0	0
d__Bacteria	k__norank_d__Bacteria	p__Firmicutes	c__Clostridia	o__Clostridia_UCG-014	f__norank_o__Clostridia_UCG-014	g__norank_f__norank_o__Clostridia_UCG-014	s__unclassified_g__norank_f__norank_o__Clostridia_UCG-014	ASV1852	90	0.000190092	7	79	0	0	0	0	0	0	0	0	0	0	0	0	0	0	0	0	0	4	0	0	0	0	0	0	0	0	0
d__Bacteria	k__norank_d__Bacteria	p__Firmicutes	c__Clostridia	o__Lachnospirales	f__Lachnospiraceae	g__Lachnospiraceae_UCG-004	s__uncultured_bacterium_g__Lachnospiraceae_UCG-004	ASV512	1	2.11214e-06	0	0	0	0	0	0	0	0	0	0	0	0	0	0	0	0	0	0	0	0	0	0	0	0	1	0	0	0	0
d__Bacteria	k__norank_d__Bacteria	p__Bacteroidota	c__Bacteroidia	o__Bacteroidales	f__Prevotellaceae	g__Prevotellaceae_UCG-001	s__uncultured_bacterium_g__Prevotellaceae_UCG-001	ASV718	2	4.22428e-06	0	0	0	0	0	0	0	0	0	0	0	0	0	0	0	0	0	0	0	0	0	0	0	0	2	0	0	0	0
d__Bacteria	k__norank_d__Bacteria	p__Bacteroidota	c__Bacteroidia	o__Bacteroidales	f__Muribaculaceae	g__norank_f__Muribaculaceae	s__uncultured_bacterium_g__norank_f__Muribaculaceae	ASV707	1	2.11214e-06	0	0	0	0	0	0	0	0	0	0	0	0	0	0	0	0	0	0	1	0	0	0	0	0	0	0	0	0	0
d__Bacteria	k__norank_d__Bacteria	p__Bacteroidota	c__Bacteroidia	o__Bacteroidales	f__Muribaculaceae	g__norank_f__Muribaculaceae	s__uncultured_bacterium_g__norank_f__Muribaculaceae	ASV589	3	6.33641e-06	0	0	0	0	0	0	0	0	0	0	0	0	0	0	0	0	0	0	0	0	0	0	0	0	3	0	0	0	0
d__Bacteria	k__norank_d__Bacteria	p__Firmicutes	c__Bacilli	o__Bacillales	f__Bacillaceae	g__Bacillus	s__Lactobacillus_vaginalis_g__Bacillus	ASV188	18	3.80185e-05	0	0	0	0	0	0	0	0	0	0	0	0	0	18	0	0	0	0	0	0	0	0	0	0	0	0	0	0	0
d__Bacteria	k__norank_d__Bacteria	p__Bacteroidota	c__Bacteroidia	o__Bacteroidales	f__Prevotellaceae	g__Prevotellaceae_UCG-001	s__uncultured_bacterium_g__Prevotellaceae_UCG-001	ASV715	48	0.000101383	0	0	0	0	0	0	0	0	0	0	0	0	0	0	0	0	0	0	0	0	0	0	0	0	48	0	0	0	0
d__Bacteria	k__norank_d__Bacteria	p__Firmicutes	c__Clostridia	o__Lachnospirales	f__Lachnospiraceae	g__unclassified_f__Lachnospiraceae	s__unclassified_f__Lachnospiraceae	ASV2409	1	2.11214e-06	0	0	0	0	0	0	0	0	0	0	0	0	0	0	0	0	0	0	0	0	0	0	0	0	0	1	0	0	0
d__Bacteria	k__norank_d__Bacteria	p__Firmicutes	c__Clostridia	o__Lachnospirales	f__Lachnospiraceae	g__unclassified_f__Lachnospiraceae	s__unclassified_f__Lachnospiraceae	ASV2405	115	0.000242896	0	0	0	0	0	0	0	5	0	0	0	0	0	0	7	0	0	0	0	21	31	27	0	0	0	0	24	0	0
d__Bacteria	k__norank_d__Bacteria	p__Firmicutes	c__Clostridia	o__Lachnospirales	f__Lachnospiraceae	g__unclassified_f__Lachnospiraceae	s__unclassified_f__Lachnospiraceae	ASV2407	1	2.11214e-06	0	0	0	0	0	0	0	0	0	0	0	0	0	0	0	0	0	1	0	0	0	0	0	0	0	0	0	0	0
d__Bacteria	k__norank_d__Bacteria	p__Bacteroidota	c__Bacteroidia	o__Bacteroidales	f__unclassified_o__Bacteroidales	g__unclassified_o__Bacteroidales	s__unclassified_o__Bacteroidales	ASV608	1	2.11214e-06	0	1	0	0	0	0	0	0	0	0	0	0	0	0	0	0	0	0	0	0	0	0	0	0	0	0	0	0	0
d__Bacteria	k__norank_d__Bacteria	p__Firmicutes	c__Clostridia	o__Lachnospirales	f__Lachnospiraceae	g__unclassified_f__Lachnospiraceae	s__unclassified_f__Lachnospiraceae	ASV2403	291	0.000614632	25	0	7	0	0	5	0	4	0	0	0	7	18	10	17	4	0	25	0	0	5	9	23	0	16	8	17	20	71
d__Bacteria	k__norank_d__Bacteria	p__Firmicutes	c__Clostridia	o__Oscillospirales	f__Oscillospiraceae	g__Oscillibacter	s__uncultured_bacterium_g__Oscillibacter	ASV1616	20	4.22428e-05	0	0	0	0	0	0	0	3	0	0	0	0	0	0	0	0	0	0	0	0	0	0	0	0	0	4	13	0	0
d__Bacteria	k__norank_d__Bacteria	p__Firmicutes	c__Clostridia	o__Oscillospirales	f__Oscillospiraceae	g__Oscillibacter	s__uncultured_bacterium_g__Oscillibacter	ASV1615	37	7.81491e-05	0	0	0	0	0	5	0	0	0	0	0	0	0	0	0	0	0	0	0	11	0	16	0	0	0	0	0	0	5
d__Bacteria	k__norank_d__Bacteria	p__Firmicutes	c__Clostridia	o__Clostridia_vadinBB60_group	f__norank_o__Clostridia_vadinBB60_group	g__norank_f__norank_o__Clostridia_vadinBB60_group	s__uncultured_bacterium_g__norank_f__norank_o__Clostridia_vadinBB60_group	ASV1348	4	8.44855e-06	0	0	0	0	0	0	0	0	0	0	0	2	0	0	0	0	0	0	0	0	2	0	0	0	0	0	0	0	0
d__Bacteria	k__norank_d__Bacteria	p__Firmicutes	c__Clostridia	o__Clostridia_UCG-014	f__norank_o__Clostridia_UCG-014	g__norank_f__norank_o__Clostridia_UCG-014	s__unclassified_g__norank_f__norank_o__Clostridia_UCG-014	ASV1923	46	9.71583e-05	0	17	0	0	1	7	0	0	0	0	7	0	0	0	1	6	0	2	0	0	0	0	0	0	5	0	0	0	0
d__Bacteria	k__norank_d__Bacteria	p__Firmicutes	c__Clostridia	o__Clostridia_vadinBB60_group	f__norank_o__Clostridia_vadinBB60_group	g__norank_f__norank_o__Clostridia_vadinBB60_group	s__unclassified_g__norank_f__norank_o__Clostridia_vadinBB60_group	ASV1408	67	0.000141513	4	0	0	0	0	0	0	0	0	0	0	21	4	2	0	10	1	3	0	5	5	0	0	10	0	0	0	2	0
d__Bacteria	k__norank_d__Bacteria	p__Firmicutes	c__Clostridia	o__Clostridia_UCG-014	f__norank_o__Clostridia_UCG-014	g__norank_f__norank_o__Clostridia_UCG-014	s__unclassified_g__norank_f__norank_o__Clostridia_UCG-014	ASV1928	5	1.05607e-05	0	0	0	0	0	0	0	0	0	0	0	0	0	0	4	0	0	0	0	0	0	0	0	0	0	0	0	0	1
d__Bacteria	k__norank_d__Bacteria	p__Firmicutes	c__Clostridia	o__Oscillospirales	f__Oscillospiraceae	g__unclassified_f__Oscillospiraceae	s__unclassified_f__Oscillospiraceae	ASV2041	1	2.11214e-06	0	0	0	0	0	0	0	0	0	0	0	0	0	0	0	0	0	0	0	0	0	1	0	0	0	0	0	0	0
d__Bacteria	k__norank_d__Bacteria	p__Firmicutes	c__Clostridia	o__Lachnospirales	f__Lachnospiraceae	g__unclassified_f__Lachnospiraceae	s__unclassified_f__Lachnospiraceae	ASV2083	1	2.11214e-06	0	0	0	0	0	0	0	0	0	0	0	0	0	0	1	0	0	0	0	0	0	0	0	0	0	0	0	0	0
d__Bacteria	k__norank_d__Bacteria	p__Cyanobacteria	c__Vampirivibrionia	o__Gastranaerophilales	f__norank_o__Gastranaerophilales	g__norank_f__norank_o__Gastranaerophilales	s__unclassified_g__norank_f__norank_o__Gastranaerophilales	ASV2233	3	6.33641e-06	0	0	0	0	0	0	0	0	0	0	0	0	0	0	0	0	0	0	0	0	0	1	0	2	0	0	0	0	0
d__Bacteria	k__norank_d__Bacteria	p__Firmicutes	c__Clostridia	o__Lachnospirales	f__Lachnospiraceae	g__unclassified_f__Lachnospiraceae	s__unclassified_f__Lachnospiraceae	ASV2088	44	9.29341e-05	0	0	0	0	0	0	0	0	0	0	0	0	5	0	0	5	0	0	0	0	0	27	0	0	7	0	0	0	0
d__Bacteria	k__norank_d__Bacteria	p__Firmicutes	c__Clostridia	o__Lachnospirales	f__Lachnospiraceae	g__unclassified_f__Lachnospiraceae	s__unclassified_f__Lachnospiraceae	ASV2089	39	8.23734e-05	0	0	3	0	0	0	0	0	0	0	0	0	0	0	0	18	0	3	0	0	0	0	0	0	0	0	0	0	15
d__Bacteria	k__norank_d__Bacteria	p__Firmicutes	c__Clostridia	o__Clostridia_vadinBB60_group	f__norank_o__Clostridia_vadinBB60_group	g__norank_f__norank_o__Clostridia_vadinBB60_group	s__unclassified_g__norank_f__norank_o__Clostridia_vadinBB60_group	ASV1523	2	4.22428e-06	0	0	0	0	0	0	0	0	0	0	0	0	0	0	0	0	0	0	0	0	2	0	0	0	0	0	0	0	0
d__Bacteria	k__norank_d__Bacteria	p__Firmicutes	c__Clostridia	o__Lachnospirales	f__Lachnospiraceae	g__unclassified_f__Lachnospiraceae	s__unclassified_f__Lachnospiraceae	ASV2311	1	2.11214e-06	0	0	0	0	0	0	0	0	0	0	0	1	0	0	0	0	0	0	0	0	0	0	0	0	0	0	0	0	0
d__Bacteria	k__norank_d__Bacteria	p__Firmicutes	c__Clostridia	o__Lachnospirales	f__Lachnospiraceae	g__unclassified_f__Lachnospiraceae	s__unclassified_f__Lachnospiraceae	ASV2312	5	1.05607e-05	0	0	0	0	0	0	0	0	0	0	0	0	0	0	0	0	0	0	0	0	0	0	0	0	0	0	5	0	0
d__Bacteria	k__norank_d__Bacteria	p__Firmicutes	c__Clostridia	o__Lachnospirales	f__Lachnospiraceae	g__unclassified_f__Lachnospiraceae	s__unclassified_f__Lachnospiraceae	ASV2316	2	4.22428e-06	0	0	0	0	0	0	0	0	0	0	0	0	0	0	0	0	0	0	0	0	0	0	0	0	0	0	0	0	2
d__Bacteria	k__norank_d__Bacteria	p__Firmicutes	c__Clostridia	o__Lachnospirales	f__Lachnospiraceae	g__unclassified_f__Lachnospiraceae	s__unclassified_f__Lachnospiraceae	ASV2318	1	2.11214e-06	0	0	0	0	0	0	0	0	0	0	0	0	0	0	0	0	0	0	0	0	0	0	0	0	0	1	0	0	0
d__Bacteria	k__norank_d__Bacteria	p__Firmicutes	c__Clostridia	o__Lachnospirales	f__Lachnospiraceae	g__unclassified_f__Lachnospiraceae	s__unclassified_f__Lachnospiraceae	ASV2558	1	2.11214e-06	0	0	0	0	0	0	0	0	0	0	0	0	0	0	0	0	0	0	0	0	0	0	0	0	0	0	0	1	0
d__Bacteria	k__norank_d__Bacteria	p__Firmicutes	c__Clostridia	o__Oscillospirales	f__Ruminococcaceae	g__unclassified_f__Ruminococcaceae	s__unclassified_f__Ruminococcaceae	ASV1146	1	2.11214e-06	0	0	0	0	0	0	0	0	0	0	0	0	0	0	0	0	0	0	1	0	0	0	0	0	0	0	0	0	0
d__Bacteria	k__norank_d__Bacteria	p__Bacteroidota	c__Bacteroidia	o__Bacteroidales	f__Muribaculaceae	g__norank_f__Muribaculaceae	s__uncultured_bacterium_g__norank_f__Muribaculaceae	ASV1822	1	2.11214e-06	0	0	0	0	0	0	0	0	0	0	0	0	0	0	0	0	0	0	0	0	0	1	0	0	0	0	0	0	0
d__Bacteria	k__norank_d__Bacteria	p__Cyanobacteria	c__Cyanobacteriia	o__Chloroplast	f__norank_o__Chloroplast	g__norank_f__norank_o__Chloroplast	s__unclassified_g__norank_f__norank_o__Chloroplast	ASV1618	3	6.33641e-06	0	0	0	0	0	0	0	0	0	0	0	0	0	0	0	0	0	0	0	0	2	0	0	0	0	0	0	1	0
d__Bacteria	k__norank_d__Bacteria	p__Firmicutes	c__Clostridia	o__Lachnospirales	f__Lachnospiraceae	g__Lachnospiraceae_NK4A136_group	s__unclassified_g__Lachnospiraceae_NK4A136_group	ASV2573	162	0.000342166	0	0	0	0	0	0	0	0	0	0	0	0	0	5	0	0	4	3	0	0	0	0	0	0	0	0	4	0	146
d__Bacteria	k__norank_d__Bacteria	p__Deferribacterota	c__Deferribacteres	o__Deferribacterales	f__Deferribacteraceae	g__Mucispirillum	s__unclassified_g__Mucispirillum	ASV220	1	2.11214e-06	0	0	0	0	0	0	0	1	0	0	0	0	0	0	0	0	0	0	0	0	0	0	0	0	0	0	0	0	0
d__Bacteria	k__norank_d__Bacteria	p__Firmicutes	c__Clostridia	o__Oscillospirales	f__Ruminococcaceae	g__Paludicola	s__uncultured_bacterium_g__Paludicola	ASV2186	8	1.68971e-05	0	0	0	0	0	0	0	0	0	0	0	0	0	3	0	0	1	2	0	0	1	0	0	0	0	0	1	0	0
d__Bacteria	k__norank_d__Bacteria	p__Firmicutes	c__Bacilli	o__unclassified_c__Bacilli	f__unclassified_c__Bacilli	g__unclassified_c__Bacilli	s__unclassified_c__Bacilli	ASV127	1	2.11214e-06	0	0	0	0	0	0	0	0	0	0	0	1	0	0	0	0	0	0	0	0	0	0	0	0	0	0	0	0	0
d__Bacteria	k__norank_d__Bacteria	p__Firmicutes	c__Clostridia	o__Clostridia_vadinBB60_group	f__norank_o__Clostridia_vadinBB60_group	g__norank_f__norank_o__Clostridia_vadinBB60_group	s__uncultured_bacterium_g__norank_f__norank_o__Clostridia_vadinBB60_group	ASV1500	467	0.000986368	30	111	1	13	4	27	0	0	4	11	138	68	0	8	0	42	3	6	0	0	0	0	0	0	0	0	0	1	0
d__Bacteria	k__norank_d__Bacteria	p__Firmicutes	c__Clostridia	o__Oscillospirales	f__Oscillospiraceae	g__Colidextribacter	s__unclassified_g__Colidextribacter	ASV1467	74	0.000156298	0	0	0	0	0	0	0	0	0	0	0	0	0	0	0	0	0	4	2	0	0	0	0	0	3	0	3	0	62
d__Bacteria	k__norank_d__Bacteria	p__Bacteroidota	c__Bacteroidia	o__Bacteroidales	f__unclassified_o__Bacteroidales	g__unclassified_o__Bacteroidales	s__unclassified_o__Bacteroidales	ASV1000	4	8.44855e-06	0	0	0	0	0	0	0	0	0	0	0	0	0	0	0	0	0	0	0	0	4	0	0	0	0	0	0	0	0
d__Bacteria	k__norank_d__Bacteria	p__Bacteroidota	c__Bacteroidia	o__Bacteroidales	f__Muribaculaceae	g__norank_f__Muribaculaceae	s__uncultured_bacterium_g__norank_f__Muribaculaceae	ASV602	9	1.90092e-05	0	0	0	0	0	0	0	9	0	0	0	0	0	0	0	0	0	0	0	0	0	0	0	0	0	0	0	0	0
d__Bacteria	k__norank_d__Bacteria	p__Bacteroidota	c__Bacteroidia	o__Bacteroidales	f__Muribaculaceae	g__norank_f__Muribaculaceae	s__unclassified_g__norank_f__Muribaculaceae	ASV1034	3	6.33641e-06	0	0	0	0	0	0	0	0	0	0	0	0	0	0	0	0	0	0	0	0	0	3	0	0	0	0	0	0	0
d__Bacteria	k__norank_d__Bacteria	p__Bacteroidota	c__Bacteroidia	o__Bacteroidales	f__Muribaculaceae	g__norank_f__Muribaculaceae	s__unclassified_g__norank_f__Muribaculaceae	ASV1036	2	4.22428e-06	0	0	0	0	0	0	0	0	0	0	0	0	0	0	0	2	0	0	0	0	0	0	0	0	0	0	0	0	0
d__Bacteria	k__norank_d__Bacteria	p__Bacteroidota	c__Bacteroidia	o__Bacteroidales	f__Rikenellaceae	g__norank_f__Rikenellaceae	s__Rikenella_sp._Marseille-P3215	ASV374	1	2.11214e-06	0	0	0	0	0	0	0	0	0	0	0	0	0	0	0	0	0	0	0	0	0	1	0	0	0	0	0	0	0
d__Bacteria	k__norank_d__Bacteria	p__Bacteroidota	c__Bacteroidia	o__Bacteroidales	f__Rikenellaceae	g__Alistipes	s__unclassified_g__Alistipes	ASV753	10	2.11214e-05	0	0	0	0	0	0	0	0	0	0	0	0	0	0	5	3	0	0	0	0	0	0	0	0	2	0	0	0	0
d__Bacteria	k__norank_d__Bacteria	p__Bacteroidota	c__Bacteroidia	o__Bacteroidales	f__Muribaculaceae	g__norank_f__Muribaculaceae	s__uncultured_bacterium_g__norank_f__Muribaculaceae	ASV605	10	2.11214e-05	0	0	0	0	0	0	0	0	0	0	0	0	0	0	0	0	0	0	0	0	10	0	0	0	0	0	0	0	0
d__Bacteria	k__norank_d__Bacteria	p__Bacteroidota	c__Bacteroidia	o__Bacteroidales	f__Muribaculaceae	g__norank_f__Muribaculaceae	s__uncultured_bacterium_g__norank_f__Muribaculaceae	ASV722	4	8.44855e-06	0	0	0	0	0	0	0	0	0	0	0	0	0	0	0	0	0	0	0	0	4	0	0	0	0	0	0	0	0
d__Bacteria	k__norank_d__Bacteria	p__unclassified_k__norank_d__Bacteria	c__unclassified_k__norank_d__Bacteria	o__unclassified_k__norank_d__Bacteria	f__unclassified_k__norank_d__Bacteria	g__unclassified_k__norank_d__Bacteria	s__unclassified_k__norank_d__Bacteria	ASV2526	1	2.11214e-06	0	0	0	0	0	0	0	0	0	0	0	0	0	0	0	0	0	1	0	0	0	0	0	0	0	0	0	0	0
d__Bacteria	k__norank_d__Bacteria	p__Firmicutes	c__Clostridia	o__Lachnospirales	f__Lachnospiraceae	g__unclassified_f__Lachnospiraceae	s__unclassified_f__Lachnospiraceae	ASV2358	1	2.11214e-06	0	0	0	0	0	0	0	0	0	0	0	0	0	0	0	0	0	0	0	0	0	1	0	0	0	0	0	0	0
d__Bacteria	k__norank_d__Bacteria	p__Firmicutes	c__Clostridia	o__Lachnospirales	f__Lachnospiraceae	g__Marvinbryantia	s__Clostridiales_bacterium_CIEAF_012	ASV2159	232	0.000490016	7	9	4	0	7	6	4	3	0	17	0	8	0	1	4	31	10	25	2	0	8	6	7	20	30	9	0	13	1
d__Bacteria	k__norank_d__Bacteria	p__Firmicutes	c__Clostridia	o__Oscillospirales	f__Oscillospiraceae	g__Oscillibacter	s__unclassified_g__Oscillibacter	ASV1766	191	0.000403418	0	1	0	0	0	0	4	0	5	0	0	8	0	0	17	4	25	11	1	16	12	35	0	0	19	8	15	4	6
d__Bacteria	k__norank_d__Bacteria	p__Bacteroidota	c__Bacteroidia	o__Bacteroidales	f__Muribaculaceae	g__norank_f__Muribaculaceae	s__uncultured_bacterium_g__norank_f__Muribaculaceae	ASV725	19	4.01306e-05	0	0	0	0	0	0	0	0	0	0	0	0	0	0	0	0	0	0	0	0	0	0	0	0	19	0	0	0	0
d__Bacteria	k__norank_d__Bacteria	p__Firmicutes	c__Clostridia	o__Clostridia_vadinBB60_group	f__norank_o__Clostridia_vadinBB60_group	g__norank_f__norank_o__Clostridia_vadinBB60_group	s__uncultured_bacterium_g__norank_f__norank_o__Clostridia_vadinBB60_group	ASV1478	3	6.33641e-06	0	0	0	0	0	0	0	0	0	0	0	0	0	0	0	0	0	2	0	0	0	0	0	0	0	0	0	0	1
d__Bacteria	k__norank_d__Bacteria	p__Actinobacteriota	c__Coriobacteriia	o__Coriobacteriales	f__Eggerthellaceae	g__norank_f__Eggerthellaceae	s__uncultured_Coriobacteriales_bacterium_g__norank	ASV2705	100	0.000211214	0	4	1	0	7	3	0	0	2	0	8	1	0	2	5	15	28	2	6	0	1	6	0	0	3	0	1	2	3
d__Bacteria	k__norank_d__Bacteria	p__Firmicutes	c__Clostridia	o__Lachnospirales	f__Lachnospiraceae	g__Lachnospiraceae_UCG-001	s__unclassified_g__Lachnospiraceae_UCG-001	ASV2183	8	1.68971e-05	0	0	0	0	0	0	0	0	0	0	0	0	0	0	0	0	0	0	0	0	0	0	0	0	0	0	0	8	0
d__Bacteria	k__norank_d__Bacteria	p__Firmicutes	c__Clostridia	o__Clostridia_vadinBB60_group	f__norank_o__Clostridia_vadinBB60_group	g__norank_f__norank_o__Clostridia_vadinBB60_group	s__uncultured_bacterium_g__norank_f__norank_o__Clostridia_vadinBB60_group	ASV1470	26	5.49156e-05	17	1	0	0	0	0	0	0	0	0	0	0	0	0	0	0	0	0	0	5	3	0	0	0	0	0	0	0	0
d__Bacteria	k__norank_d__Bacteria	p__Firmicutes	c__Clostridia	o__Oscillospirales	f__Ruminococcaceae	g__norank_f__Ruminococcaceae	s__unclassified_g__norank_f__Ruminococcaceae	ASV2548	41	8.65976e-05	0	0	1	0	0	0	0	2	2	0	0	0	5	0	5	1	0	3	0	4	0	10	0	0	0	0	0	0	8
d__Bacteria	k__norank_d__Bacteria	p__Firmicutes	c__Clostridia	o__Oscillospirales	f__Oscillospiraceae	g__norank_f__Oscillospiraceae	s__unclassified_g__norank_f__Oscillospiraceae	ASV1689	59	0.000124616	0	26	0	0	0	0	0	0	0	0	0	0	0	0	0	0	0	0	0	0	9	0	5	0	19	0	0	0	0
d__Bacteria	k__norank_d__Bacteria	p__Firmicutes	c__Clostridia	o__Oscillospirales	f__Ruminococcaceae	g__Negativibacillus	s__unclassified_g__Negativibacillus	ASV1710	1	2.11214e-06	0	0	0	0	0	0	0	0	0	0	0	0	0	0	0	0	0	0	0	0	0	1	0	0	0	0	0	0	0
d__Bacteria	k__norank_d__Bacteria	p__Firmicutes	c__Clostridia	o__Clostridia_UCG-014	f__norank_o__Clostridia_UCG-014	g__norank_f__norank_o__Clostridia_UCG-014	s__unclassified_g__norank_f__norank_o__Clostridia_UCG-014	ASV1461	3	6.33641e-06	0	0	0	0	0	0	0	0	0	0	0	0	0	0	0	0	3	0	0	0	0	0	0	0	0	0	0	0	0
d__Bacteria	k__norank_d__Bacteria	p__Patescibacteria	c__Saccharimonadia	o__Saccharimonadales	f__Saccharimonadaceae	g__Candidatus_Saccharimonas	s__uncultured_bacterium_g__Candidatus_Saccharimonas	ASV1728	258	0.000544932	0	0	0	53	7	0	0	0	0	0	6	0	0	0	0	14	0	0	35	0	0	28	0	0	18	97	0	0	0
d__Bacteria	k__norank_d__Bacteria	p__Firmicutes	c__Clostridia	o__Oscillospirales	f__unclassified_o__Oscillospirales	g__unclassified_o__Oscillospirales	s__unclassified_o__Oscillospirales	ASV2815	1	2.11214e-06	0	0	0	0	0	0	0	0	0	0	0	0	0	0	0	0	0	1	0	0	0	0	0	0	0	0	0	0	0
d__Bacteria	k__norank_d__Bacteria	p__Patescibacteria	c__Saccharimonadia	o__Saccharimonadales	f__Saccharimonadaceae	g__Candidatus_Saccharimonas	s__uncultured_bacterium_g__Candidatus_Saccharimonas	ASV1726	2166	0.00457489	0	52	35	0	0	370	10	38	0	0	0	39	118	27	108	165	605	54	108	40	27	96	119	0	35	0	0	56	64
d__Bacteria	k__norank_d__Bacteria	p__Bacteroidota	c__Bacteroidia	o__Bacteroidales	f__Muribaculaceae	g__norank_f__Muribaculaceae	s__unclassified_g__norank_f__Muribaculaceae	ASV704	1	2.11214e-06	0	0	1	0	0	0	0	0	0	0	0	0	0	0	0	0	0	0	0	0	0	0	0	0	0	0	0	0	0
d__Bacteria	k__norank_d__Bacteria	p__Firmicutes	c__Clostridia	o__Oscillospirales	f__Oscillospiraceae	g__unclassified_f__Oscillospiraceae	s__unclassified_f__Oscillospiraceae	ASV1453	81	0.000171083	0	0	0	0	0	0	0	0	0	0	0	0	0	0	4	11	2	4	13	0	5	21	0	0	13	3	5	0	0
d__Bacteria	k__norank_d__Bacteria	p__Firmicutes	c__Clostridia	o__Lachnospirales	f__Lachnospiraceae	g__unclassified_f__Lachnospiraceae	s__unclassified_f__Lachnospiraceae	ASV2585	2	4.22428e-06	0	0	0	0	0	0	0	0	0	0	0	0	0	0	0	0	0	0	0	2	0	0	0	0	0	0	0	0	0
d__Bacteria	k__norank_d__Bacteria	p__Firmicutes	c__Clostridia	o__Oscillospirales	f__Ruminococcaceae	g__norank_f__Ruminococcaceae	s__uncultured_bacterium_g__norank_f__Ruminococcaceae	ASV2659	1	2.11214e-06	0	0	0	0	0	0	0	0	0	0	0	0	0	0	0	0	0	0	0	0	0	0	0	0	0	0	1	0	0
d__Bacteria	k__norank_d__Bacteria	p__Firmicutes	c__Bacilli	o__RF39	f__norank_o__RF39	g__norank_f__norank_o__RF39	s__uncultured_bacterium_g__norank_f__norank_o__RF39	ASV263	1	2.11214e-06	0	0	0	0	1	0	0	0	0	0	0	0	0	0	0	0	0	0	0	0	0	0	0	0	0	0	0	0	0
d__Bacteria	k__norank_d__Bacteria	p__Bacteroidota	c__Bacteroidia	o__Bacteroidales	f__Rikenellaceae	g__Alistipes	s__uncultured_bacterium_g__Alistipes	ASV615	7000	0.014785	471	0	0	0	9	433	132	440	39	427	49	194	0	1100	854	9	11	16	456	0	0	699	26	0	468	68	84	758	257
d__Bacteria	k__norank_d__Bacteria	p__Firmicutes	c__Clostridia	o__Oscillospirales	f__Oscillospiraceae	g__Colidextribacter	s__unclassified_g__Colidextribacter	ASV1261	7	1.4785e-05	0	0	0	0	0	0	0	0	0	0	0	0	0	0	0	0	0	0	0	0	0	0	0	0	0	0	7	0	0
d__Bacteria	k__norank_d__Bacteria	p__Firmicutes	c__Clostridia	o__Oscillospirales	f__Ruminococcaceae	g__norank_f__Ruminococcaceae	s__Clostridium_leptum_g__norank	ASV2837	63	0.000133065	0	0	0	0	0	0	0	0	0	0	0	0	15	0	0	0	0	22	0	0	0	0	26	0	0	0	0	0	0
d__Bacteria	k__norank_d__Bacteria	p__Firmicutes	c__Bacilli	o__Erysipelotrichales	f__Erysipelatoclostridiaceae	g__Erysipelatoclostridium	s__unclassified_g__Erysipelatoclostridium	ASV144	1	2.11214e-06	0	0	0	0	1	0	0	0	0	0	0	0	0	0	0	0	0	0	0	0	0	0	0	0	0	0	0	0	0
d__Bacteria	k__norank_d__Bacteria	p__unclassified_k__norank_d__Bacteria	c__unclassified_k__norank_d__Bacteria	o__unclassified_k__norank_d__Bacteria	f__unclassified_k__norank_d__Bacteria	g__unclassified_k__norank_d__Bacteria	s__unclassified_k__norank_d__Bacteria	ASV474	1	2.11214e-06	0	0	0	0	0	0	0	0	0	0	0	0	0	0	0	0	0	0	0	0	0	0	0	1	0	0	0	0	0
d__Bacteria	k__norank_d__Bacteria	p__Bacteroidota	c__Bacteroidia	o__Bacteroidales	f__Muribaculaceae	g__norank_f__Muribaculaceae	s__uncultured_bacterium_g__norank_f__Muribaculaceae	ASV1071	1	2.11214e-06	0	0	0	0	0	0	0	0	0	0	0	0	0	0	0	0	0	0	0	0	0	0	0	0	0	1	0	0	0
d__Bacteria	k__norank_d__Bacteria	p__Firmicutes	c__Clostridia	o__Oscillospirales	f__Ruminococcaceae	g__Harryflintia	s__unclassified_g__Harryflintia	ASV2069	2	4.22428e-06	0	0	0	0	0	0	0	0	0	0	0	0	0	0	0	0	0	0	0	0	0	0	0	2	0	0	0	0	0
d__Bacteria	k__norank_d__Bacteria	p__Bacteroidota	c__Bacteroidia	o__Bacteroidales	f__Muribaculaceae	g__norank_f__Muribaculaceae	s__uncultured_bacterium_g__norank_f__Muribaculaceae	ASV1070	151	0.000318933	0	0	0	0	0	0	0	31	0	0	0	0	0	0	16	0	24	0	0	0	0	0	0	0	45	35	0	0	0
d__Bacteria	k__norank_d__Bacteria	p__Firmicutes	c__Clostridia	o__Clostridia_vadinBB60_group	f__norank_o__Clostridia_vadinBB60_group	g__norank_f__norank_o__Clostridia_vadinBB60_group	s__unclassified_g__norank_f__norank_o__Clostridia_vadinBB60_group	ASV1379	31	6.54763e-05	2	0	0	0	0	0	0	7	0	0	0	14	0	0	0	0	0	4	0	0	4	0	0	0	0	0	0	0	0
d__Bacteria	k__norank_d__Bacteria	p__Bacteroidota	c__Bacteroidia	o__Bacteroidales	f__Muribaculaceae	g__norank_f__Muribaculaceae	s__uncultured_Bacteroidales_bacterium_g__norank_f__Muribaculaceae	ASV1018	1	2.11214e-06	0	0	0	0	0	0	0	0	0	0	0	0	0	1	0	0	0	0	0	0	0	0	0	0	0	0	0	0	0
d__Bacteria	k__norank_d__Bacteria	p__Bacteroidota	c__Bacteroidia	o__Bacteroidales	f__Muribaculaceae	g__norank_f__Muribaculaceae	s__uncultured_Bacteroidales_bacterium_g__norank_f__Muribaculaceae	ASV1019	1472	0.00310907	0	55	8	0	27	59	22	53	0	0	32	231	0	8	121	47	91	71	43	0	50	32	42	102	146	92	61	42	37
d__Bacteria	k__norank_d__Bacteria	p__Bacteroidota	c__Bacteroidia	o__Bacteroidales	f__Muribaculaceae	g__norank_f__Muribaculaceae	s__uncultured_bacterium_g__norank_f__Muribaculaceae	ASV1073	418	0.000882874	0	0	0	0	0	0	0	12	0	0	0	0	0	0	26	38	41	58	34	17	36	0	0	18	54	21	18	12	33
d__Bacteria	k__norank_d__Bacteria	p__Firmicutes	c__Clostridia	o__Lachnospirales	f__Lachnospiraceae	g__unclassified_f__Lachnospiraceae	s__unclassified_f__Lachnospiraceae	ASV2582	36	7.6037e-05	0	0	0	0	0	35	0	0	0	0	0	0	0	0	1	0	0	0	0	0	0	0	0	0	0	0	0	0	0
d__Bacteria	k__norank_d__Bacteria	p__Firmicutes	c__Clostridia	o__Lachnospirales	f__Lachnospiraceae	g__unclassified_f__Lachnospiraceae	s__unclassified_f__Lachnospiraceae	ASV2306	2	4.22428e-06	0	0	0	0	0	0	0	0	0	0	0	0	0	0	0	0	0	0	0	0	0	2	0	0	0	0	0	0	0
d__Bacteria	k__norank_d__Bacteria	p__Campilobacterota	c__Campylobacteria	o__Campylobacterales	f__Helicobacteraceae	g__Helicobacter	s__unclassified_g__Helicobacter	ASV2672	74	0.000156298	0	0	0	0	0	10	0	0	6	0	34	0	0	0	0	0	0	16	0	0	0	0	3	5	0	0	0	0	0
d__Bacteria	k__norank_d__Bacteria	p__Firmicutes	c__Clostridia	o__Clostridia_vadinBB60_group	f__norank_o__Clostridia_vadinBB60_group	g__norank_f__norank_o__Clostridia_vadinBB60_group	s__uncultured_bacterium_g__norank_f__norank_o__Clostridia_vadinBB60_group	ASV1267	2	4.22428e-06	0	0	0	0	0	0	0	0	0	0	0	2	0	0	0	0	0	0	0	0	0	0	0	0	0	0	0	0	0
d__Bacteria	k__norank_d__Bacteria	p__Firmicutes	c__Clostridia	o__Lachnospirales	f__Lachnospiraceae	g__Eubacterium_xylanophilum_group	s__uncultured_bacterium_g__Eubacterium_xylanophilum_group	ASV2554	342	0.000722351	7	0	4	0	0	0	0	0	0	3	1	0	0	6	9	3	14	16	0	0	26	44	0	6	18	44	36	0	105
d__Bacteria	k__norank_d__Bacteria	p__Firmicutes	c__Clostridia	o__unclassified_c__Clostridia	f__unclassified_c__Clostridia	g__unclassified_c__Clostridia	s__unclassified_c__Clostridia	ASV1373	1	2.11214e-06	0	0	0	0	0	0	0	0	0	0	0	0	0	0	0	0	0	0	0	0	0	0	0	0	0	0	0	0	1
d__Bacteria	k__norank_d__Bacteria	p__Firmicutes	c__Clostridia	o__Oscillospirales	f__Oscillospiraceae	g__norank_f__Oscillospiraceae	s__uncultured_bacterium_g__norank_f__Oscillospiraceae	ASV1471	6	1.26728e-05	0	0	0	0	0	0	0	0	0	0	0	0	0	0	0	0	0	0	0	0	0	0	0	0	0	6	0	0	0
d__Bacteria	k__norank_d__Bacteria	p__Firmicutes	c__Bacilli	o__RF39	f__norank_o__RF39	g__norank_f__norank_o__RF39	s__unclassified_g__norank_f__norank_o__RF39	ASV212	6	1.26728e-05	0	0	0	0	0	0	0	0	0	0	0	0	0	0	0	0	0	0	0	0	0	0	6	0	0	0	0	0	0
d__Bacteria	k__norank_d__Bacteria	p__Firmicutes	c__Bacilli	o__RF39	f__norank_o__RF39	g__norank_f__norank_o__RF39	s__unclassified_g__norank_f__norank_o__RF39	ASV211	37	7.81491e-05	0	0	0	0	0	0	0	0	0	0	0	0	0	0	17	0	0	0	1	2	0	0	0	0	8	7	0	0	2
d__Bacteria	k__norank_d__Bacteria	p__Firmicutes	c__Clostridia	o__Lachnospirales	f__Lachnospiraceae	g__Roseburia	s__mouse_gut_metagenome_g__Roseburia	ASV2712	4	8.44855e-06	0	0	0	0	0	0	0	0	0	0	0	0	0	0	0	0	0	0	0	0	0	0	0	0	0	0	0	4	0
d__Bacteria	k__norank_d__Bacteria	p__Firmicutes	c__Clostridia	o__Lachnospirales	f__Lachnospiraceae	g__unclassified_f__Lachnospiraceae	s__unclassified_f__Lachnospiraceae	ASV2093	462	0.000975808	75	0	0	0	0	0	0	10	0	0	0	40	20	0	60	0	0	0	0	0	0	0	140	5	30	17	0	65	0
d__Bacteria	k__norank_d__Bacteria	p__Bacteroidota	c__Bacteroidia	o__Bacteroidales	f__Muribaculaceae	g__norank_f__Muribaculaceae	s__uncultured_Bacteroidales_bacterium_g__norank_f__Muribaculaceae	ASV884	1473	0.00311118	37	55	4	0	16	43	11	35	13	32	30	138	11	3	132	45	79	71	44	17	43	39	73	147	138	79	81	22	35
d__Bacteria	k__norank_d__Bacteria	p__Firmicutes	c__Clostridia	o__Lachnospirales	f__Lachnospiraceae	g__unclassified_f__Lachnospiraceae	s__unclassified_f__Lachnospiraceae	ASV2095	45	9.50462e-05	8	0	0	0	0	0	0	0	0	0	0	1	0	0	0	1	1	0	0	0	0	0	3	0	17	0	0	2	12
d__Bacteria	k__norank_d__Bacteria	p__Firmicutes	c__Clostridia	o__Lachnospirales	f__Lachnospiraceae	g__unclassified_f__Lachnospiraceae	s__unclassified_f__Lachnospiraceae	ASV2098	28	5.91399e-05	0	13	0	0	0	0	0	0	0	0	0	0	4	0	0	0	3	0	0	8	0	0	0	0	0	0	0	0	0
d__Bacteria	k__norank_d__Bacteria	p__Bacteroidota	c__Bacteroidia	o__Bacteroidales	f__Muribaculaceae	g__norank_f__Muribaculaceae	s__uncultured_bacterium_g__norank_f__Muribaculaceae	ASV485	40	8.44855e-05	2	6	0	0	0	0	0	11	0	0	0	21	0	0	0	0	0	0	0	0	0	0	0	0	0	0	0	0	0
d__Bacteria	k__norank_d__Bacteria	p__Firmicutes	c__Clostridia	o__Lachnospirales	f__Lachnospiraceae	g__unclassified_f__Lachnospiraceae	s__unclassified_f__Lachnospiraceae	ASV2302	1	2.11214e-06	0	0	0	0	0	0	0	0	0	0	0	0	0	0	0	0	0	0	0	0	0	0	0	0	0	1	0	0	0
d__Bacteria	k__norank_d__Bacteria	p__Firmicutes	c__Clostridia	o__Clostridia_vadinBB60_group	f__norank_o__Clostridia_vadinBB60_group	g__norank_f__norank_o__Clostridia_vadinBB60_group	s__uncultured_bacterium_g__norank_f__norank_o__Clostridia_vadinBB60_group	ASV1279	17	3.59063e-05	0	17	0	0	0	0	0	0	0	0	0	0	0	0	0	0	0	0	0	0	0	0	0	0	0	0	0	0	0
d__Bacteria	k__norank_d__Bacteria	p__Firmicutes	c__Clostridia	o__Clostridia_UCG-014	f__norank_o__Clostridia_UCG-014	g__norank_f__norank_o__Clostridia_UCG-014	s__uncultured_bacterium_g__norank_f__norank_o__Clostridia_UCG-014	ASV2109	136	0.000287251	0	0	0	0	4	0	0	0	1	0	0	0	10	0	13	6	0	0	3	8	2	0	64	0	0	9	0	0	16
d__Bacteria	k__norank_d__Bacteria	p__Firmicutes	c__Clostridia	o__Lachnospirales	f__Lachnospiraceae	g__unclassified_f__Lachnospiraceae	s__unclassified_f__Lachnospiraceae	ASV2304	2	4.22428e-06	0	0	0	0	0	0	0	0	0	0	0	0	0	0	0	2	0	0	0	0	0	0	0	0	0	0	0	0	0
d__Bacteria	k__norank_d__Bacteria	p__Firmicutes	c__Clostridia	o__Lachnospirales	f__Lachnospiraceae	g__unclassified_f__Lachnospiraceae	s__unclassified_f__Lachnospiraceae	ASV2309	3	6.33641e-06	0	0	0	0	0	0	0	0	0	0	0	0	0	0	0	0	0	0	0	0	0	3	0	0	0	0	0	0	0
d__Bacteria	k__norank_d__Bacteria	p__Bacteroidota	c__Bacteroidia	o__Bacteroidales	f__Muribaculaceae	g__norank_f__Muribaculaceae	s__uncultured_bacterium_g__norank_f__Muribaculaceae	ASV716	1	2.11214e-06	0	0	0	0	0	0	0	0	0	0	0	0	0	0	0	0	0	0	0	0	0	1	0	0	0	0	0	0	0
d__Bacteria	k__norank_d__Bacteria	p__Firmicutes	c__Clostridia	o__Clostridia_UCG-014	f__norank_o__Clostridia_UCG-014	g__norank_f__norank_o__Clostridia_UCG-014	s__uncultured_bacterium_g__norank_f__norank_o__Clostridia_UCG-014	ASV2102	2	4.22428e-06	0	0	0	0	0	0	0	0	0	0	0	0	0	2	0	0	0	0	0	0	0	0	0	0	0	0	0	0	0
d__Bacteria	k__norank_d__Bacteria	p__Firmicutes	c__Clostridia	o__Clostridia_UCG-014	f__norank_o__Clostridia_UCG-014	g__norank_f__norank_o__Clostridia_UCG-014	s__unclassified_g__norank_f__norank_o__Clostridia_UCG-014	ASV1262	6	1.26728e-05	0	0	0	0	0	0	0	0	0	0	0	0	0	0	0	0	0	0	0	0	0	6	0	0	0	0	0	0	0
d__Bacteria	k__norank_d__Bacteria	p__Bacteroidota	c__Bacteroidia	o__Bacteroidales	f__Marinifilaceae	g__Odoribacter	s__unclassified_g__Odoribacter	ASV2785	4	8.44855e-06	4	0	0	0	0	0	0	0	0	0	0	0	0	0	0	0	0	0	0	0	0	0	0	0	0	0	0	0	0
d__Bacteria	k__norank_d__Bacteria	p__Firmicutes	c__Clostridia	o__Lachnospirales	f__Lachnospiraceae	g__unclassified_f__Lachnospiraceae	s__unclassified_f__Lachnospiraceae	ASV1511	4	8.44855e-06	2	0	0	0	0	0	0	0	0	0	0	0	0	0	0	0	0	0	0	0	0	2	0	0	0	0	0	0	0
d__Bacteria	k__norank_d__Bacteria	p__Bacteroidota	c__Bacteroidia	o__Bacteroidales	f__Muribaculaceae	g__norank_f__Muribaculaceae	s__uncultured_bacterium_g__norank_f__Muribaculaceae	ASV370	1	2.11214e-06	0	0	0	0	0	0	0	0	0	0	0	0	0	0	0	0	0	1	0	0	0	0	0	0	0	0	0	0	0
d__Bacteria	k__norank_d__Bacteria	p__Firmicutes	c__Clostridia	o__Lachnospirales	f__Lachnospiraceae	g__unclassified_f__Lachnospiraceae	s__unclassified_f__Lachnospiraceae	ASV2167	2	4.22428e-06	0	0	0	0	0	0	0	0	0	0	0	0	0	0	0	0	0	2	0	0	0	0	0	0	0	0	0	0	0
d__Bacteria	k__norank_d__Bacteria	p__Firmicutes	c__Clostridia	o__Lachnospirales	f__Lachnospiraceae	g__unclassified_f__Lachnospiraceae	s__unclassified_f__Lachnospiraceae	ASV1687	1	2.11214e-06	0	0	0	0	0	0	0	0	0	0	0	0	0	0	0	0	0	1	0	0	0	0	0	0	0	0	0	0	0
d__Bacteria	k__norank_d__Bacteria	p__Firmicutes	c__Clostridia	o__Lachnospirales	f__Lachnospiraceae	g__unclassified_f__Lachnospiraceae	s__unclassified_f__Lachnospiraceae	ASV1685	2	4.22428e-06	0	0	0	0	0	0	0	0	0	0	0	0	0	0	0	0	0	0	0	2	0	0	0	0	0	0	0	0	0
d__Bacteria	k__norank_d__Bacteria	p__Bacteroidota	c__Bacteroidia	o__Bacteroidales	f__Rikenellaceae	g__Alistipes	s__uncultured_bacterium_g__Alistipes	ASV666	1	2.11214e-06	0	0	0	0	0	0	0	0	0	0	0	0	0	0	1	0	0	0	0	0	0	0	0	0	0	0	0	0	0
d__Bacteria	k__norank_d__Bacteria	p__Desulfobacterota	c__Desulfovibrionia	o__Desulfovibrionales	f__Desulfovibrionaceae	g__Bilophila	s__uncultured_bacterium_g__Bilophila	ASV10	324	0.000684333	2	0	0	0	1	5	0	0	13	0	0	4	0	6	10	2	3	6	8	7	52	23	52	14	17	22	47	4	26
d__Bacteria	k__norank_d__Bacteria	p__Firmicutes	c__Clostridia	o__Lachnospirales	f__Lachnospiraceae	g__Roseburia	s__uncultured_bacterium_g__Roseburia	ASV2009	4	8.44855e-06	0	0	0	4	0	0	0	0	0	0	0	0	0	0	0	0	0	0	0	0	0	0	0	0	0	0	0	0	0
d__Bacteria	k__norank_d__Bacteria	p__Firmicutes	c__Clostridia	o__Clostridia_UCG-014	f__norank_o__Clostridia_UCG-014	g__norank_f__norank_o__Clostridia_UCG-014	s__unclassified_g__norank_f__norank_o__Clostridia_UCG-014	ASV1860	112	0.000236559	0	0	0	0	0	0	0	0	0	0	0	0	0	0	0	0	0	0	63	0	0	49	0	0	0	0	0	0	0
d__Bacteria	k__norank_d__Bacteria	p__Firmicutes	c__Clostridia	o__Lachnospirales	f__Lachnospiraceae	g__Lachnospiraceae_NK4A136_group	s__unclassified_g__Lachnospiraceae_NK4A136_group	ASV2364	588	0.00124194	0	0	0	0	0	0	0	0	24	0	10	10	0	17	0	0	57	159	0	0	0	0	0	15	0	44	0	0	252
d__Bacteria	k__norank_d__Bacteria	p__Firmicutes	c__Clostridia	o__Clostridia_UCG-014	f__norank_o__Clostridia_UCG-014	g__norank_f__norank_o__Clostridia_UCG-014	s__unclassified_g__norank_f__norank_o__Clostridia_UCG-014	ASV1867	62	0.000130953	0	0	0	0	0	0	0	0	0	8	0	4	0	0	0	12	0	6	0	0	15	0	17	0	0	0	0	0	0
d__Bacteria	k__norank_d__Bacteria	p__Firmicutes	c__Clostridia	o__Clostridia_UCG-014	f__norank_o__Clostridia_UCG-014	g__norank_f__norank_o__Clostridia_UCG-014	s__unclassified_g__norank_f__norank_o__Clostridia_UCG-014	ASV1866	357	0.000754033	45	12	0	0	2	15	4	7	10	9	0	9	7	0	3	39	6	4	22	10	21	17	27	6	25	36	0	0	21
d__Bacteria	k__norank_d__Bacteria	p__Bacteroidota	c__Bacteroidia	o__Bacteroidales	f__Prevotellaceae	g__Prevotellaceae_UCG-001	s__uncultured_bacterium_g__Prevotellaceae_UCG-001	ASV698	6123	0.0129326	27	159	32	0	45	50	60	51	3	32	8	199	21	68	204	144	193	352	310	342	314	116	1136	603	1178	306	45	18	107
d__Bacteria	k__norank_d__Bacteria	p__Firmicutes	c__Clostridia	o__Lachnospirales	f__Lachnospiraceae	g__Lachnospiraceae_UCG-004	s__uncultured_bacterium_g__Lachnospiraceae_UCG-004	ASV590	4	8.44855e-06	0	0	0	0	0	0	0	0	0	0	0	0	0	0	0	0	0	0	0	0	0	0	0	0	4	0	0	0	0
d__Bacteria	k__norank_d__Bacteria	p__Firmicutes	c__Clostridia	o__Clostridia_UCG-014	f__norank_o__Clostridia_UCG-014	g__norank_f__norank_o__Clostridia_UCG-014	s__uncultured_bacterium_g__norank_f__norank_o__Clostridia_UCG-014	ASV2670	2	4.22428e-06	0	0	0	0	0	0	0	0	0	0	0	0	0	0	0	0	0	0	0	0	0	0	0	0	2	0	0	0	0
d__Bacteria	k__norank_d__Bacteria	p__Firmicutes	c__Clostridia	o__Lachnospirales	f__Lachnospiraceae	g__Lachnospiraceae_UCG-004	s__uncultured_bacterium_g__Lachnospiraceae_UCG-004	ASV1101	2	4.22428e-06	0	0	0	0	0	0	0	0	0	0	0	0	0	0	0	0	0	0	0	0	0	0	0	2	0	0	0	0	0
d__Bacteria	k__norank_d__Bacteria	p__Bacteroidota	c__Bacteroidia	o__Bacteroidales	f__Muribaculaceae	g__norank_f__Muribaculaceae	s__uncultured_bacterium_g__norank_f__Muribaculaceae	ASV905	3	6.33641e-06	0	0	0	0	0	0	0	0	0	0	0	0	0	0	0	0	0	0	0	0	0	0	0	0	0	3	0	0	0
d__Bacteria	k__norank_d__Bacteria	p__Bacteroidota	c__Bacteroidia	o__Bacteroidales	f__Muribaculaceae	g__norank_f__Muribaculaceae	s__uncultured_bacterium_g__norank_f__Muribaculaceae	ASV904	2	4.22428e-06	0	0	0	0	0	0	0	0	0	0	0	0	0	0	0	0	0	0	0	0	0	0	0	2	0	0	0	0	0
d__Bacteria	k__norank_d__Bacteria	p__Firmicutes	c__Clostridia	o__unclassified_c__Clostridia	f__unclassified_c__Clostridia	g__unclassified_c__Clostridia	s__unclassified_c__Clostridia	ASV2137	1	2.11214e-06	0	0	0	0	0	0	0	0	0	0	0	0	0	0	0	0	0	0	0	0	1	0	0	0	0	0	0	0	0
d__Bacteria	k__norank_d__Bacteria	p__Bacteroidota	c__Bacteroidia	o__Bacteroidales	f__Muribaculaceae	g__norank_f__Muribaculaceae	s__uncultured_bacterium_g__norank_f__Muribaculaceae	ASV902	2	4.22428e-06	0	0	0	0	0	0	0	0	0	0	0	0	0	0	0	0	0	0	0	0	0	0	0	0	2	0	0	0	0
d__Bacteria	k__norank_d__Bacteria	p__Firmicutes	c__Clostridia	o__Oscillospirales	f__Oscillospiraceae	g__norank_f__Oscillospiraceae	s__uncultured_bacterium_g__norank_f__Oscillospiraceae	ASV469	3	6.33641e-06	0	0	0	0	0	0	0	0	0	0	0	0	0	0	0	0	0	0	0	0	0	0	0	0	0	3	0	0	0
d__Bacteria	k__norank_d__Bacteria	p__Bacteroidota	c__Bacteroidia	o__Bacteroidales	f__Bacteroidaceae	g__Bacteroides	s__unclassified_g__Bacteroides	ASV420	2	4.22428e-06	0	0	0	0	0	0	0	0	0	0	0	0	0	0	0	0	0	0	0	2	0	0	0	0	0	0	0	0	0
d__Bacteria	k__norank_d__Bacteria	p__Bacteroidota	c__Bacteroidia	o__Bacteroidales	f__Muribaculaceae	g__norank_f__Muribaculaceae	s__uncultured_bacterium_g__norank_f__Muribaculaceae	ASV909	1	2.11214e-06	0	0	0	0	0	0	0	0	0	0	0	0	0	0	0	0	0	0	0	0	0	0	0	0	0	1	0	0	0
d__Bacteria	k__norank_d__Bacteria	p__Firmicutes	c__Clostridia	o__unclassified_c__Clostridia	f__unclassified_c__Clostridia	g__unclassified_c__Clostridia	s__unclassified_c__Clostridia	ASV2486	2	4.22428e-06	0	0	0	0	0	0	0	0	0	0	0	0	0	0	0	0	0	0	0	0	0	0	0	0	0	0	0	0	2
d__Bacteria	k__norank_d__Bacteria	p__Bacteroidota	c__Bacteroidia	o__Bacteroidales	f__Muribaculaceae	g__norank_f__Muribaculaceae	s__uncultured_bacterium_g__norank_f__Muribaculaceae	ASV696	15	3.16821e-05	0	0	0	0	0	0	0	0	0	0	0	0	0	0	0	0	0	0	0	0	0	0	0	0	15	0	0	0	0
d__Bacteria	k__norank_d__Bacteria	p__Firmicutes	c__Clostridia	o__Lachnospirales	f__Lachnospiraceae	g__unclassified_f__Lachnospiraceae	s__unclassified_f__Lachnospiraceae	ASV2676	63	0.000133065	1	0	0	0	2	0	0	0	0	0	0	3	8	37	0	0	0	1	2	0	0	6	2	0	0	1	0	0	0
d__Bacteria	k__norank_d__Bacteria	p__Firmicutes	c__Clostridia	o__Lachnospirales	f__Lachnospiraceae	g__unclassified_f__Lachnospiraceae	s__unclassified_f__Lachnospiraceae	ASV2675	1	2.11214e-06	0	0	0	0	0	0	0	0	0	0	0	0	0	0	0	0	0	0	0	0	0	0	0	0	0	0	0	0	1
d__Bacteria	k__norank_d__Bacteria	p__Firmicutes	c__Clostridia	o__Clostridia_vadinBB60_group	f__norank_o__Clostridia_vadinBB60_group	g__norank_f__norank_o__Clostridia_vadinBB60_group	s__unclassified_g__norank_f__norank_o__Clostridia_vadinBB60_group	ASV1418	74	0.000156298	4	9	0	0	0	0	0	2	0	0	0	9	8	5	0	1	3	0	11	1	7	0	0	6	0	0	0	0	8
d__Bacteria	k__norank_d__Bacteria	p__Bacteroidota	c__Bacteroidia	o__Bacteroidales	f__Muribaculaceae	g__norank_f__Muribaculaceae	s__unclassified_g__norank_f__Muribaculaceae	ASV955	2417	0.00510504	18	299	31	0	5	0	0	91	0	0	0	38	0	14	50	149	243	83	259	276	325	63	51	113	173	93	30	0	13
d__Bacteria	k__norank_d__Bacteria	p__Bacteroidota	c__Bacteroidia	o__Bacteroidales	f__Muribaculaceae	g__norank_f__Muribaculaceae	s__uncultured_bacterium_g__norank_f__Muribaculaceae	ASV268	3	6.33641e-06	0	0	0	0	0	0	0	3	0	0	0	0	0	0	0	0	0	0	0	0	0	0	0	0	0	0	0	0	0
d__Bacteria	k__norank_d__Bacteria	p__Bacteroidota	c__Bacteroidia	o__Bacteroidales	f__Muribaculaceae	g__norank_f__Muribaculaceae	s__uncultured_bacterium_g__norank_f__Muribaculaceae	ASV997	4	8.44855e-06	0	0	0	0	0	0	0	4	0	0	0	0	0	0	0	0	0	0	0	0	0	0	0	0	0	0	0	0	0
d__Bacteria	k__norank_d__Bacteria	p__Bacteroidota	c__Bacteroidia	o__Bacteroidales	f__Muribaculaceae	g__norank_f__Muribaculaceae	s__uncultured_bacterium_g__norank_f__Muribaculaceae	ASV265	2	4.22428e-06	0	0	0	0	0	0	0	2	0	0	0	0	0	0	0	0	0	0	0	0	0	0	0	0	0	0	0	0	0
d__Bacteria	k__norank_d__Bacteria	p__Firmicutes	c__Clostridia	o__Lachnospirales	f__Lachnospiraceae	g__A2	s__unclassified_g__A2	ASV2332	166	0.000350615	14	0	0	0	15	43	0	0	0	0	0	0	12	0	0	22	1	3	0	13	23	0	0	0	0	0	0	0	20
d__Bacteria	k__norank_d__Bacteria	p__Firmicutes	c__Clostridia	o__Lachnospirales	f__Lachnospiraceae	g__unclassified_f__Lachnospiraceae	s__unclassified_f__Lachnospiraceae	ASV2678	213	0.000449885	8	0	0	0	0	10	0	0	0	6	0	1	2	5	10	0	3	0	0	0	12	11	44	3	12	6	6	39	35
d__Bacteria	k__norank_d__Bacteria	p__Bacteroidota	c__Bacteroidia	o__Bacteroidales	f__Muribaculaceae	g__norank_f__Muribaculaceae	s__uncultured_bacterium_g__norank_f__Muribaculaceae	ASV1149	5960	0.0125883	76	277	81	0	49	98	0	79	3	37	7	287	0	46	355	995	298	668	174	31	528	171	164	473	641	362	29	6	25
d__Bacteria	k__norank_d__Bacteria	p__Firmicutes	c__Bacilli	o__RF39	f__norank_o__RF39	g__norank_f__norank_o__RF39	s__unclassified_g__norank_f__norank_o__RF39	ASV141	15	3.16821e-05	0	0	4	0	0	0	0	0	0	0	0	0	0	5	0	0	0	0	0	0	0	0	6	0	0	0	0	0	0
d__Bacteria	k__norank_d__Bacteria	p__Firmicutes	c__Bacilli	o__RF39	f__norank_o__RF39	g__norank_f__norank_o__RF39	s__unclassified_g__norank_f__norank_o__RF39	ASV140	9	1.90092e-05	0	0	0	0	0	0	0	0	0	0	0	0	3	0	4	0	2	0	0	0	0	0	0	0	0	0	0	0	0
d__Bacteria	k__norank_d__Bacteria	p__Firmicutes	c__Clostridia	o__Clostridia_UCG-014	f__norank_o__Clostridia_UCG-014	g__norank_f__norank_o__Clostridia_UCG-014	s__unclassified_g__norank_f__norank_o__Clostridia_UCG-014	ASV1919	37	7.81491e-05	5	0	0	0	0	0	0	1	0	0	0	0	0	0	0	0	4	0	0	0	7	0	0	4	9	7	0	0	0
d__Bacteria	k__norank_d__Bacteria	p__Actinobacteriota	c__Coriobacteriia	o__Coriobacteriales	f__Eggerthellaceae	g__Enterorhabdus	s__uncultured_bacterium_g__Enterorhabdus	ASV2740	731	0.00154397	0	12	10	133	55	61	0	3	103	11	33	5	5	61	2	45	76	11	1	2	5	5	33	12	7	0	0	2	38
d__Bacteria	k__norank_d__Bacteria	p__Bacteroidota	c__Bacteroidia	o__Bacteroidales	f__Muribaculaceae	g__norank_f__Muribaculaceae	s__uncultured_bacterium_g__norank_f__Muribaculaceae	ASV1141	1	2.11214e-06	0	0	0	0	0	0	1	0	0	0	0	0	0	0	0	0	0	0	0	0	0	0	0	0	0	0	0	0	0
d__Bacteria	k__norank_d__Bacteria	p__Bacteroidota	c__Bacteroidia	o__Bacteroidales	f__Muribaculaceae	g__norank_f__Muribaculaceae	s__uncultured_bacterium_g__norank_f__Muribaculaceae	ASV1143	10	2.11214e-05	0	0	0	0	0	0	0	0	0	0	0	0	0	0	0	0	0	10	0	0	0	0	0	0	0	0	0	0	0
d__Bacteria	k__norank_d__Bacteria	p__Firmicutes	c__Clostridia	o__Lachnospirales	f__Lachnospiraceae	g__unclassified_f__Lachnospiraceae	s__unclassified_f__Lachnospiraceae	ASV128	1	2.11214e-06	0	0	0	0	0	0	0	0	0	0	0	0	0	0	0	0	0	0	0	0	0	0	0	0	1	0	0	0	0
d__Bacteria	k__norank_d__Bacteria	p__Firmicutes	c__Clostridia	o__Lachnospirales	f__Lachnospiraceae	g__unclassified_f__Lachnospiraceae	s__unclassified_f__Lachnospiraceae	ASV129	3	6.33641e-06	0	0	0	0	0	0	0	0	0	0	0	0	0	0	0	0	0	0	0	0	0	0	0	0	0	0	3	0	0
d__Bacteria	k__norank_d__Bacteria	p__Bacteroidota	c__Bacteroidia	o__Bacteroidales	f__unclassified_o__Bacteroidales	g__unclassified_o__Bacteroidales	s__unclassified_o__Bacteroidales	ASV455	4	8.44855e-06	0	0	0	0	0	0	0	0	0	0	0	4	0	0	0	0	0	0	0	0	0	0	0	0	0	0	0	0	0
d__Bacteria	k__norank_d__Bacteria	p__Bacteroidota	c__Bacteroidia	o__Bacteroidales	f__Muribaculaceae	g__norank_f__Muribaculaceae	s__uncultured_bacterium_g__norank_f__Muribaculaceae	ASV663	161	0.000340054	0	0	0	0	0	0	0	0	0	0	0	0	0	0	5	0	5	0	0	36	18	5	10	33	35	14	0	0	0
d__Bacteria	k__norank_d__Bacteria	p__Firmicutes	c__Clostridia	o__Lachnospirales	f__Lachnospiraceae	g__unclassified_f__Lachnospiraceae	s__unclassified_f__Lachnospiraceae	ASV2279	9	1.90092e-05	0	0	0	0	0	0	0	0	0	0	0	0	0	0	0	0	0	0	0	0	0	0	0	0	9	0	0	0	0
d__Bacteria	k__norank_d__Bacteria	p__Bacteroidota	c__Bacteroidia	o__Bacteroidales	f__Muribaculaceae	g__norank_f__Muribaculaceae	s__uncultured_bacterium_g__norank_f__Muribaculaceae	ASV661	199	0.000420315	0	9	0	0	4	0	0	29	0	0	0	0	0	0	0	0	5	0	19	27	37	0	0	27	37	0	0	5	0
d__Bacteria	k__norank_d__Bacteria	p__Bacteroidota	c__Bacteroidia	o__Bacteroidales	f__Muribaculaceae	g__norank_f__Muribaculaceae	s__uncultured_bacterium_g__norank_f__Muribaculaceae	ASV664	1	2.11214e-06	0	0	0	0	0	0	0	0	0	0	0	0	0	0	0	0	0	1	0	0	0	0	0	0	0	0	0	0	0
d__Bacteria	k__norank_d__Bacteria	p__Firmicutes	c__Clostridia	o__unclassified_c__Clostridia	f__unclassified_c__Clostridia	g__unclassified_c__Clostridia	s__unclassified_c__Clostridia	ASV2518	2	4.22428e-06	0	0	0	0	0	0	0	0	0	0	0	0	0	0	0	0	0	0	0	0	0	0	0	0	0	2	0	0	0
d__Bacteria	k__norank_d__Bacteria	p__Firmicutes	c__Clostridia	o__Lachnospirales	f__Lachnospiraceae	g__unclassified_f__Lachnospiraceae	s__unclassified_f__Lachnospiraceae	ASV2271	2	4.22428e-06	0	0	0	0	0	0	0	0	0	0	0	0	0	0	0	0	0	0	0	2	0	0	0	0	0	0	0	0	0
d__Bacteria	k__norank_d__Bacteria	p__Firmicutes	c__Clostridia	o__Lachnospirales	f__Lachnospiraceae	g__unclassified_f__Lachnospiraceae	s__unclassified_f__Lachnospiraceae	ASV2270	518	0.00109409	31	0	20	0	0	0	0	0	0	0	0	0	0	8	0	0	9	18	0	0	0	0	212	16	0	3	151	0	50
d__Bacteria	k__norank_d__Bacteria	p__Firmicutes	c__Clostridia	o__Lachnospirales	f__Lachnospiraceae	g__unclassified_f__Lachnospiraceae	s__unclassified_f__Lachnospiraceae	ASV2277	7	1.4785e-05	7	0	0	0	0	0	0	0	0	0	0	0	0	0	0	0	0	0	0	0	0	0	0	0	0	0	0	0	0
d__Bacteria	k__norank_d__Bacteria	p__Firmicutes	c__Clostridia	o__Lachnospirales	f__Lachnospiraceae	g__unclassified_f__Lachnospiraceae	s__unclassified_f__Lachnospiraceae	ASV821	1	2.11214e-06	0	0	0	0	0	0	0	0	0	0	0	0	0	0	0	0	0	0	0	0	0	0	0	0	0	1	0	0	0
d__Bacteria	k__norank_d__Bacteria	p__Firmicutes	c__Clostridia	o__Lachnospirales	f__Lachnospiraceae	g__unclassified_f__Lachnospiraceae	s__unclassified_f__Lachnospiraceae	ASV2275	8	1.68971e-05	0	0	0	0	0	0	0	0	0	0	0	0	0	5	1	0	0	0	0	0	0	0	0	0	0	0	2	0	0
d__Bacteria	k__norank_d__Bacteria	p__Firmicutes	c__Clostridia	o__Oscillospirales	f__Ruminococcaceae	g__Faecalibacterium	s__unclassified_g__Faecalibacterium	ASV2669	2	4.22428e-06	0	0	0	0	0	2	0	0	0	0	0	0	0	0	0	0	0	0	0	0	0	0	0	0	0	0	0	0	0
d__Bacteria	k__norank_d__Bacteria	p__Bacteroidota	c__Bacteroidia	o__Bacteroidales	f__Muribaculaceae	g__norank_f__Muribaculaceae	s__uncultured_bacterium_g__norank_f__Muribaculaceae	ASV460	56	0.00011828	0	0	0	0	0	0	0	0	0	0	0	0	0	0	0	8	0	7	0	3	0	0	0	23	15	0	0	0	0
d__Bacteria	k__norank_d__Bacteria	p__Bacteroidota	c__Bacteroidia	o__Bacteroidales	f__Muribaculaceae	g__norank_f__Muribaculaceae	s__uncultured_bacterium_g__norank_f__Muribaculaceae	ASV462	1	2.11214e-06	0	0	0	0	0	0	0	0	0	0	0	0	0	0	0	0	0	0	1	0	0	0	0	0	0	0	0	0	0
d__Bacteria	k__norank_d__Bacteria	p__Firmicutes	c__Clostridia	o__Lachnospirales	f__Lachnospiraceae	g__unclassified_f__Lachnospiraceae	s__unclassified_f__Lachnospiraceae	ASV2079	268	0.000566053	17	0	0	0	0	0	0	0	0	0	0	5	0	2	6	8	26	0	1	0	2	23	27	0	10	7	1	56	77
d__Bacteria	k__norank_d__Bacteria	p__Firmicutes	c__Clostridia	o__Lachnospirales	f__Lachnospiraceae	g__unclassified_f__Lachnospiraceae	s__unclassified_f__Lachnospiraceae	ASV2078	46	9.71583e-05	0	0	0	0	0	0	0	0	0	0	0	1	0	9	4	0	1	0	0	0	0	0	0	0	3	2	7	0	19
d__Bacteria	k__norank_d__Bacteria	p__Bacteroidota	c__Bacteroidia	o__Bacteroidales	f__Muribaculaceae	g__norank_f__Muribaculaceae	s__uncultured_bacterium_g__norank_f__Muribaculaceae	ASV274	2	4.22428e-06	0	0	0	0	0	0	0	0	0	0	0	0	0	0	0	0	0	0	0	2	0	0	0	0	0	0	0	0	0
d__Bacteria	k__norank_d__Bacteria	p__Firmicutes	c__Clostridia	o__Lachnospirales	f__Lachnospiraceae	g__unclassified_f__Lachnospiraceae	s__unclassified_f__Lachnospiraceae	ASV2075	6	1.26728e-05	0	0	0	0	0	0	0	0	0	0	0	0	0	0	6	0	0	0	0	0	0	0	0	0	0	0	0	0	0
d__Bacteria	k__norank_d__Bacteria	p__Firmicutes	c__Clostridia	o__Lachnospirales	f__Lachnospiraceae	g__unclassified_f__Lachnospiraceae	s__unclassified_f__Lachnospiraceae	ASV2105	1	2.11214e-06	0	0	0	0	0	0	0	0	0	0	0	0	0	0	0	0	0	1	0	0	0	0	0	0	0	0	0	0	0
d__Bacteria	k__norank_d__Bacteria	p__Firmicutes	c__Clostridia	o__Lachnospirales	f__Lachnospiraceae	g__unclassified_f__Lachnospiraceae	s__unclassified_f__Lachnospiraceae	ASV2077	15	3.16821e-05	10	0	0	0	0	0	0	0	0	0	0	0	0	0	0	0	0	0	5	0	0	0	0	0	0	0	0	0	0
d__Bacteria	k__norank_d__Bacteria	p__Proteobacteria	c__Alphaproteobacteria	o__Rhizobiales	f__Xanthobacteraceae	g__Bradyrhizobium	s__unclassified_g__Bradyrhizobium	ASV2326	2	4.22428e-06	0	0	0	0	0	0	0	0	0	0	0	0	0	1	0	0	0	0	1	0	0	0	0	0	0	0	0	0	0
d__Bacteria	k__norank_d__Bacteria	p__Bacteroidota	c__Bacteroidia	o__Bacteroidales	f__Muribaculaceae	g__norank_f__Muribaculaceae	s__unclassified_g__norank_f__Muribaculaceae	ASV829	12	2.53457e-05	0	0	0	0	0	0	0	0	0	0	0	0	0	0	0	1	0	0	0	9	0	0	0	0	0	0	0	2	0
d__Bacteria	k__norank_d__Bacteria	p__Bacteroidota	c__Bacteroidia	o__Bacteroidales	f__Rikenellaceae	g__Alistipes	s__uncultured_bacterium_g__Alistipes	ASV1926	2	4.22428e-06	0	0	0	0	0	0	0	0	0	0	0	0	0	0	2	0	0	0	0	0	0	0	0	0	0	0	0	0	0
d__Bacteria	k__norank_d__Bacteria	p__Firmicutes	c__Clostridia	o__Clostridia_vadinBB60_group	f__norank_o__Clostridia_vadinBB60_group	g__norank_f__norank_o__Clostridia_vadinBB60_group	s__unclassified_g__norank_f__norank_o__Clostridia_vadinBB60_group	ASV1569	9	1.90092e-05	0	1	0	0	0	0	0	0	0	0	0	0	0	0	0	0	0	0	0	0	0	0	8	0	0	0	0	0	0
d__Bacteria	k__norank_d__Bacteria	p__Firmicutes	c__Bacilli	o__Erysipelotrichales	f__Erysipelatoclostridiaceae	g__Erysipelatoclostridium	s__unclassified_g__Erysipelatoclostridium	ASV93	51	0.000107719	4	0	0	0	0	0	7	0	0	0	0	1	0	0	0	6	0	4	6	0	12	0	0	1	4	2	2	1	1
d__Bacteria	k__norank_d__Bacteria	p__Firmicutes	c__Clostridia	o__Lachnospirales	f__Lachnospiraceae	g__unclassified_f__Lachnospiraceae	s__unclassified_f__Lachnospiraceae	ASV2419	122	0.000257681	0	12	4	0	0	0	0	0	0	0	0	0	3	0	0	12	2	9	0	8	5	17	18	0	13	8	11	0	0
d__Bacteria	k__norank_d__Bacteria	p__Firmicutes	c__Clostridia	o__Lachnospirales	f__Lachnospiraceae	g__unclassified_f__Lachnospiraceae	s__unclassified_f__Lachnospiraceae	ASV2416	3	6.33641e-06	0	0	0	0	0	0	0	0	0	0	0	0	0	0	0	0	0	0	0	0	0	0	0	0	0	3	0	0	0
d__Bacteria	k__norank_d__Bacteria	p__Firmicutes	c__Clostridia	o__Lachnospirales	f__Lachnospiraceae	g__Lachnospiraceae_UCG-004	s__uncultured_bacterium_g__Lachnospiraceae_UCG-004	ASV375	3	6.33641e-06	0	0	0	0	0	0	0	0	0	0	0	0	0	0	0	0	0	0	0	0	0	3	0	0	0	0	0	0	0
d__Bacteria	k__norank_d__Bacteria	p__Firmicutes	c__Clostridia	o__Lachnospirales	f__Lachnospiraceae	g__Lachnospiraceae_UCG-001	s__unclassified_g__Lachnospiraceae_UCG-001	ASV2522	2	4.22428e-06	0	0	0	0	0	0	0	0	0	0	0	0	0	0	0	0	0	0	0	0	0	0	0	0	0	0	0	0	2
d__Bacteria	k__norank_d__Bacteria	p__Firmicutes	c__Clostridia	o__Lachnospirales	f__Lachnospiraceae	g__unclassified_f__Lachnospiraceae	s__unclassified_f__Lachnospiraceae	ASV2413	3	6.33641e-06	0	0	0	0	0	0	0	0	0	0	0	0	0	0	0	0	0	0	0	3	0	0	0	0	0	0	0	0	0
d__Bacteria	k__norank_d__Bacteria	p__Firmicutes	c__Clostridia	o__Lachnospirales	f__Lachnospiraceae	g__unclassified_f__Lachnospiraceae	s__unclassified_f__Lachnospiraceae	ASV2410	14	2.95699e-05	0	0	0	0	0	0	0	0	0	0	0	0	0	0	9	0	0	0	0	5	0	0	0	0	0	0	0	0	0
d__Bacteria	k__norank_d__Bacteria	p__Firmicutes	c__Bacilli	o__unclassified_c__Bacilli	f__unclassified_c__Bacilli	g__unclassified_c__Bacilli	s__unclassified_c__Bacilli	ASV289	1	2.11214e-06	0	1	0	0	0	0	0	0	0	0	0	0	0	0	0	0	0	0	0	0	0	0	0	0	0	0	0	0	0
d__Bacteria	k__norank_d__Bacteria	p__Bacteroidota	c__Bacteroidia	o__Bacteroidales	f__unclassified_o__Bacteroidales	g__unclassified_o__Bacteroidales	s__unclassified_o__Bacteroidales	ASV1049	2	4.22428e-06	0	0	0	0	0	0	0	0	0	0	0	0	0	0	0	0	0	0	0	0	0	0	0	2	0	0	0	0	0
d__Bacteria	k__norank_d__Bacteria	p__Proteobacteria	c__Gammaproteobacteria	o__Enterobacterales	f__Yersiniaceae	g__Serratia	s__unclassified_g__Serratia	ASV78	2	4.22428e-06	0	0	0	0	0	0	0	0	0	0	0	0	0	0	0	0	0	2	0	0	0	0	0	0	0	0	0	0	0
d__Bacteria	k__norank_d__Bacteria	p__Firmicutes	c__Clostridia	o__Lachnospirales	f__Lachnospiraceae	g__Roseburia	s__Eubacterium_sp._14-2	ASV2597	2200	0.0046467	23	3	0	0	0	0	0	0	9	0	7	0	6	0	0	1	4	3	30	37	69	0	23	0	314	4	17	1513	137
d__Bacteria	k__norank_d__Bacteria	p__Firmicutes	c__Clostridia	o__Lachnospirales	f__Lachnospiraceae	g__Lachnoclostridium	s__unclassified_g__Lachnoclostridium	ASV2194	22	4.6467e-05	0	0	0	0	0	0	0	0	0	0	0	0	3	0	0	0	0	0	0	0	0	19	0	0	0	0	0	0	0
d__Bacteria	k__norank_d__Bacteria	p__unclassified_k__norank_d__Bacteria	c__unclassified_k__norank_d__Bacteria	o__unclassified_k__norank_d__Bacteria	f__unclassified_k__norank_d__Bacteria	g__unclassified_k__norank_d__Bacteria	s__unclassified_k__norank_d__Bacteria	ASV816	4	8.44855e-06	0	0	0	0	0	0	0	0	0	0	0	0	0	0	0	0	0	4	0	0	0	0	0	0	0	0	0	0	0
d__Bacteria	k__norank_d__Bacteria	p__Firmicutes	c__Clostridia	o__Lachnospirales	f__Lachnospiraceae	g__ASF356	s__uncultured_bacterium_g__ASF356	ASV1419	47	9.92705e-05	0	0	0	0	0	0	0	0	0	0	0	0	0	10	0	0	21	0	0	0	0	0	0	0	6	0	0	10	0
d__Bacteria	k__norank_d__Bacteria	p__Firmicutes	c__Clostridia	o__Lachnospirales	f__Lachnospiraceae	g__Roseburia	s__unclassified_g__Roseburia	ASV1702	96	0.000202765	0	0	0	0	0	0	0	0	0	0	0	0	0	0	0	0	6	0	11	0	0	0	7	0	0	18	9	0	45
d__Bacteria	k__norank_d__Bacteria	p__Firmicutes	c__unclassified_p__Firmicutes	o__unclassified_p__Firmicutes	f__unclassified_p__Firmicutes	g__unclassified_p__Firmicutes	s__unclassified_p__Firmicutes	ASV2301	1	2.11214e-06	0	0	0	0	0	0	0	0	0	0	0	0	0	0	1	0	0	0	0	0	0	0	0	0	0	0	0	0	0
d__Bacteria	k__norank_d__Bacteria	p__Firmicutes	c__Clostridia	o__Oscillospirales	f__Oscillospiraceae	g__unclassified_f__Oscillospiraceae	s__unclassified_f__Oscillospiraceae	ASV1537	405	0.000855416	0	0	0	0	0	0	0	5	0	15	33	0	0	0	10	162	38	0	14	0	0	84	0	5	14	0	0	25	0
d__Bacteria	k__norank_d__Bacteria	p__Firmicutes	c__Clostridia	o__Lachnospirales	f__Lachnospiraceae	g__unclassified_f__Lachnospiraceae	s__unclassified_f__Lachnospiraceae	ASV657	1	2.11214e-06	0	0	0	0	0	0	0	0	0	0	0	0	0	0	0	0	0	1	0	0	0	0	0	0	0	0	0	0	0
d__Bacteria	k__norank_d__Bacteria	p__Firmicutes	c__Clostridia	o__Clostridia_UCG-014	f__norank_o__Clostridia_UCG-014	g__norank_f__norank_o__Clostridia_UCG-014	s__unclassified_g__norank_f__norank_o__Clostridia_UCG-014	ASV1678	268	0.000566053	93	0	2	0	0	0	0	0	0	0	0	0	12	0	0	43	10	0	0	5	14	0	89	0	0	0	0	0	0
d__Bacteria	k__norank_d__Bacteria	p__Firmicutes	c__Clostridia	o__Oscillospirales	f__Oscillospiraceae	g__unclassified_f__Oscillospiraceae	s__unclassified_f__Oscillospiraceae	ASV1538	675	0.00142569	13	20	4	0	6	0	0	13	8	0	12	54	4	36	38	23	71	9	61	15	54	65	16	36	67	15	0	33	2
d__Bacteria	k__norank_d__Bacteria	p__Firmicutes	c__Bacilli	o__RF39	f__norank_o__RF39	g__norank_f__norank_o__RF39	s__unclassified_g__norank_f__norank_o__RF39	ASV201	3	6.33641e-06	0	0	0	0	0	0	0	0	0	0	0	0	0	0	0	0	0	0	3	0	0	0	0	0	0	0	0	0	0
d__Bacteria	k__norank_d__Bacteria	p__Firmicutes	c__Clostridia	o__Clostridia_UCG-014	f__norank_o__Clostridia_UCG-014	g__norank_f__norank_o__Clostridia_UCG-014	s__uncultured_bacterium_g__norank_f__norank_o__Clostridia_UCG-014	ASV1584	1	2.11214e-06	0	0	0	0	0	0	0	0	0	0	0	0	0	0	0	0	0	0	0	0	0	0	0	0	1	0	0	0	0
d__Bacteria	k__norank_d__Bacteria	p__Firmicutes	c__Clostridia	o__Clostridia_UCG-014	f__norank_o__Clostridia_UCG-014	g__norank_f__norank_o__Clostridia_UCG-014	s__unclassified_g__norank_f__norank_o__Clostridia_UCG-014	ASV1472	8	1.68971e-05	0	0	0	0	0	0	0	0	0	0	0	0	2	0	0	3	0	0	0	0	3	0	0	0	0	0	0	0	0
d__Bacteria	k__norank_d__Bacteria	p__Firmicutes	c__Clostridia	o__Clostridia_vadinBB60_group	f__norank_o__Clostridia_vadinBB60_group	g__norank_f__norank_o__Clostridia_vadinBB60_group	s__uncultured_bacterium_g__norank_f__norank_o__Clostridia_vadinBB60_group	ASV2039	32	6.75884e-05	4	0	3	0	0	0	0	0	0	0	0	0	4	4	0	0	0	0	0	0	3	0	0	4	0	0	0	10	0
d__Bacteria	k__norank_d__Bacteria	p__Firmicutes	c__Clostridia	o__Clostridia_UCG-014	f__norank_o__Clostridia_UCG-014	g__norank_f__norank_o__Clostridia_UCG-014	s__unclassified_g__norank_f__norank_o__Clostridia_UCG-014	ASV1586	10	2.11214e-05	0	0	0	0	0	0	0	0	0	0	0	0	0	0	0	0	0	6	4	0	0	0	0	0	0	0	0	0	0
d__Bacteria	k__norank_d__Bacteria	p__Patescibacteria	c__Saccharimonadia	o__Saccharimonadales	f__Saccharimonadaceae	g__Candidatus_Saccharimonas	s__uncultured_bacterium_g__Candidatus_Saccharimonas	ASV1735	320	0.000675884	30	8	37	0	6	97	1	0	0	6	79	0	10	8	4	2	3	11	0	0	10	0	0	0	0	8	0	0	0
d__Bacteria	k__norank_d__Bacteria	p__Desulfobacterota	c__Desulfovibrionia	o__Desulfovibrionales	f__Desulfovibrionaceae	g__Desulfovibrio	s__unclassified_g__Desulfovibrio	ASV345	4	8.44855e-06	0	0	0	0	0	0	0	0	0	0	0	0	0	0	0	0	0	0	0	0	0	0	0	0	4	0	0	0	0
d__Bacteria	k__norank_d__Bacteria	p__Firmicutes	c__Clostridia	o__Clostridiales	f__Clostridiaceae	g__Clostridium_sensu_stricto_1	s__unclassified_g__Clostridium_sensu_stricto_1	ASV2708	8	1.68971e-05	0	0	8	0	0	0	0	0	0	0	0	0	0	0	0	0	0	0	0	0	0	0	0	0	0	0	0	0	0
d__Bacteria	k__norank_d__Bacteria	p__Desulfobacterota	c__Desulfovibrionia	o__Desulfovibrionales	f__Desulfovibrionaceae	g__Desulfovibrio	s__unclassified_g__Desulfovibrio	ASV1821	9	1.90092e-05	0	0	0	0	0	0	0	0	0	0	0	0	0	0	0	0	0	0	0	0	0	0	9	0	0	0	0	0	0
d__Bacteria	k__norank_d__Bacteria	p__Firmicutes	c__Clostridia	o__Oscillospirales	f__unclassified_o__Oscillospirales	g__unclassified_o__Oscillospirales	s__unclassified_o__Oscillospirales	ASV1666	1	2.11214e-06	0	0	0	0	0	0	0	0	0	0	0	0	0	0	0	0	0	0	0	0	0	0	0	0	0	0	0	0	1
d__Bacteria	k__norank_d__Bacteria	p__Firmicutes	c__Clostridia	o__Oscillospirales	f__Oscillospiraceae	g__Colidextribacter	s__unclassified_g__Colidextribacter	ASV1327	103	0.00021755	5	0	0	21	2	0	0	0	0	0	0	0	26	13	0	0	0	0	0	0	5	0	0	0	0	0	10	0	21
d__Bacteria	k__norank_d__Bacteria	p__Bacteroidota	c__Bacteroidia	o__Bacteroidales	f__Tannerellaceae	g__Parabacteroides	s__unclassified_g__Parabacteroides	ASV617	638	0.00134754	0	2	4	0	0	5	2	10	0	0	0	0	1	5	61	7	3	61	77	73	30	3	51	68	42	37	77	13	6
d__Bacteria	k__norank_d__Bacteria	p__Firmicutes	c__Clostridia	o__Clostridia_UCG-014	f__norank_o__Clostridia_UCG-014	g__norank_f__norank_o__Clostridia_UCG-014	s__unclassified_g__norank_f__norank_o__Clostridia_UCG-014	ASV2369	96	0.000202765	0	0	0	0	0	96	0	0	0	0	0	0	0	0	0	0	0	0	0	0	0	0	0	0	0	0	0	0	0
d__Bacteria	k__norank_d__Bacteria	p__Bacteroidota	c__Bacteroidia	o__Bacteroidales	f__Muribaculaceae	g__norank_f__Muribaculaceae	s__uncultured_bacterium_g__norank_f__Muribaculaceae	ASV676	94	0.000198541	0	0	3	0	0	0	0	0	0	0	2	0	0	0	0	0	0	8	0	12	0	0	0	23	0	14	26	0	6
d__Bacteria	k__norank_d__Bacteria	p__Firmicutes	c__Clostridia	o__unclassified_c__Clostridia	f__unclassified_c__Clostridia	g__unclassified_c__Clostridia	s__unclassified_c__Clostridia	ASV1596	3	6.33641e-06	0	0	0	0	0	0	0	0	0	0	0	0	0	0	0	0	0	3	0	0	0	0	0	0	0	0	0	0	0
d__Bacteria	k__norank_d__Bacteria	p__Bacteroidota	c__Bacteroidia	o__Bacteroidales	f__Muribaculaceae	g__norank_f__Muribaculaceae	s__unclassified_g__norank_f__Muribaculaceae	ASV1028	1	2.11214e-06	0	0	0	0	0	0	0	0	0	0	0	0	0	0	0	0	0	0	1	0	0	0	0	0	0	0	0	0	0
d__Bacteria	k__norank_d__Bacteria	p__Firmicutes	c__Clostridia	o__Lachnospirales	f__Lachnospiraceae	g__unclassified_f__Lachnospiraceae	s__unclassified_f__Lachnospiraceae	ASV2044	1	2.11214e-06	0	0	0	0	0	0	0	0	0	0	0	0	0	0	0	0	0	0	0	0	0	0	0	0	0	1	0	0	0
d__Bacteria	k__norank_d__Bacteria	p__Firmicutes	c__Clostridia	o__Lachnospirales	f__Lachnospiraceae	g__unclassified_f__Lachnospiraceae	s__unclassified_f__Lachnospiraceae	ASV2796	6	1.26728e-05	0	0	0	0	0	0	0	0	0	0	0	0	0	0	6	0	0	0	0	0	0	0	0	0	0	0	0	0	0
d__Bacteria	k__norank_d__Bacteria	p__Firmicutes	c__Clostridia	o__Christensenellales	f__Christensenellaceae	g__norank_f__Christensenellaceae	s__uncultured_bacterium_g__norank_f__Christensenellaceae	ASV1404	84	0.00017742	3	0	0	0	0	0	0	0	0	0	0	0	0	0	3	0	7	5	10	1	4	19	19	1	3	8	1	0	0
d__Bacteria	k__norank_d__Bacteria	p__Firmicutes	c__Clostridia	o__Clostridia_UCG-014	f__norank_o__Clostridia_UCG-014	g__norank_f__norank_o__Clostridia_UCG-014	s__unclassified_g__norank_f__norank_o__Clostridia_UCG-014	ASV1696	81	0.000171083	0	0	0	0	0	0	0	11	0	13	0	8	0	0	0	19	0	0	0	0	0	30	0	0	0	0	0	0	0
d__Bacteria	k__norank_d__Bacteria	p__Firmicutes	c__Clostridia	o__Oscillospirales	f__Ruminococcaceae	g__Harryflintia	s__uncultured_bacterium_g__Harryflintia	ASV1610	18	3.80185e-05	0	0	0	0	0	0	0	0	0	0	0	0	0	0	0	3	0	5	0	0	5	2	0	0	0	0	0	0	3
d__Bacteria	k__norank_d__Bacteria	p__Firmicutes	c__Clostridia	o__Clostridia_vadinBB60_group	f__norank_o__Clostridia_vadinBB60_group	g__norank_f__norank_o__Clostridia_vadinBB60_group	s__unclassified_g__norank_f__norank_o__Clostridia_vadinBB60_group	ASV1366	3	6.33641e-06	3	0	0	0	0	0	0	0	0	0	0	0	0	0	0	0	0	0	0	0	0	0	0	0	0	0	0	0	0
d__Bacteria	k__norank_d__Bacteria	p__Actinobacteriota	c__Coriobacteriia	o__Coriobacteriales	f__Eggerthellaceae	g__Parvibacter	s__unclassified_g__Parvibacter	ASV2776	294	0.000620968	0	18	19	2	30	0	0	8	8	0	0	6	0	8	9	59	32	2	36	1	29	8	0	0	2	7	1	6	3
d__Bacteria	k__norank_d__Bacteria	p__Firmicutes	c__Clostridia	o__Lachnospirales	f__Lachnospiraceae	g__unclassified_f__Lachnospiraceae	s__unclassified_f__Lachnospiraceae	ASV2793	4	8.44855e-06	0	0	0	0	0	0	0	0	0	0	0	0	0	0	0	0	0	0	0	0	0	0	4	0	0	0	0	0	0
d__Bacteria	k__norank_d__Bacteria	p__Firmicutes	c__Clostridia	o__Lachnospirales	f__Lachnospiraceae	g__unclassified_f__Lachnospiraceae	s__unclassified_f__Lachnospiraceae	ASV1333	9	1.90092e-05	0	0	0	0	0	0	0	0	0	0	0	0	0	0	0	0	6	0	0	0	3	0	0	0	0	0	0	0	0
d__Bacteria	k__norank_d__Bacteria	p__Firmicutes	c__Clostridia	o__Oscillospirales	f__Oscillospiraceae	g__unclassified_f__Oscillospiraceae	s__unclassified_f__Oscillospiraceae	ASV1515	47	9.92705e-05	7	0	0	0	0	0	0	0	0	0	0	0	0	5	2	0	2	0	0	0	0	0	0	0	0	0	0	0	31
d__Bacteria	k__norank_d__Bacteria	p__Firmicutes	c__Clostridia	o__norank_c__Clostridia	f__norank_o__norank_c__Clostridia	g__norank_f__norank_o__norank_c__Clostridia	s__uncultured_organism_g__norank_f__norank_o__norank_c__Clostridia	ASV2040	2	4.22428e-06	0	0	0	0	0	0	0	0	0	0	0	0	0	0	0	0	0	2	0	0	0	0	0	0	0	0	0	0	0
d__Bacteria	k__norank_d__Bacteria	p__Bacteroidota	c__Bacteroidia	o__Bacteroidales	f__Muribaculaceae	g__norank_f__Muribaculaceae	s__uncultured_bacterium_g__norank_f__Muribaculaceae	ASV878	1	2.11214e-06	0	0	0	0	0	0	0	0	0	0	0	0	0	0	1	0	0	0	0	0	0	0	0	0	0	0	0	0	0
d__Bacteria	k__norank_d__Bacteria	p__Bacteroidota	c__Bacteroidia	o__Bacteroidales	f__Muribaculaceae	g__norank_f__Muribaculaceae	s__unclassified_g__norank_f__Muribaculaceae	ASV933	91	0.000192205	0	0	0	0	0	0	0	0	0	0	0	0	0	0	0	0	0	0	16	26	0	0	0	28	21	0	0	0	0
d__Bacteria	k__norank_d__Bacteria	p__Bacteroidota	c__Bacteroidia	o__Bacteroidales	f__Muribaculaceae	g__norank_f__Muribaculaceae	s__uncultured_bacterium_g__norank_f__Muribaculaceae	ASV873	546	0.00115323	18	17	6	0	1	22	0	10	0	0	0	3	0	4	12	80	25	49	19	7	18	13	2	85	90	45	0	17	3
d__Bacteria	k__norank_d__Bacteria	p__Bacteroidota	c__Bacteroidia	o__Bacteroidales	f__Bacteroidaceae	g__Bacteroides	s__unclassified_g__Bacteroides	ASV409	3	6.33641e-06	0	0	0	0	0	0	0	0	0	0	0	0	0	0	0	0	0	0	0	3	0	0	0	0	0	0	0	0	0
d__Bacteria	k__norank_d__Bacteria	p__Firmicutes	c__Clostridia	o__Oscillospirales	f__Oscillospiraceae	g__unclassified_f__Oscillospiraceae	s__unclassified_f__Oscillospiraceae	ASV1510	5	1.05607e-05	0	0	0	0	0	0	0	0	0	0	0	0	0	0	1	2	1	0	0	0	0	0	0	0	0	0	0	0	1
d__Bacteria	k__norank_d__Bacteria	p__Campilobacterota	c__Campylobacteria	o__Campylobacterales	f__Helicobacteraceae	g__Helicobacter	s__unclassified_g__Helicobacter	ASV120	4	8.44855e-06	0	4	0	0	0	0	0	0	0	0	0	0	0	0	0	0	0	0	0	0	0	0	0	0	0	0	0	0	0
d__Bacteria	k__norank_d__Bacteria	p__Firmicutes	c__Clostridia	o__Lachnospirales	f__Lachnospiraceae	g__unclassified_f__Lachnospiraceae	s__unclassified_f__Lachnospiraceae	ASV2162	2	4.22428e-06	0	0	0	0	2	0	0	0	0	0	0	0	0	0	0	0	0	0	0	0	0	0	0	0	0	0	0	0	0
d__Bacteria	k__norank_d__Bacteria	p__Firmicutes	c__Clostridia	o__unclassified_c__Clostridia	f__unclassified_c__Clostridia	g__unclassified_c__Clostridia	s__unclassified_c__Clostridia	ASV1391	1	2.11214e-06	0	0	0	0	0	0	0	0	0	0	0	0	0	0	0	0	0	0	0	0	0	0	0	0	0	1	0	0	0
d__Bacteria	k__norank_d__Bacteria	p__Bacteroidota	c__Bacteroidia	o__Bacteroidales	f__Rikenellaceae	g__Alistipes	s__uncultured_bacterium_g__Alistipes	ASV593	86	0.000181644	0	6	0	0	3	0	0	0	0	5	0	0	0	0	0	0	0	9	6	8	4	0	0	22	16	6	0	0	1
d__Bacteria	k__norank_d__Bacteria	p__Firmicutes	c__Clostridia	o__Oscillospirales	f__Butyricicoccaceae	g__Butyricicoccus	s__uncultured_bacterium_g__Butyricicoccus	ASV1892	6	1.26728e-05	0	0	0	0	0	0	0	0	0	0	0	0	0	0	0	0	6	0	0	0	0	0	0	0	0	0	0	0	0
d__Bacteria	k__norank_d__Bacteria	p__Firmicutes	c__Bacilli	o__Lactobacillales	f__Streptococcaceae	g__Streptococcus	s__Streptococcus_danieliae	ASV181	7	1.4785e-05	0	0	0	0	0	0	0	0	0	0	0	0	7	0	0	0	0	0	0	0	0	0	0	0	0	0	0	0	0
d__Bacteria	k__norank_d__Bacteria	p__Firmicutes	c__Clostridia	o__Lachnospirales	f__Lachnospiraceae	g__Marvinbryantia	s__Clostridiales_bacterium_CIEAF_012	ASV2235	1	2.11214e-06	0	0	0	0	0	0	0	0	0	0	0	0	0	0	0	0	0	0	0	1	0	0	0	0	0	0	0	0	0
d__Bacteria	k__norank_d__Bacteria	p__Bacteroidota	c__Bacteroidia	o__Bacteroidales	f__Rikenellaceae	g__Alistipes	s__uncultured_bacterium_g__Alistipes	ASV441	1	2.11214e-06	0	0	0	0	0	0	0	0	0	0	0	0	0	0	0	0	0	0	0	0	0	0	0	0	1	0	0	0	0
d__Bacteria	k__norank_d__Bacteria	p__Firmicutes	c__Clostridia	o__Clostridia_vadinBB60_group	f__norank_o__Clostridia_vadinBB60_group	g__norank_f__norank_o__Clostridia_vadinBB60_group	s__uncultured_bacterium_g__norank_f__norank_o__Clostridia_vadinBB60_group	ASV1313	2	4.22428e-06	0	0	0	0	0	0	0	0	0	0	0	0	0	0	0	0	0	2	0	0	0	0	0	0	0	0	0	0	0
d__Bacteria	k__norank_d__Bacteria	p__Firmicutes	c__Clostridia	o__Oscillospirales	f__Oscillospiraceae	g__unclassified_f__Oscillospiraceae	s__unclassified_f__Oscillospiraceae	ASV1440	296	0.000625193	14	0	0	0	0	0	8	13	0	0	0	0	0	14	27	61	23	12	12	2	25	18	12	19	8	19	0	0	9
d__Bacteria	k__norank_d__Bacteria	p__Firmicutes	c__Clostridia	o__Lachnospirales	f__Lachnospiraceae	g__norank_f__Lachnospiraceae	s__Lachnospiraceae_bacterium_DW46	ASV2738	25	5.28034e-05	8	0	0	0	0	0	0	0	0	0	0	0	0	0	0	0	0	0	0	4	0	0	13	0	0	0	0	0	0
d__Bacteria	k__norank_d__Bacteria	p__Firmicutes	c__Clostridia	o__Lachnospirales	f__Lachnospiraceae	g__Eubacterium_oxidoreducens_group	s__uncultured_bacterium_g__Eubacterium_oxidoreducens_group	ASV1527	1	2.11214e-06	0	0	0	0	0	0	0	0	0	0	0	0	0	0	0	0	0	0	0	0	0	0	0	0	0	0	0	0	1
d__Bacteria	k__norank_d__Bacteria	p__Firmicutes	c__Clostridia	o__Lachnospirales	f__Lachnospiraceae	g__A2	s__uncultured_bacterium_g__A2	ASV2070	4	8.44855e-06	0	0	0	0	0	0	0	4	0	0	0	0	0	0	0	0	0	0	0	0	0	0	0	0	0	0	0	0	0
d__Bacteria	k__norank_d__Bacteria	p__Firmicutes	c__Clostridia	o__Oscillospirales	f__Oscillospiraceae	g__norank_f__Oscillospiraceae	s__unclassified_g__norank_f__Oscillospiraceae	ASV1742	41	8.65976e-05	0	0	0	0	0	0	0	0	0	0	0	1	0	0	2	5	0	0	0	0	1	0	0	3	0	13	3	0	13
d__Bacteria	k__norank_d__Bacteria	p__Firmicutes	c__Bacilli	o__Erysipelotrichales	f__Erysipelotrichaceae	g__norank_f__Erysipelotrichaceae	s__unclassified_g__norank_f__Erysipelotrichaceae	ASV286	127	0.000268241	0	0	0	0	0	0	0	0	0	0	11	0	0	0	0	37	34	0	9	4	0	0	27	0	0	0	0	5	0
d__Bacteria	k__norank_d__Bacteria	p__Firmicutes	c__Clostridia	o__Clostridia_UCG-014	f__norank_o__Clostridia_UCG-014	g__norank_f__norank_o__Clostridia_UCG-014	s__unclassified_g__norank_f__norank_o__Clostridia_UCG-014	ASV1872	58	0.000122504	3	14	0	0	0	0	0	0	0	0	0	0	0	0	0	26	7	0	0	0	3	5	0	0	0	0	0	0	0
d__Bacteria	k__norank_d__Bacteria	p__Firmicutes	c__Bacilli	o__Erysipelotrichales	f__Erysipelotrichaceae	g__norank_f__Erysipelotrichaceae	s__unclassified_g__norank_f__Erysipelotrichaceae	ASV281	12	2.53457e-05	0	0	0	0	0	0	0	0	0	0	5	0	0	0	0	0	0	0	0	0	0	0	0	7	0	0	0	0	0
d__Bacteria	k__norank_d__Bacteria	p__Firmicutes	c__Clostridia	o__Clostridia_UCG-014	f__norank_o__Clostridia_UCG-014	g__norank_f__norank_o__Clostridia_UCG-014	s__unclassified_g__norank_f__norank_o__Clostridia_UCG-014	ASV1870	22	4.6467e-05	1	0	0	0	0	0	0	0	0	0	0	0	0	0	0	0	6	5	0	0	2	0	0	0	8	0	0	0	0
d__Bacteria	k__norank_d__Bacteria	p__Bacteroidota	c__Bacteroidia	o__Bacteroidales	f__unclassified_o__Bacteroidales	g__unclassified_o__Bacteroidales	s__unclassified_o__Bacteroidales	ASV935	3	6.33641e-06	0	0	0	0	0	0	0	0	0	0	0	0	0	0	0	0	0	0	0	0	0	0	0	0	3	0	0	0	0
d__Bacteria	k__norank_d__Bacteria	p__Firmicutes	c__Clostridia	o__Lachnospirales	f__Lachnospiraceae	g__Eubacterium_oxidoreducens_group	s__uncultured_bacterium_g__Eubacterium_oxidoreducens_group	ASV1755	1	2.11214e-06	0	0	0	0	0	0	0	0	0	0	0	0	0	0	0	0	0	0	0	0	0	0	0	0	0	1	0	0	0
d__Bacteria	k__norank_d__Bacteria	p__Firmicutes	c__Clostridia	o__Lachnospirales	f__Lachnospiraceae	g__Lachnospiraceae_NK4A136_group	s__Lachnospiraceae_bacterium_COE1	ASV1164	43	9.08219e-05	0	0	0	0	0	0	3	0	0	0	0	14	0	0	0	0	0	0	0	0	13	0	0	0	0	6	0	7	0
d__Bacteria	k__norank_d__Bacteria	p__Firmicutes	c__Clostridia	o__Oscillospirales	f__Ruminococcaceae	g__unclassified_f__Ruminococcaceae	s__unclassified_f__Ruminococcaceae	ASV1834	2	4.22428e-06	0	0	0	0	0	0	0	0	0	0	0	0	0	0	0	0	0	0	0	1	1	0	0	0	0	0	0	0	0
d__Bacteria	k__norank_d__Bacteria	p__Firmicutes	c__Clostridia	o__Lachnospirales	f__Lachnospiraceae	g__Lachnospiraceae_NK4A136_group	s__Lachnospiraceae_bacterium_COE1	ASV1160	25	5.28034e-05	0	0	0	0	0	0	0	0	0	0	0	0	12	0	0	0	2	0	0	0	0	2	0	0	9	0	0	0	0
d__Bacteria	k__norank_d__Bacteria	p__Firmicutes	c__Clostridia	o__Lachnospirales	f__Lachnospiraceae	g__norank_f__Lachnospiraceae	s__unclassified_g__norank_f__Lachnospiraceae	ASV1877	2	4.22428e-06	0	0	0	0	0	0	0	0	0	0	0	0	0	0	0	0	0	0	2	0	0	0	0	0	0	0	0	0	0
d__Bacteria	k__norank_d__Bacteria	p__Firmicutes	c__Bacilli	o__Lactobacillales	f__Lactobacillaceae	g__Lactobacillus	s__Lactobacillus_intestinalis	ASV1172	8	1.68971e-05	0	0	0	0	0	0	0	0	0	0	0	0	0	8	0	0	0	0	0	0	0	0	0	0	0	0	0	0	0
d__Bacteria	k__norank_d__Bacteria	p__Firmicutes	c__Clostridia	o__Clostridia_vadinBB60_group	f__norank_o__Clostridia_vadinBB60_group	g__norank_f__norank_o__Clostridia_vadinBB60_group	s__uncultured_bacterium_g__norank_f__norank_o__Clostridia_vadinBB60_group	ASV1306	1	2.11214e-06	0	1	0	0	0	0	0	0	0	0	0	0	0	0	0	0	0	0	0	0	0	0	0	0	0	0	0	0	0
d__Bacteria	k__norank_d__Bacteria	p__Firmicutes	c__Clostridia	o__Clostridia_vadinBB60_group	f__norank_o__Clostridia_vadinBB60_group	g__norank_f__norank_o__Clostridia_vadinBB60_group	s__uncultured_bacterium_g__norank_f__norank_o__Clostridia_vadinBB60_group	ASV1307	1	2.11214e-06	0	0	0	0	0	0	0	0	0	0	0	0	0	0	0	0	0	0	0	0	0	0	0	0	0	0	0	0	1
d__Bacteria	k__norank_d__Bacteria	p__Firmicutes	c__Clostridia	o__Clostridia_vadinBB60_group	f__norank_o__Clostridia_vadinBB60_group	g__norank_f__norank_o__Clostridia_vadinBB60_group	s__uncultured_bacterium_g__norank_f__norank_o__Clostridia_vadinBB60_group	ASV1309	3	6.33641e-06	0	0	0	0	0	0	0	0	0	0	0	0	0	0	0	0	0	0	0	3	0	0	0	0	0	0	0	0	0
d__Bacteria	k__norank_d__Bacteria	p__Firmicutes	c__Clostridia	o__Lachnospirales	f__Lachnospiraceae	g__norank_f__Lachnospiraceae	s__unclassified_g__norank_f__Lachnospiraceae	ASV2059	9	1.90092e-05	0	0	0	0	0	0	0	0	0	0	0	0	0	0	0	0	0	0	0	0	0	9	0	0	0	0	0	0	0
d__Bacteria	k__norank_d__Bacteria	p__Firmicutes	c__Clostridia	o__Lachnospirales	f__Lachnospiraceae	g__norank_f__Lachnospiraceae	s__unclassified_g__norank_f__Lachnospiraceae	ASV2058	16	3.37942e-05	0	0	0	0	0	0	0	0	0	0	0	0	0	0	0	0	0	0	0	0	0	0	0	0	0	0	0	16	0
d__Bacteria	k__norank_d__Bacteria	p__Firmicutes	c__Clostridia	o__Lachnospirales	f__Lachnospiraceae	g__unclassified_f__Lachnospiraceae	s__unclassified_f__Lachnospiraceae	ASV2420	39	8.23734e-05	0	0	0	0	0	0	0	0	0	0	0	0	0	2	0	0	0	0	0	0	10	0	16	7	4	0	0	0	0
d__Bacteria	k__norank_d__Bacteria	p__Firmicutes	c__Clostridia	o__Lachnospirales	f__Lachnospiraceae	g__unclassified_f__Lachnospiraceae	s__unclassified_f__Lachnospiraceae	ASV2428	4	8.44855e-06	0	0	0	0	0	0	0	0	0	0	0	0	0	0	0	0	0	4	0	0	0	0	0	0	0	0	0	0	0
d__Bacteria	k__norank_d__Bacteria	p__Firmicutes	c__Clostridia	o__Lachnospirales	f__Lachnospiraceae	g__unclassified_f__Lachnospiraceae	s__unclassified_f__Lachnospiraceae	ASV2429	19	4.01306e-05	0	0	0	0	0	0	0	0	0	0	0	0	0	0	15	0	1	0	0	0	3	0	0	0	0	0	0	0	0
d__Bacteria	k__norank_d__Bacteria	p__Firmicutes	c__Clostridia	o__Oscillospirales	f__Eubacterium_coprostanoligenes_group	g__norank_f__Eubacterium_coprostanoligenes_group	s__unclassified_g__norank_f__Eubacterium_coprostanoligenes_group	ASV1986	109	0.000230223	28	34	0	3	0	0	0	3	0	9	0	1	0	0	0	0	0	0	0	0	10	0	2	19	0	0	0	0	0
d__Bacteria	k__norank_d__Bacteria	p__Bacteroidota	c__Bacteroidia	o__Bacteroidales	f__Rikenellaceae	g__Alistipes	s__uncultured_bacterium_g__Alistipes	ASV588	1	2.11214e-06	0	0	0	0	0	0	0	0	0	0	0	0	0	0	0	0	0	0	0	0	0	1	0	0	0	0	0	0	0
d__Bacteria	k__norank_d__Bacteria	p__unclassified_k__norank_d__Bacteria	c__unclassified_k__norank_d__Bacteria	o__unclassified_k__norank_d__Bacteria	f__unclassified_k__norank_d__Bacteria	g__unclassified_k__norank_d__Bacteria	s__unclassified_k__norank_d__Bacteria	ASV450	2	4.22428e-06	0	0	0	0	0	0	0	0	0	0	0	0	0	0	0	0	0	0	0	0	0	0	0	0	2	0	0	0	0
d__Bacteria	k__norank_d__Bacteria	p__Firmicutes	c__Clostridia	o__Lachnospirales	f__Lachnospiraceae	g__Lachnospiraceae_NK4A136_group	s__unclassified_g__Lachnospiraceae_NK4A136_group	ASV2176	85	0.000179532	0	0	0	0	0	0	0	0	0	0	0	0	0	0	68	0	0	0	0	0	0	10	5	2	0	0	0	0	0
d__Bacteria	k__norank_d__Bacteria	p__Actinobacteriota	c__Coriobacteriia	o__Coriobacteriales	f__Eggerthellaceae	g__Enterorhabdus	s__Adlercreutzia_mucosicola	ASV2779	17	3.59063e-05	0	0	0	0	0	0	0	0	0	0	0	0	0	0	0	0	9	0	8	0	0	0	0	0	0	0	0	0	0
d__Bacteria	k__norank_d__Bacteria	p__Firmicutes	c__Clostridia	o__Clostridia_UCG-014	f__norank_o__Clostridia_UCG-014	g__norank_f__norank_o__Clostridia_UCG-014	s__uncultured_bacterium_g__norank_f__norank_o__Clostridia_UCG-014	ASV1998	1	2.11214e-06	0	0	0	0	0	0	0	0	0	0	0	0	0	0	0	0	0	0	0	1	0	0	0	0	0	0	0	0	0
d__Bacteria	k__norank_d__Bacteria	p__Firmicutes	c__Clostridia	o__Clostridia_UCG-014	f__norank_o__Clostridia_UCG-014	g__norank_f__norank_o__Clostridia_UCG-014	s__unclassified_g__norank_f__norank_o__Clostridia_UCG-014	ASV1902	4	8.44855e-06	0	0	0	0	0	0	0	0	0	0	0	0	0	0	0	0	0	0	0	0	4	0	0	0	0	0	0	0	0
d__Bacteria	k__norank_d__Bacteria	p__Bacteroidota	c__Bacteroidia	o__Bacteroidales	f__Muribaculaceae	g__norank_f__Muribaculaceae	s__uncultured_bacterium_g__norank_f__Muribaculaceae	ASV490	1	2.11214e-06	0	0	0	0	0	0	0	0	0	0	0	0	0	0	0	0	0	0	0	0	0	0	0	0	1	0	0	0	0
d__Bacteria	k__norank_d__Bacteria	p__Firmicutes	c__Clostridia	o__Clostridia_UCG-014	f__norank_o__Clostridia_UCG-014	g__norank_f__norank_o__Clostridia_UCG-014	s__unclassified_g__norank_f__norank_o__Clostridia_UCG-014	ASV1900	4	8.44855e-06	0	0	0	0	0	0	0	0	0	0	0	0	0	0	0	0	0	0	0	0	0	0	0	0	0	0	4	0	0
d__Bacteria	k__norank_d__Bacteria	p__Bacteroidota	c__Bacteroidia	o__Bacteroidales	f__Muribaculaceae	g__norank_f__Muribaculaceae	s__uncultured_bacterium_g__norank_f__Muribaculaceae	ASV494	1	2.11214e-06	0	0	0	0	0	0	0	0	0	0	0	0	0	0	0	0	0	0	0	0	0	0	0	0	0	1	0	0	0
d__Bacteria	k__norank_d__Bacteria	p__Firmicutes	c__Clostridia	o__Lachnospirales	f__Lachnospiraceae	g__unclassified_f__Lachnospiraceae	s__unclassified_f__Lachnospiraceae	ASV2336	176	0.000371736	41	0	0	16	0	0	0	0	10	0	0	0	0	8	5	0	22	6	0	0	0	0	0	2	0	0	25	0	41
d__Bacteria	k__norank_d__Bacteria	p__Firmicutes	c__Clostridia	o__Lachnospirales	f__Lachnospiraceae	g__unclassified_f__Lachnospiraceae	s__unclassified_f__Lachnospiraceae	ASV2334	3	6.33641e-06	0	0	0	0	0	0	0	0	0	0	0	0	0	0	0	0	0	0	0	0	0	0	0	0	0	0	0	0	3
d__Bacteria	k__norank_d__Bacteria	p__Firmicutes	c__Clostridia	o__Lachnospirales	f__Lachnospiraceae	g__unclassified_f__Lachnospiraceae	s__unclassified_f__Lachnospiraceae	ASV2335	485	0.00102439	46	9	0	0	0	45	1	7	0	7	0	3	4	6	8	13	2	11	2	6	19	8	9	6	25	17	7	107	117
d__Bacteria	k__norank_d__Bacteria	p__Firmicutes	c__Clostridia	o__Oscillospirales	f__Oscillospiraceae	g__unclassified_f__Oscillospiraceae	s__unclassified_f__Oscillospiraceae	ASV1339	163	0.000344278	0	0	0	0	0	0	0	1	0	0	0	4	6	17	34	5	0	36	0	0	9	0	9	3	9	10	14	0	6
d__Bacteria	k__norank_d__Bacteria	p__Firmicutes	c__Clostridia	o__Oscillospirales	f__Oscillospiraceae	g__unclassified_f__Oscillospiraceae	s__unclassified_f__Oscillospiraceae	ASV1336	19	4.01306e-05	0	0	0	0	0	0	0	0	0	0	0	0	0	0	0	0	0	0	0	0	0	0	19	0	0	0	0	0	0
d__Bacteria	k__norank_d__Bacteria	p__Proteobacteria	c__Alphaproteobacteria	o__Rhizobiales	f__Beijerinckiaceae	g__Microvirga	s__unclassified_g__Microvirga	ASV2651	6	1.26728e-05	0	5	0	0	0	0	0	0	0	0	0	0	0	0	0	0	0	0	0	0	1	0	0	0	0	0	0	0	0
d__Bacteria	k__norank_d__Bacteria	p__Bacteroidota	c__Bacteroidia	o__Bacteroidales	f__Muribaculaceae	g__norank_f__Muribaculaceae	s__uncultured_bacterium_g__norank_f__Muribaculaceae	ASV702	2	4.22428e-06	0	0	0	0	0	0	0	0	0	0	0	0	0	0	0	2	0	0	0	0	0	0	0	0	0	0	0	0	0
d__Bacteria	k__norank_d__Bacteria	p__Firmicutes	c__Clostridia	o__Lachnospirales	f__Lachnospiraceae	g__unclassified_f__Lachnospiraceae	s__unclassified_f__Lachnospiraceae	ASV2338	9	1.90092e-05	0	0	0	0	0	0	1	0	0	0	0	3	0	0	0	0	0	2	0	0	0	0	0	0	0	3	0	0	0
d__Bacteria	k__norank_d__Bacteria	p__Firmicutes	c__Clostridia	o__Lachnospirales	f__Lachnospiraceae	g__unclassified_f__Lachnospiraceae	s__unclassified_f__Lachnospiraceae	ASV2339	13	2.74578e-05	0	0	0	0	0	2	0	0	0	0	0	0	0	0	0	2	0	0	0	0	2	2	0	0	1	0	0	4	0
d__Bacteria	k__norank_d__Bacteria	p__Bacteroidota	c__Bacteroidia	o__Bacteroidales	f__Muribaculaceae	g__norank_f__Muribaculaceae	s__unclassified_g__norank_f__Muribaculaceae	ASV763	3	6.33641e-06	0	0	0	0	0	0	0	0	0	0	0	0	0	0	0	0	0	3	0	0	0	0	0	0	0	0	0	0	0
d__Bacteria	k__norank_d__Bacteria	p__Bacteroidota	c__Bacteroidia	o__Bacteroidales	f__Muribaculaceae	g__norank_f__Muribaculaceae	s__unclassified_g__norank_f__Muribaculaceae	ASV761	3	6.33641e-06	0	0	0	0	0	0	0	0	0	0	0	0	0	0	0	0	0	0	0	0	0	0	3	0	0	0	0	0	0
d__Bacteria	k__norank_d__Bacteria	p__Firmicutes	c__Clostridia	o__Lachnospirales	f__Lachnospiraceae	g__unclassified_f__Lachnospiraceae	s__unclassified_f__Lachnospiraceae	ASV1522	2	4.22428e-06	0	0	0	0	0	0	0	0	0	0	0	0	0	0	0	0	0	0	0	0	2	0	0	0	0	0	0	0	0
d__Bacteria	k__norank_d__Bacteria	p__Firmicutes	c__Clostridia	o__Lachnospirales	f__Lachnospiraceae	g__unclassified_f__Lachnospiraceae	s__unclassified_f__Lachnospiraceae	ASV1831	1	2.11214e-06	0	0	0	0	1	0	0	0	0	0	0	0	0	0	0	0	0	0	0	0	0	0	0	0	0	0	0	0	0
d__Bacteria	k__norank_d__Bacteria	p__Firmicutes	c__Bacilli	o__RF39	f__norank_o__RF39	g__norank_f__norank_o__RF39	s__uncultured_bacterium_g__norank_f__norank_o__RF39	ASV114	17	3.59063e-05	0	0	0	0	0	0	0	0	0	0	0	0	0	0	4	7	0	0	1	2	2	1	0	0	0	0	0	0	0
d__Bacteria	k__norank_d__Bacteria	p__Desulfobacterota	c__Desulfovibrionia	o__Desulfovibrionales	f__Desulfovibrionaceae	g__norank_f__Desulfovibrionaceae	s__uncultured_Desulfovibrionaceae_bacterium_g__norank	ASV134	3	6.33641e-06	0	0	0	0	0	0	0	0	0	0	0	0	0	0	3	0	0	0	0	0	0	0	0	0	0	0	0	0	0
d__Bacteria	k__norank_d__Bacteria	p__Firmicutes	c__unclassified_p__Firmicutes	o__unclassified_p__Firmicutes	f__unclassified_p__Firmicutes	g__unclassified_p__Firmicutes	s__unclassified_p__Firmicutes	ASV2453	2	4.22428e-06	0	0	0	0	0	0	0	0	0	0	0	0	0	0	0	0	0	0	0	0	0	2	0	0	0	0	0	0	0
d__Bacteria	k__norank_d__Bacteria	p__Firmicutes	c__Clostridia	o__Clostridia_vadinBB60_group	f__norank_o__Clostridia_vadinBB60_group	g__norank_f__norank_o__Clostridia_vadinBB60_group	s__unclassified_g__norank_f__norank_o__Clostridia_vadinBB60_group	ASV1558	5	1.05607e-05	0	0	0	0	0	0	0	0	0	0	0	5	0	0	0	0	0	0	0	0	0	0	0	0	0	0	0	0	0
d__Bacteria	k__norank_d__Bacteria	p__Firmicutes	c__Clostridia	o__Lachnospirales	f__Lachnospiraceae	g__unclassified_f__Lachnospiraceae	s__unclassified_f__Lachnospiraceae	ASV481	2	4.22428e-06	0	0	0	0	0	0	0	0	0	0	0	0	0	0	0	0	0	0	0	0	0	0	0	0	2	0	0	0	0
d__Bacteria	k__norank_d__Bacteria	p__Firmicutes	c__Clostridia	o__Oscillospirales	f__Oscillospiraceae	g__norank_f__Oscillospiraceae	s__unclassified_g__norank_f__Oscillospiraceae	ASV1233	1	2.11214e-06	0	0	0	0	0	0	0	0	0	0	0	0	0	0	0	0	0	1	0	0	0	0	0	0	0	0	0	0	0
d__Bacteria	k__norank_d__Bacteria	p__Firmicutes	c__Clostridia	o__Lachnospirales	f__Lachnospiraceae	g__norank_f__Lachnospiraceae	s__unclassified_g__norank_f__Lachnospiraceae	ASV1984	6	1.26728e-05	0	0	0	0	0	0	0	0	0	0	0	0	0	0	0	0	4	0	0	0	2	0	0	0	0	0	0	0	0
d__Bacteria	k__norank_d__Bacteria	p__Actinobacteriota	c__Thermoleophilia	o__Solirubrobacterales	f__Solirubrobacteraceae	g__Solirubrobacter	s__metagenome_g__Solirubrobacter	ASV53	3	6.33641e-06	0	3	0	0	0	0	0	0	0	0	0	0	0	0	0	0	0	0	0	0	0	0	0	0	0	0	0	0	0
d__Bacteria	k__norank_d__Bacteria	p__Firmicutes	c__Clostridia	o__Oscillospirales	f__Ruminococcaceae	g__Ruminococcus	s__unclassified_g__Ruminococcus	ASV2617	7	1.4785e-05	0	0	0	0	0	0	0	0	0	0	0	0	0	0	0	0	0	0	0	0	7	0	0	0	0	0	0	0	0
d__Bacteria	k__norank_d__Bacteria	p__Firmicutes	c__Clostridia	o__Oscillospirales	f__Ruminococcaceae	g__norank_f__Ruminococcaceae	s__unclassified_g__norank_f__Ruminococcaceae	ASV2557	9	1.90092e-05	0	0	0	0	0	0	0	0	0	0	0	0	0	0	0	0	0	0	0	0	3	0	0	6	0	0	0	0	0
d__Bacteria	k__norank_d__Bacteria	p__Firmicutes	c__Clostridia	o__Oscillospirales	f__Oscillospiraceae	g__unclassified_f__Oscillospiraceae	s__unclassified_f__Oscillospiraceae	ASV520	1	2.11214e-06	0	0	0	0	0	0	0	0	0	0	0	0	0	0	0	0	0	0	0	0	0	0	0	0	0	0	1	0	0
d__Bacteria	k__norank_d__Bacteria	p__Bacteroidota	c__Bacteroidia	o__Bacteroidales	f__Bacteroidaceae	g__Bacteroides	s__unclassified_g__Bacteroides	ASV653	1623	0.003428	0	22	23	0	4	0	0	14	0	0	1	0	0	4	15	21	2	261	42	361	43	11	353	181	123	46	28	46	22
d__Bacteria	k__norank_d__Bacteria	p__Firmicutes	c__Clostridia	o__Lachnospirales	f__Lachnospiraceae	g__Lachnospiraceae_UCG-001	s__unclassified_g__Lachnospiraceae_UCG-001	ASV2421	3	6.33641e-06	0	0	0	0	0	0	0	0	0	0	3	0	0	0	0	0	0	0	0	0	0	0	0	0	0	0	0	0	0
d__Bacteria	k__norank_d__Bacteria	p__Bacteroidota	c__Bacteroidia	o__Bacteroidales	f__Rikenellaceae	g__Alistipes	s__Alistipes_sp._cv1	ASV699	103	0.00021755	0	6	0	0	0	7	0	0	0	0	0	0	0	5	0	19	5	11	11	4	1	0	0	15	11	7	0	1	0
d__Bacteria	k__norank_d__Bacteria	p__Firmicutes	c__Bacilli	o__Lactobacillales	f__Lactobacillaceae	g__Lactobacillus	s__unclassified_g__Lactobacillus	ASV34	1	2.11214e-06	0	0	0	0	0	0	0	0	0	0	0	0	0	0	0	0	0	0	0	1	0	0	0	0	0	0	0	0	0
d__Bacteria	k__norank_d__Bacteria	p__Firmicutes	c__Clostridia	o__Lachnospirales	f__Lachnospiraceae	g__unclassified_f__Lachnospiraceae	s__unclassified_f__Lachnospiraceae	ASV2648	288	0.000608296	0	0	0	0	0	0	0	7	0	0	0	0	7	0	8	0	5	47	0	8	7	26	13	10	0	7	12	29	102
d__Bacteria	k__norank_d__Bacteria	p__Firmicutes	c__Clostridia	o__Lachnospirales	f__Lachnospiraceae	g__unclassified_f__Lachnospiraceae	s__unclassified_f__Lachnospiraceae	ASV2649	12	2.53457e-05	1	0	0	0	0	0	0	0	0	0	0	0	0	0	2	0	0	0	1	0	0	0	0	0	0	4	0	0	4
d__Bacteria	k__norank_d__Bacteria	p__Bacteroidota	c__Bacteroidia	o__Bacteroidales	f__Muribaculaceae	g__norank_f__Muribaculaceae	s__uncultured_bacterium_g__norank_f__Muribaculaceae	ASV278	2	4.22428e-06	0	0	0	0	0	0	0	0	0	0	0	0	0	0	0	0	0	0	0	2	0	0	0	0	0	0	0	0	0
d__Bacteria	k__norank_d__Bacteria	p__Bacteroidota	c__Bacteroidia	o__Bacteroidales	f__Muribaculaceae	g__norank_f__Muribaculaceae	s__unclassified_g__norank_f__Muribaculaceae	ASV940	6	1.26728e-05	0	0	0	0	0	0	0	0	0	0	0	6	0	0	0	0	0	0	0	0	0	0	0	0	0	0	0	0	0
d__Bacteria	k__norank_d__Bacteria	p__Firmicutes	c__Clostridia	o__Lachnospirales	f__Lachnospiraceae	g__unclassified_f__Lachnospiraceae	s__unclassified_f__Lachnospiraceae	ASV2642	72	0.000152074	0	0	0	0	0	0	0	0	0	0	0	0	0	0	2	0	0	0	3	0	3	0	9	1	0	0	54	0	0
d__Bacteria	k__norank_d__Bacteria	p__Firmicutes	c__Clostridia	o__Lachnospirales	f__Lachnospiraceae	g__unclassified_f__Lachnospiraceae	s__unclassified_f__Lachnospiraceae	ASV2643	2	4.22428e-06	0	0	0	0	0	0	0	0	0	0	0	0	0	0	0	0	0	0	0	0	0	0	0	0	0	2	0	0	0
d__Bacteria	k__norank_d__Bacteria	p__Bacteroidota	c__Bacteroidia	o__Bacteroidales	f__Muribaculaceae	g__norank_f__Muribaculaceae	s__uncultured_bacterium_g__norank_f__Muribaculaceae	ASV277	4	8.44855e-06	0	0	0	0	0	0	0	0	0	0	0	0	0	0	0	0	0	4	0	0	0	0	0	0	0	0	0	0	0
d__Bacteria	k__norank_d__Bacteria	p__Firmicutes	c__Clostridia	o__Lachnospirales	f__Lachnospiraceae	g__unclassified_f__Lachnospiraceae	s__unclassified_f__Lachnospiraceae	ASV2641	37	7.81491e-05	0	0	0	0	0	0	0	0	0	0	0	0	4	0	0	0	0	0	0	0	33	0	0	0	0	0	0	0	0
d__Bacteria	k__norank_d__Bacteria	p__Firmicutes	c__Clostridia	o__Lachnospirales	f__Lachnospiraceae	g__unclassified_f__Lachnospiraceae	s__unclassified_f__Lachnospiraceae	ASV2646	5	1.05607e-05	0	0	0	0	0	0	0	0	0	0	0	0	0	0	0	0	0	0	0	0	0	0	0	0	0	0	0	0	5
d__Bacteria	k__norank_d__Bacteria	p__Firmicutes	c__Clostridia	o__Lachnospirales	f__Lachnospiraceae	g__unclassified_f__Lachnospiraceae	s__unclassified_f__Lachnospiraceae	ASV2647	2	4.22428e-06	0	0	0	0	0	0	0	0	0	0	0	0	0	0	0	0	0	0	0	0	0	0	0	0	0	2	0	0	0
d__Bacteria	k__norank_d__Bacteria	p__Bacteroidota	c__Bacteroidia	o__Bacteroidales	f__Muribaculaceae	g__norank_f__Muribaculaceae	s__unclassified_g__norank_f__Muribaculaceae	ASV949	6	1.26728e-05	0	0	0	0	0	0	0	0	0	0	0	0	0	0	0	0	0	0	0	0	0	6	0	0	0	0	0	0	0
d__Bacteria	k__norank_d__Bacteria	p__Bacteroidota	c__Bacteroidia	o__Bacteroidales	f__Rikenellaceae	g__Alistipes	s__uncultured_bacterium_g__Alistipes	ASV1322	1	2.11214e-06	0	0	0	0	0	0	0	0	0	0	0	0	0	0	0	0	0	0	0	0	0	0	0	0	0	1	0	0	0
d__Bacteria	k__norank_d__Bacteria	p__Firmicutes	c__Bacilli	o__RF39	f__norank_o__RF39	g__norank_f__norank_o__RF39	s__unclassified_g__norank_f__norank_o__RF39	ASV155	5	1.05607e-05	0	0	0	0	0	0	0	0	0	0	0	0	0	0	0	0	0	0	0	0	0	0	0	0	5	0	0	0	0
d__Bacteria	k__norank_d__Bacteria	p__Firmicutes	c__Clostridia	o__Oscillospirales	f__Ruminococcaceae	g__norank_f__Ruminococcaceae	s__unclassified_g__norank_f__Ruminococcaceae	ASV1389	159	0.00033583	0	3	0	0	0	0	0	0	0	0	6	4	0	0	0	0	12	0	0	0	0	5	0	0	25	45	33	0	26
d__Bacteria	k__norank_d__Bacteria	p__Firmicutes	c__Clostridia	o__Lachnospirales	f__Lachnospiraceae	g__unclassified_f__Lachnospiraceae	s__unclassified_f__Lachnospiraceae	ASV159	1	2.11214e-06	0	0	0	0	0	0	0	0	0	0	0	0	0	0	0	0	0	0	0	0	0	0	0	0	0	0	0	0	1
d__Bacteria	k__norank_d__Bacteria	p__Bacteroidota	c__Bacteroidia	o__Bacteroidales	f__Muribaculaceae	g__norank_f__Muribaculaceae	s__uncultured_bacterium_g__norank_f__Muribaculaceae	ASV1150	1	2.11214e-06	0	0	0	0	0	0	0	0	0	0	0	0	0	0	0	0	0	0	0	1	0	0	0	0	0	0	0	0	0
d__Bacteria	k__norank_d__Bacteria	p__Bacteroidota	c__Bacteroidia	o__Bacteroidales	f__Muribaculaceae	g__norank_f__Muribaculaceae	s__uncultured_bacterium_g__norank_f__Muribaculaceae	ASV1151	1	2.11214e-06	0	0	0	0	0	0	0	0	0	0	0	0	0	0	0	0	0	0	0	0	1	0	0	0	0	0	0	0	0
d__Bacteria	k__norank_d__Bacteria	p__Bacteroidota	c__Bacteroidia	o__Bacteroidales	f__Muribaculaceae	g__norank_f__Muribaculaceae	s__uncultured_bacterium_g__norank_f__Muribaculaceae	ASV671	157	0.000331606	0	0	0	0	0	2	0	12	0	0	0	5	0	2	0	11	7	0	18	0	18	19	0	56	0	7	0	0	0
d__Bacteria	k__norank_d__Bacteria	p__Bacteroidota	c__Bacteroidia	o__Bacteroidales	f__Muribaculaceae	g__norank_f__Muribaculaceae	s__uncultured_bacterium_g__norank_f__Muribaculaceae	ASV670	262	0.00055338	0	0	0	0	0	0	0	9	0	0	0	0	0	0	1	12	5	3	38	87	21	14	0	52	5	5	1	9	0
d__Bacteria	k__norank_d__Bacteria	p__Bacteroidota	c__Bacteroidia	o__Bacteroidales	f__Muribaculaceae	g__norank_f__Muribaculaceae	s__uncultured_bacterium_g__norank_f__Muribaculaceae	ASV672	1155	0.00243952	22	58	0	0	0	0	0	0	0	0	0	127	0	28	52	92	69	74	64	31	82	55	71	139	92	74	14	11	0
d__Bacteria	k__norank_d__Bacteria	p__Firmicutes	c__Clostridia	o__Lachnospirales	f__Lachnospiraceae	g__unclassified_f__Lachnospiraceae	s__unclassified_f__Lachnospiraceae	ASV2249	165	0.000348503	3	0	0	0	0	0	0	0	0	0	0	22	0	0	0	0	2	0	13	2	25	0	0	0	0	0	0	98	0
d__Bacteria	k__norank_d__Bacteria	p__Firmicutes	c__Clostridia	o__Lachnospirales	f__Lachnospiraceae	g__unclassified_f__Lachnospiraceae	s__unclassified_f__Lachnospiraceae	ASV2246	2	4.22428e-06	0	0	0	0	0	0	0	0	0	0	0	0	0	0	0	0	0	2	0	0	0	0	0	0	0	0	0	0	0
d__Bacteria	k__norank_d__Bacteria	p__Firmicutes	c__Clostridia	o__Lachnospirales	f__Lachnospiraceae	g__unclassified_f__Lachnospiraceae	s__unclassified_f__Lachnospiraceae	ASV2244	15	3.16821e-05	4	0	0	0	0	0	0	0	0	0	0	0	0	0	0	8	0	0	0	0	0	3	0	0	0	0	0	0	0
d__Bacteria	k__norank_d__Bacteria	p__Firmicutes	c__Clostridia	o__Lachnospirales	f__Lachnospiraceae	g__unclassified_f__Lachnospiraceae	s__unclassified_f__Lachnospiraceae	ASV2242	11	2.32335e-05	0	0	0	0	11	0	0	0	0	0	0	0	0	0	0	0	0	0	0	0	0	0	0	0	0	0	0	0	0
d__Bacteria	k__norank_d__Bacteria	p__Firmicutes	c__Clostridia	o__Lachnospirales	f__Lachnospiraceae	g__unclassified_f__Lachnospiraceae	s__unclassified_f__Lachnospiraceae	ASV2241	5	1.05607e-05	0	0	0	0	0	0	0	0	0	0	1	0	0	0	0	0	0	0	0	0	0	0	0	0	0	3	0	1	0
d__Bacteria	k__norank_d__Bacteria	p__Firmicutes	c__Clostridia	o__Lachnospirales	f__Lachnospiraceae	g__norank_f__Lachnospiraceae	s__unclassified_g__norank_f__Lachnospiraceae	ASV1966	6	1.26728e-05	0	0	0	0	0	0	0	0	0	0	0	0	0	0	0	0	6	0	0	0	0	0	0	0	0	0	0	0	0
d__Bacteria	k__norank_d__Bacteria	p__Bacteroidota	c__Bacteroidia	o__Bacteroidales	f__Muribaculaceae	g__norank_f__Muribaculaceae	s__unclassified_g__norank_f__Muribaculaceae	ASV830	17	3.59063e-05	0	0	0	0	0	0	0	0	0	0	0	0	0	0	17	0	0	0	0	0	0	0	0	0	0	0	0	0	0
d__Bacteria	k__norank_d__Bacteria	p__Bacteroidota	c__Bacteroidia	o__Bacteroidales	f__Muribaculaceae	g__norank_f__Muribaculaceae	s__unclassified_g__norank_f__Muribaculaceae	ASV835	2	4.22428e-06	0	0	0	0	0	0	0	0	0	0	0	0	0	0	0	0	0	0	0	0	0	0	0	0	0	2	0	0	0
d__Bacteria	k__norank_d__Bacteria	p__Firmicutes	c__Clostridia	o__Oscillospirales	f__Oscillospiraceae	g__norank_f__Oscillospiraceae	s__unclassified_g__norank_f__Oscillospiraceae	ASV581	1	2.11214e-06	0	0	0	0	0	0	0	0	0	0	0	0	0	0	0	0	0	0	1	0	0	0	0	0	0	0	0	0	0
d__Bacteria	k__norank_d__Bacteria	p__Firmicutes	c__Clostridia	o__Oscillospirales	f__unclassified_o__Oscillospirales	g__unclassified_o__Oscillospirales	s__unclassified_o__Oscillospirales	ASV2414	10	2.11214e-05	0	0	0	0	0	0	0	0	0	0	0	0	0	0	10	0	0	0	0	0	0	0	0	0	0	0	0	0	0
d__Bacteria	k__norank_d__Bacteria	p__Firmicutes	c__Clostridia	o__Oscillospirales	f__Oscillospiraceae	g__norank_f__Oscillospiraceae	s__uncultured_Oscillospira_sp._g__norank	ASV1464	50	0.000105607	0	0	0	0	0	0	0	0	4	0	0	0	0	0	3	0	0	1	5	5	2	7	3	5	6	0	5	4	0
d__Bacteria	k__norank_d__Bacteria	p__Patescibacteria	c__Saccharimonadia	o__Saccharimonadales	f__Saccharimonadaceae	g__Candidatus_Saccharimonas	s__uncultured_bacterium_g__Candidatus_Saccharimonas	ASV1654	1326	0.00280069	93	0	0	0	26	48	8	10	53	44	34	37	4	24	123	32	148	9	59	42	87	120	37	4	21	98	0	71	94
d__Bacteria	k__norank_d__Bacteria	p__Firmicutes	c__Clostridia	o__Clostridia_UCG-014	f__norank_o__Clostridia_UCG-014	g__norank_f__norank_o__Clostridia_UCG-014	s__unclassified_g__norank_f__norank_o__Clostridia_UCG-014	ASV2576	2	4.22428e-06	0	0	0	0	0	0	0	0	0	0	0	0	0	0	0	2	0	0	0	0	0	0	0	0	0	0	0	0	0
d__Bacteria	k__norank_d__Bacteria	p__Patescibacteria	c__Saccharimonadia	o__Saccharimonadales	f__Saccharimonadaceae	g__Candidatus_Saccharimonas	s__uncultured_bacterium_g__Candidatus_Saccharimonas	ASV1589	220	0.00046467	5	3	0	0	3	93	0	0	0	0	0	7	2	0	4	8	13	0	16	0	7	0	0	0	10	17	0	32	0
d__Bacteria	k__norank_d__Bacteria	p__Firmicutes	c__Clostridia	o__Clostridia_vadinBB60_group	f__norank_o__Clostridia_vadinBB60_group	g__norank_f__norank_o__Clostridia_vadinBB60_group	s__unclassified_g__norank_f__norank_o__Clostridia_vadinBB60_group	ASV1229	48	0.000101383	0	0	0	0	0	0	0	0	0	0	0	0	0	0	0	9	0	0	0	0	3	10	0	26	0	0	0	0	0
d__Bacteria	k__norank_d__Bacteria	p__Firmicutes	c__Clostridia	o__Oscillospirales	f__Ruminococcaceae	g__Harryflintia	s__uncultured_bacterium_g__Harryflintia	ASV1578	10	2.11214e-05	0	0	0	0	0	0	0	0	0	0	0	0	0	0	0	0	0	2	0	0	4	0	0	4	0	0	0	0	0
d__Bacteria	k__norank_d__Bacteria	p__Firmicutes	c__Clostridia	o__Oscillospirales	f__Ruminococcaceae	g__Harryflintia	s__uncultured_bacterium_g__Harryflintia	ASV1573	49	0.000103495	0	0	0	0	0	0	0	0	0	0	0	0	0	0	10	0	2	1	0	0	0	5	0	0	14	0	0	8	9
d__Bacteria	k__norank_d__Bacteria	p__Firmicutes	c__Clostridia	o__Clostridia_vadinBB60_group	f__norank_o__Clostridia_vadinBB60_group	g__norank_f__norank_o__Clostridia_vadinBB60_group	s__unclassified_g__norank_f__norank_o__Clostridia_vadinBB60_group	ASV1221	10	2.11214e-05	10	0	0	0	0	0	0	0	0	0	0	0	0	0	0	0	0	0	0	0	0	0	0	0	0	0	0	0	0
d__Bacteria	k__norank_d__Bacteria	p__Firmicutes	c__Clostridia	o__Oscillospirales	f__Ruminococcaceae	g__unclassified_f__Ruminococcaceae	s__unclassified_f__Ruminococcaceae	ASV2713	26	5.49156e-05	0	0	0	0	0	0	0	0	0	0	0	0	0	0	0	0	0	25	0	0	0	0	0	0	0	1	0	0	0
d__Bacteria	k__norank_d__Bacteria	p__Firmicutes	c__Clostridia	o__Monoglobales	f__Monoglobaceae	g__Monoglobus	s__unclassified_g__Monoglobus	ASV1414	3	6.33641e-06	0	0	0	0	0	0	0	3	0	0	0	0	0	0	0	0	0	0	0	0	0	0	0	0	0	0	0	0	0
d__Bacteria	k__norank_d__Bacteria	p__Firmicutes	c__Clostridia	o__Lachnospirales	f__Lachnospiraceae	g__Lachnospiraceae_NK4B4_group	s__uncultured_bacterium_g__Lachnospiraceae_NK4B4_group	ASV2363	17	3.59063e-05	0	0	0	0	0	0	0	0	0	0	0	0	0	0	0	0	0	0	0	0	0	0	0	0	17	0	0	0	0
d__Bacteria	k__norank_d__Bacteria	p__Firmicutes	c__Clostridia	o__Oscillospirales	f__Oscillospiraceae	g__UCG-005	s__unclassified_g__UCG-005	ASV1567	47	9.92705e-05	1	0	0	0	0	3	0	0	0	0	0	0	0	2	4	6	1	0	4	0	2	4	0	0	0	1	0	1	18
d__Bacteria	k__norank_d__Bacteria	p__Firmicutes	c__Clostridia	o__Lachnospirales	f__Lachnospiraceae	g__Lachnospiraceae_UCG-010	s__unclassified_g__Lachnospiraceae_UCG-010	ASV1235	4	8.44855e-06	0	0	0	0	0	0	0	0	0	0	0	0	0	0	0	0	0	0	0	0	0	0	0	0	0	0	4	0	0
d__Bacteria	k__norank_d__Bacteria	p__Bacteroidota	c__Bacteroidia	o__Bacteroidales	f__Muribaculaceae	g__norank_f__Muribaculaceae	s__unclassified_g__norank_f__Muribaculaceae	ASV1127	929	0.00196218	0	7	0	0	0	12	0	15	0	0	0	30	0	5	56	40	21	21	100	128	77	27	95	103	96	51	0	44	1
d__Bacteria	k__norank_d__Bacteria	p__Bacteroidota	c__Bacteroidia	o__Bacteroidales	f__Muribaculaceae	g__norank_f__Muribaculaceae	s__unclassified_g__norank_f__Muribaculaceae	ASV1125	243	0.000513249	0	0	0	0	0	0	0	0	0	0	0	0	0	0	43	0	29	0	34	0	0	38	0	0	18	81	0	0	0
d__Bacteria	k__norank_d__Bacteria	p__Bacteroidota	c__Bacteroidia	o__Bacteroidales	f__Bacteroidaceae	g__Bacteroides	s__uncultured_bacterium_g__Bacteroides	ASV356	11	2.32335e-05	0	0	0	0	0	0	0	0	0	0	0	0	0	0	0	0	0	0	0	0	0	0	0	11	0	0	0	0	0
d__Bacteria	k__norank_d__Bacteria	p__Bacteroidota	c__Bacteroidia	o__Bacteroidales	f__Rikenellaceae	g__unclassified_f__Rikenellaceae	s__unclassified_f__Rikenellaceae	ASV556	1	2.11214e-06	0	0	0	0	0	0	0	0	0	0	0	0	0	0	0	0	0	1	0	0	0	0	0	0	0	0	0	0	0
d__Bacteria	k__norank_d__Bacteria	p__Firmicutes	c__Clostridia	o__Oscillospirales	f__Ruminococcaceae	g__Anaerotruncus	s__unclassified_g__Anaerotruncus	ASV2828	138	0.000291475	9	1	0	0	2	0	0	0	6	0	0	0	1	0	15	1	11	2	11	0	22	0	5	4	0	6	35	7	0
d__Bacteria	k__norank_d__Bacteria	p__Firmicutes	c__Clostridia	o__Oscillospirales	f__Ruminococcaceae	g__Anaerotruncus	s__unclassified_g__Anaerotruncus	ASV2829	5	1.05607e-05	0	0	0	0	0	0	0	0	0	0	0	0	0	0	0	0	0	0	0	5	0	0	0	0	0	0	0	0	0
d__Bacteria	k__norank_d__Bacteria	p__Firmicutes	c__Clostridia	o__Oscillospirales	f__Oscillospiraceae	g__unclassified_f__Oscillospiraceae	s__unclassified_f__Oscillospiraceae	ASV1782	21	4.43549e-05	0	0	0	0	0	0	0	0	0	0	0	0	0	0	0	0	0	0	0	0	3	8	0	0	0	0	0	5	5
d__Bacteria	k__norank_d__Bacteria	p__Bacteroidota	c__Bacteroidia	o__Bacteroidales	f__Muribaculaceae	g__norank_f__Muribaculaceae	s__uncultured_Bacteroidales_bacterium_g__norank_f__Muribaculaceae	ASV1039	2151	0.00454321	0	86	0	0	0	80	0	61	0	0	10	0	0	32	24	386	132	188	311	121	98	124	94	127	0	225	20	0	32
d__Bacteria	k__norank_d__Bacteria	p__Firmicutes	c__Bacilli	o__Lactobacillales	f__Lactobacillaceae	g__Lactobacillus	s__unclassified_g__Lactobacillus	ASV648	2	4.22428e-06	0	0	0	0	0	0	0	0	0	0	0	0	0	0	0	0	0	0	0	0	0	0	0	2	0	0	0	0	0
d__Bacteria	k__norank_d__Bacteria	p__Bacteroidota	c__Bacteroidia	o__Bacteroidales	f__Rikenellaceae	g__Alistipes	s__uncultured_bacterium_g__Alistipes	ASV633	56	0.00011828	8	0	0	0	0	0	3	0	0	0	0	10	0	27	0	0	6	2	0	0	0	0	0	0	0	0	0	0	0
d__Bacteria	k__norank_d__Bacteria	p__Firmicutes	c__Bacilli	o__Lactobacillales	f__Lactobacillaceae	g__Lactobacillus	s__unclassified_g__Lactobacillus	ASV399	4	8.44855e-06	0	0	0	0	0	0	4	0	0	0	0	0	0	0	0	0	0	0	0	0	0	0	0	0	0	0	0	0	0
d__Bacteria	k__norank_d__Bacteria	p__Firmicutes	c__Clostridia	o__Oscillospirales	f__Oscillospiraceae	g__unclassified_f__Oscillospiraceae	s__unclassified_f__Oscillospiraceae	ASV1540	11	2.32335e-05	0	0	0	0	0	0	0	0	0	0	0	0	0	0	0	0	0	0	0	0	0	0	0	0	11	0	0	0	0
d__Bacteria	k__norank_d__Bacteria	p__Firmicutes	c__Bacilli	o__RF39	f__norank_o__RF39	g__norank_f__norank_o__RF39	s__uncultured_bacterium_g__norank_f__norank_o__RF39	ASV33	3	6.33641e-06	0	0	0	0	0	0	0	0	0	0	3	0	0	0	0	0	0	0	0	0	0	0	0	0	0	0	0	0	0
d__Bacteria	k__norank_d__Bacteria	p__Firmicutes	c__Clostridia	o__Oscillospirales	f__Oscillospiraceae	g__norank_f__Oscillospiraceae	s__uncultured_bacterium_g__norank_f__Oscillospiraceae	ASV1291	2	4.22428e-06	0	0	0	0	0	0	0	0	0	0	0	0	0	0	0	2	0	0	0	0	0	0	0	0	0	0	0	0	0
d__Bacteria	k__norank_d__Bacteria	p__Firmicutes	c__Bacilli	o__Lactobacillales	f__Lactobacillaceae	g__Lactobacillus	s__unclassified_g__Lactobacillus	ASV240	15	3.16821e-05	0	15	0	0	0	0	0	0	0	0	0	0	0	0	0	0	0	0	0	0	0	0	0	0	0	0	0	0	0
d__Bacteria	k__norank_d__Bacteria	p__Firmicutes	c__Clostridia	o__Clostridia_vadinBB60_group	f__norank_o__Clostridia_vadinBB60_group	g__norank_f__norank_o__Clostridia_vadinBB60_group	s__uncultured_bacterium_g__norank_f__norank_o__Clostridia_vadinBB60_group	ASV2023	2	4.22428e-06	0	2	0	0	0	0	0	0	0	0	0	0	0	0	0	0	0	0	0	0	0	0	0	0	0	0	0	0	0
d__Bacteria	k__norank_d__Bacteria	p__Firmicutes	c__Bacilli	o__RF39	f__norank_o__RF39	g__norank_f__norank_o__RF39	s__unclassified_g__norank_f__norank_o__RF39	ASV236	8	1.68971e-05	0	0	0	0	0	4	0	0	0	0	0	0	0	2	0	2	0	0	0	0	0	0	0	0	0	0	0	0	0
d__Bacteria	k__norank_d__Bacteria	p__Bacteroidota	c__Bacteroidia	o__Bacteroidales	f__Muribaculaceae	g__norank_f__Muribaculaceae	s__uncultured_Bacteroidales_bacterium_g__norank_f__Muribaculaceae	ASV988	121	0.000255569	0	0	0	0	0	0	0	0	17	48	0	0	0	38	0	0	0	18	0	0	0	0	0	0	0	0	0	0	0
d__Bacteria	k__norank_d__Bacteria	p__Firmicutes	c__Clostridia	o__Oscillospirales	f__Oscillospiraceae	g__norank_f__Oscillospiraceae	s__uncultured_bacterium_g__norank_f__Oscillospiraceae	ASV1582	44	9.29341e-05	0	0	0	0	0	0	0	0	0	0	0	0	0	0	0	0	0	21	0	0	0	0	0	0	23	0	0	0	0
d__Bacteria	k__norank_d__Bacteria	p__Bacteroidota	c__Bacteroidia	o__Bacteroidales	f__Muribaculaceae	g__norank_f__Muribaculaceae	s__uncultured_Bacteroidales_bacterium_g__norank_f__Muribaculaceae	ASV985	272	0.000574501	0	0	0	0	25	0	11	0	0	12	14	31	0	4	0	5	3	16	18	0	8	7	0	20	60	8	13	9	8
d__Bacteria	k__norank_d__Bacteria	p__Bacteroidota	c__Bacteroidia	o__Bacteroidales	f__Muribaculaceae	g__norank_f__Muribaculaceae	s__unclassified_g__norank_f__Muribaculaceae	ASV1122	12	2.53457e-05	0	0	0	0	0	0	0	0	0	0	0	0	0	0	0	0	0	0	0	0	0	0	0	0	12	0	0	0	0
d__Bacteria	k__norank_d__Bacteria	p__Firmicutes	c__Clostridia	o__Lachnospirales	f__Lachnospiraceae	g__Lachnospiraceae_UCG-004	s__uncultured_bacterium_g__Lachnospiraceae_UCG-004	ASV747	2	4.22428e-06	0	0	0	0	0	0	0	0	0	0	0	0	0	0	0	0	0	0	0	0	0	2	0	0	0	0	0	0	0
d__Bacteria	k__norank_d__Bacteria	p__Firmicutes	c__Clostridia	o__Lachnospirales	f__Lachnospiraceae	g__Lachnospiraceae_UCG-006	s__uncultured_bacterium_g__Lachnospiraceae_UCG-006	ASV2633	1458	0.0030795	10	7	5	0	0	0	0	3	17	0	0	0	0	0	146	121	34	36	45	49	335	275	62	0	136	63	81	33	0
d__Bacteria	k__norank_d__Bacteria	p__Firmicutes	c__Clostridia	o__Lachnospirales	f__Lachnospiraceae	g__unclassified_f__Lachnospiraceae	s__unclassified_f__Lachnospiraceae	ASV1237	1	2.11214e-06	0	0	0	0	0	0	0	0	0	0	0	0	0	0	0	0	0	0	0	0	0	0	0	0	1	0	0	0	0
d__Bacteria	k__norank_d__Bacteria	p__Firmicutes	c__Clostridia	o__Lachnospirales	f__Lachnospiraceae	g__Lachnospiraceae_NK4A136_group	s__unclassified_g__Lachnospiraceae_NK4A136_group	ASV1474	91	0.000192205	7	2	0	12	0	0	0	0	0	0	0	18	0	4	0	0	0	0	0	0	9	0	0	0	0	0	0	39	0
d__Bacteria	k__norank_d__Bacteria	p__Firmicutes	c__Clostridia	o__Oscillospirales	f__Ruminococcaceae	g__Harryflintia	s__uncultured_bacterium_g__Harryflintia	ASV1754	9	1.90092e-05	0	0	0	0	0	0	0	0	0	0	0	0	0	0	3	0	0	0	0	0	2	0	0	0	0	0	2	2	0
d__Bacteria	k__norank_d__Bacteria	p__Bacteroidota	c__Bacteroidia	o__Bacteroidales	f__Muribaculaceae	g__norank_f__Muribaculaceae	s__uncultured_bacterium_g__norank_f__Muribaculaceae	ASV1979	2	4.22428e-06	0	0	0	0	0	0	0	0	0	0	0	0	0	0	0	0	0	2	0	0	0	0	0	0	0	0	0	0	0
d__Bacteria	k__norank_d__Bacteria	p__Firmicutes	c__Clostridia	o__Lachnospirales	f__Lachnospiraceae	g__unclassified_f__Lachnospiraceae	s__unclassified_f__Lachnospiraceae	ASV1788	2	4.22428e-06	0	0	0	0	0	0	0	0	0	0	0	0	0	0	0	0	0	0	0	0	0	2	0	0	0	0	0	0	0
d__Bacteria	k__norank_d__Bacteria	p__Actinobacteriota	c__Coriobacteriia	o__Coriobacteriales	f__Eggerthellaceae	g__Enterorhabdus	s__uncultured_bacterium_g__Enterorhabdus	ASV2824	94	0.000198541	0	11	0	0	0	0	0	2	0	0	0	0	0	0	3	0	13	0	25	0	0	36	0	3	0	0	0	1	0
d__Bacteria	k__norank_d__Bacteria	p__Firmicutes	c__Clostridia	o__unclassified_c__Clostridia	f__unclassified_c__Clostridia	g__unclassified_c__Clostridia	s__unclassified_c__Clostridia	ASV2121	1	2.11214e-06	0	0	0	0	0	0	0	0	0	0	0	0	0	0	0	0	0	0	0	0	0	0	1	0	0	0	0	0	0
d__Bacteria	k__norank_d__Bacteria	p__Actinobacteriota	c__Coriobacteriia	o__Coriobacteriales	f__Eggerthellaceae	g__Enterorhabdus	s__uncultured_bacterium_g__Enterorhabdus	ASV2826	228	0.000481567	0	4	0	0	0	59	0	0	7	0	6	0	0	0	8	16	0	0	0	15	0	16	0	13	17	16	4	47	0
d__Bacteria	k__norank_d__Bacteria	p__Firmicutes	c__Clostridia	o__Lachnospirales	f__Lachnospiraceae	g__Lachnospiraceae_NK4A136_group	s__unclassified_g__Lachnospiraceae_NK4A136_group	ASV1276	282	0.000595623	43	10	0	0	2	0	0	0	13	0	0	0	0	0	0	16	0	0	0	0	2	37	0	0	11	49	79	0	20
d__Bacteria	k__norank_d__Bacteria	p__Bacteroidota	c__Bacteroidia	o__Bacteroidales	f__Rikenellaceae	g__Alistipes	s__uncultured_bacterium_g__Alistipes	ASV531	1	2.11214e-06	0	0	0	0	0	0	0	0	0	0	0	0	0	0	0	0	0	0	0	0	0	0	0	0	1	0	0	0	0
d__Bacteria	k__norank_d__Bacteria	p__Firmicutes	c__Clostridia	o__Peptococcales	f__Peptococcaceae	g__norank_f__Peptococcaceae	s__uncultured_bacterium_g__norank_f__Peptococcaceae	ASV19	2	4.22428e-06	0	0	0	0	0	0	0	0	0	0	0	0	0	0	0	0	0	0	0	0	0	0	0	0	0	0	2	0	0
d__Bacteria	k__norank_d__Bacteria	p__Firmicutes	c__Clostridia	o__Lachnospirales	f__Lachnospiraceae	g__Lachnospiraceae_NK4A136_group	s__unclassified_g__Lachnospiraceae_NK4A136_group	ASV1273	12	2.53457e-05	0	0	0	0	0	0	0	0	0	0	0	0	0	12	0	0	0	0	0	0	0	0	0	0	0	0	0	0	0
d__Bacteria	k__norank_d__Bacteria	p__Firmicutes	c__Clostridia	o__Peptococcales	f__Peptococcaceae	g__norank_f__Peptococcaceae	s__uncultured_bacterium_g__norank_f__Peptococcaceae	ASV11	46	9.71583e-05	0	0	0	0	0	0	0	0	0	0	0	0	0	0	0	0	28	0	18	0	0	0	0	0	0	0	0	0	0
d__Bacteria	k__norank_d__Bacteria	p__Firmicutes	c__Clostridia	o__Peptococcales	f__Peptococcaceae	g__norank_f__Peptococcaceae	s__unclassified_g__norank_f__Peptococcaceae	ASV262	205	0.000432988	0	0	0	0	0	0	6	0	0	0	0	0	0	18	44	1	9	25	11	0	20	33	0	0	30	3	2	0	3
d__Bacteria	k__norank_d__Bacteria	p__Firmicutes	c__Clostridia	o__Lachnospirales	f__Lachnospiraceae	g__Lachnospiraceae_NK4A136_group	s__unclassified_g__Lachnospiraceae_NK4A136_group	ASV1330	1	2.11214e-06	0	0	0	0	0	0	0	0	0	0	0	0	0	0	0	0	0	0	1	0	0	0	0	0	0	0	0	0	0
d__Bacteria	k__norank_d__Bacteria	p__Bacteroidota	c__Bacteroidia	o__Bacteroidales	f__Muribaculaceae	g__norank_f__Muribaculaceae	s__uncultured_bacterium_g__norank_f__Muribaculaceae	ASV2777	2	4.22428e-06	0	0	0	0	0	0	0	2	0	0	0	0	0	0	0	0	0	0	0	0	0	0	0	0	0	0	0	0	0
d__Bacteria	k__norank_d__Bacteria	p__Patescibacteria	c__Saccharimonadia	o__Saccharimonadales	f__Saccharimonadaceae	g__Candidatus_Saccharimonas	s__uncultured_bacterium_g__Candidatus_Saccharimonas	ASV1784	1	2.11214e-06	0	0	0	0	0	0	0	0	0	0	0	0	0	0	0	0	0	0	1	0	0	0	0	0	0	0	0	0	0
d__Bacteria	k__norank_d__Bacteria	p__Firmicutes	c__Clostridia	o__Lachnospirales	f__Lachnospiraceae	g__unclassified_f__Lachnospiraceae	s__unclassified_f__Lachnospiraceae	ASV1173	1	2.11214e-06	0	0	0	0	0	0	0	0	0	0	0	0	0	0	0	0	0	1	0	0	0	0	0	0	0	0	0	0	0
d__Bacteria	k__norank_d__Bacteria	p__Bacteroidota	c__Bacteroidia	o__Bacteroidales	f__Muribaculaceae	g__norank_f__Muribaculaceae	s__uncultured_bacterium_g__norank_f__Muribaculaceae	ASV808	2267	0.00478822	36	127	17	0	8	128	4	73	5	32	17	157	2	25	108	154	131	184	111	72	141	77	126	187	186	111	0	30	18
d__Bacteria	k__norank_d__Bacteria	p__Firmicutes	c__Clostridia	o__Lachnospirales	f__Lachnospiraceae	g__unclassified_f__Lachnospiraceae	s__unclassified_f__Lachnospiraceae	ASV1305	1	2.11214e-06	0	0	0	0	0	0	0	0	0	0	0	0	0	0	0	0	0	0	0	0	1	0	0	0	0	0	0	0	0
d__Bacteria	k__norank_d__Bacteria	p__Firmicutes	c__Clostridia	o__Oscillospirales	f__Butyricicoccaceae	g__Butyricicoccus	s__uncultured_bacterium_g__Butyricicoccus	ASV2043	1	2.11214e-06	0	0	0	0	0	0	0	0	0	0	0	0	0	0	0	0	0	1	0	0	0	0	0	0	0	0	0	0	0
d__Bacteria	k__norank_d__Bacteria	p__Firmicutes	c__Clostridia	o__Clostridia_vadinBB60_group	f__norank_o__Clostridia_vadinBB60_group	g__norank_f__norank_o__Clostridia_vadinBB60_group	s__uncultured_bacterium_g__norank_f__norank_o__Clostridia_vadinBB60_group	ASV1411	3	6.33641e-06	0	0	0	0	0	0	0	0	0	0	0	2	0	0	0	1	0	0	0	0	0	0	0	0	0	0	0	0	0
d__Bacteria	k__norank_d__Bacteria	p__Bacteroidota	c__Bacteroidia	o__Bacteroidales	f__Muribaculaceae	g__norank_f__Muribaculaceae	s__uncultured_bacterium_g__norank_f__Muribaculaceae	ASV800	8	1.68971e-05	0	0	0	0	0	0	0	0	0	0	0	0	0	0	0	0	0	0	0	0	0	0	0	8	0	0	0	0	0
d__Bacteria	k__norank_d__Bacteria	p__Bacteroidota	c__Bacteroidia	o__Bacteroidales	f__Muribaculaceae	g__norank_f__Muribaculaceae	s__uncultured_bacterium_g__norank_f__Muribaculaceae	ASV801	3	6.33641e-06	0	0	0	0	0	0	0	0	0	0	0	0	0	0	0	0	0	0	0	0	0	0	0	0	0	0	3	0	0
d__Bacteria	k__norank_d__Bacteria	p__Firmicutes	c__Clostridia	o__Clostridia_UCG-014	f__norank_o__Clostridia_UCG-014	g__norank_f__norank_o__Clostridia_UCG-014	s__unclassified_g__norank_f__norank_o__Clostridia_UCG-014	ASV1271	120	0.000253457	0	28	0	0	0	29	0	18	4	0	0	0	0	8	0	0	0	1	1	0	0	0	1	0	10	10	6	4	0
d__Bacteria	k__norank_d__Bacteria	p__Firmicutes	c__Clostridia	o__Lachnospirales	f__Lachnospiraceae	g__Eubacterium_oxidoreducens_group	s__uncultured_bacterium_g__Eubacterium_oxidoreducens_group	ASV1683	2	4.22428e-06	0	0	0	0	0	0	0	0	0	0	0	0	0	0	0	0	0	0	0	0	0	0	0	0	0	0	2	0	0
d__Bacteria	k__norank_d__Bacteria	p__Cyanobacteria	c__Vampirivibrionia	o__Gastranaerophilales	f__norank_o__Gastranaerophilales	g__norank_f__norank_o__Gastranaerophilales	s__unclassified_g__norank_f__norank_o__Gastranaerophilales	ASV2268	63	0.000133065	0	0	0	0	0	0	0	0	0	0	1	3	6	0	9	0	2	2	0	11	10	6	0	4	2	5	2	0	0
d__Bacteria	k__norank_d__Bacteria	p__Bacteroidota	c__Bacteroidia	o__Bacteroidales	f__Rikenellaceae	g__Rikenellaceae_RC9_gut_group	s__uncultured_organism_g__Rikenellaceae_RC9_gut_group	ASV534	2705	0.00571333	48	162	57	0	32	92	77	87	2	21	5	317	32	42	91	100	41	292	84	15	130	39	386	371	83	86	0	4	9
d__Bacteria	k__norank_d__Bacteria	p__Firmicutes	c__Clostridia	o__Lachnospirales	f__Lachnospiraceae	g__unclassified_f__Lachnospiraceae	s__unclassified_f__Lachnospiraceae	ASV2655	186	0.000392858	19	0	0	0	0	0	0	0	0	0	0	0	0	0	0	0	0	0	0	73	0	0	0	0	94	0	0	0	0
d__Bacteria	k__norank_d__Bacteria	p__Firmicutes	c__Clostridia	o__Lachnospirales	f__Lachnospiraceae	g__unclassified_f__Lachnospiraceae	s__unclassified_f__Lachnospiraceae	ASV2657	11	2.32335e-05	0	0	0	0	0	0	0	0	0	0	0	0	0	0	0	0	0	0	4	0	0	0	0	0	0	0	7	0	0
d__Bacteria	k__norank_d__Bacteria	p__Firmicutes	c__Clostridia	o__Lachnospirales	f__Lachnospiraceae	g__unclassified_f__Lachnospiraceae	s__unclassified_f__Lachnospiraceae	ASV2656	75	0.00015841	2	0	0	0	0	0	0	0	0	0	0	2	0	0	0	7	0	11	5	6	0	0	12	0	26	0	0	0	4
d__Bacteria	k__norank_d__Bacteria	p__Firmicutes	c__Clostridia	o__Lachnospirales	f__Lachnospiraceae	g__unclassified_f__Lachnospiraceae	s__unclassified_f__Lachnospiraceae	ASV2653	9	1.90092e-05	0	0	0	0	0	0	0	0	0	0	0	0	1	0	2	0	0	0	0	0	0	5	0	0	0	0	1	0	0
d__Bacteria	k__norank_d__Bacteria	p__Firmicutes	c__Clostridia	o__Clostridia_vadinBB60_group	f__norank_o__Clostridia_vadinBB60_group	g__norank_f__norank_o__Clostridia_vadinBB60_group	s__uncultured_bacterium_g__norank_f__norank_o__Clostridia_vadinBB60_group	ASV1525	2	4.22428e-06	0	0	0	0	0	0	0	0	0	0	0	0	0	0	0	0	0	0	0	0	0	0	0	0	0	2	0	0	0
d__Bacteria	k__norank_d__Bacteria	p__Firmicutes	c__Bacilli	o__RF39	f__norank_o__RF39	g__norank_f__norank_o__RF39	s__unclassified_g__norank_f__norank_o__RF39	ASV167	1	2.11214e-06	0	0	0	0	0	0	0	0	0	0	0	0	0	0	0	0	0	0	0	0	1	0	0	0	0	0	0	0	0
d__Bacteria	k__norank_d__Bacteria	p__Firmicutes	c__Clostridia	o__Oscillospirales	f__Oscillospiraceae	g__unclassified_f__Oscillospiraceae	s__unclassified_f__Oscillospiraceae	ASV2555	12	2.53457e-05	0	0	0	0	0	0	0	0	0	0	0	0	0	0	0	0	0	0	0	0	0	0	0	0	0	0	12	0	0
d__Bacteria	k__norank_d__Bacteria	p__Desulfobacterota	c__Desulfovibrionia	o__Desulfovibrionales	f__Desulfovibrionaceae	g__norank_f__Desulfovibrionaceae	s__uncultured_bacterium_g__norank_f__Desulfovibrionaceae	ASV467	1	2.11214e-06	0	0	0	0	0	0	0	0	0	0	0	0	0	0	0	0	0	0	0	0	0	0	0	0	0	0	0	1	0
d__Bacteria	k__norank_d__Bacteria	p__Firmicutes	c__Bacilli	o__RF39	f__norank_o__RF39	g__norank_f__norank_o__RF39	s__unclassified_g__norank_f__norank_o__RF39	ASV169	9	1.90092e-05	0	0	0	0	0	0	0	0	0	0	0	0	0	0	0	0	0	0	0	0	0	2	0	0	0	0	0	0	7
d__Bacteria	k__norank_d__Bacteria	p__Firmicutes	c__Clostridia	o__Lachnospirales	f__Lachnospiraceae	g__Roseburia	s__uncultured_Clostridiales_bacterium_g__Roseburia	ASV2317	2	4.22428e-06	0	2	0	0	0	0	0	0	0	0	0	0	0	0	0	0	0	0	0	0	0	0	0	0	0	0	0	0	0
d__Bacteria	k__norank_d__Bacteria	p__Bacteroidota	c__Bacteroidia	o__Bacteroidales	f__unclassified_o__Bacteroidales	g__unclassified_o__Bacteroidales	s__unclassified_o__Bacteroidales	ASV1128	1	2.11214e-06	0	0	0	0	0	0	0	0	0	0	0	0	0	0	0	0	0	1	0	0	0	0	0	0	0	0	0	0	0
d__Bacteria	k__norank_d__Bacteria	p__Bacteroidota	c__Bacteroidia	o__Bacteroidales	f__Muribaculaceae	g__norank_f__Muribaculaceae	s__uncultured_bacterium_g__norank_f__Muribaculaceae	ASV393	4	8.44855e-06	0	0	0	0	0	0	0	0	0	0	0	0	0	0	0	0	0	0	0	0	0	0	0	4	0	0	0	0	0
d__Bacteria	k__norank_d__Bacteria	p__Bacteroidota	c__Bacteroidia	o__Bacteroidales	f__Muribaculaceae	g__norank_f__Muribaculaceae	s__uncultured_bacterium_g__norank_f__Muribaculaceae	ASV391	1	2.11214e-06	0	0	0	0	0	0	0	0	0	0	0	0	0	0	0	0	0	0	0	0	0	0	0	0	1	0	0	0	0
d__Bacteria	k__norank_d__Bacteria	p__Firmicutes	c__Clostridia	o__Oscillospirales	f__Oscillospiraceae	g__unclassified_f__Oscillospiraceae	s__unclassified_f__Oscillospiraceae	ASV1422	1	2.11214e-06	0	0	0	0	0	0	0	1	0	0	0	0	0	0	0	0	0	0	0	0	0	0	0	0	0	0	0	0	0
d__Bacteria	k__norank_d__Bacteria	p__Firmicutes	c__Clostridia	o__Lachnospirales	f__Lachnospiraceae	g__unclassified_f__Lachnospiraceae	s__unclassified_f__Lachnospiraceae	ASV2251	245	0.000517474	71	32	3	0	0	0	0	9	0	6	0	1	9	12	9	0	4	9	0	6	1	32	7	0	0	0	30	2	2
d__Bacteria	k__norank_d__Bacteria	p__Firmicutes	c__Clostridia	o__Oscillospirales	f__Ruminococcaceae	g__Ruminococcus	s__unclassified_g__Ruminococcus	ASV2228	1721	0.00363499	0	0	0	2	0	0	0	0	0	0	0	7	34	0	369	3	31	2	172	355	437	109	23	0	0	70	8	0	99
d__Bacteria	k__norank_d__Bacteria	p__Firmicutes	c__Clostridia	o__Lachnospirales	f__Lachnospiraceae	g__unclassified_f__Lachnospiraceae	s__unclassified_f__Lachnospiraceae	ASV2254	11	2.32335e-05	0	0	0	0	0	0	0	0	0	0	0	0	0	0	11	0	0	0	0	0	0	0	0	0	0	0	0	0	0
d__Bacteria	k__norank_d__Bacteria	p__Firmicutes	c__Clostridia	o__Lachnospirales	f__Lachnospiraceae	g__unclassified_f__Lachnospiraceae	s__unclassified_f__Lachnospiraceae	ASV2259	3	6.33641e-06	0	0	0	0	0	0	0	0	0	0	0	0	0	0	0	0	0	0	0	0	0	0	0	0	0	0	0	3	0
d__Bacteria	k__norank_d__Bacteria	p__Firmicutes	c__Clostridia	o__Lachnospirales	f__Lachnospiraceae	g__unclassified_f__Lachnospiraceae	s__unclassified_f__Lachnospiraceae	ASV2258	2	4.22428e-06	0	0	0	0	2	0	0	0	0	0	0	0	0	0	0	0	0	0	0	0	0	0	0	0	0	0	0	0	0
d__Bacteria	k__norank_d__Bacteria	p__Bacteroidota	c__Bacteroidia	o__Bacteroidales	f__Muribaculaceae	g__norank_f__Muribaculaceae	s__unclassified_g__norank_f__Muribaculaceae	ASV844	2	4.22428e-06	0	0	0	0	0	0	0	0	0	0	0	0	0	0	0	0	0	0	0	2	0	0	0	0	0	0	0	0	0
d__Bacteria	k__norank_d__Bacteria	p__Bacteroidota	c__Bacteroidia	o__Bacteroidales	f__Muribaculaceae	g__norank_f__Muribaculaceae	s__unclassified_g__norank_f__Muribaculaceae	ASV845	1	2.11214e-06	0	0	0	0	0	0	0	0	0	0	0	0	0	0	0	0	0	0	0	0	0	0	0	1	0	0	0	0	0
d__Bacteria	k__norank_d__Bacteria	p__Bacteroidota	c__Bacteroidia	o__Bacteroidales	f__unclassified_o__Bacteroidales	g__unclassified_o__Bacteroidales	s__unclassified_o__Bacteroidales	ASV433	1	2.11214e-06	0	0	0	0	0	0	0	0	0	0	0	0	0	0	0	0	0	0	0	1	0	0	0	0	0	0	0	0	0
d__Bacteria	k__norank_d__Bacteria	p__Proteobacteria	c__Gammaproteobacteria	o__Xanthomonadales	f__Xanthomonadaceae	g__Arenimonas	s__bacterium_CYCU-0215	ASV73	1	2.11214e-06	0	0	0	0	0	0	0	0	0	0	0	0	0	0	0	0	0	0	0	0	1	0	0	0	0	0	0	0	0
d__Bacteria	k__norank_d__Bacteria	p__Firmicutes	c__Clostridia	o__Lachnospirales	f__Lachnospiraceae	g__unclassified_f__Lachnospiraceae	s__unclassified_f__Lachnospiraceae	ASV2571	3	6.33641e-06	0	0	0	0	0	0	0	0	0	0	0	0	0	0	0	0	0	0	0	0	0	0	0	0	0	0	3	0	0
d__Bacteria	k__norank_d__Bacteria	p__Bacteroidota	c__Bacteroidia	o__Bacteroidales	f__unclassified_o__Bacteroidales	g__unclassified_o__Bacteroidales	s__unclassified_o__Bacteroidales	ASV945	3	6.33641e-06	0	0	0	0	0	0	0	0	0	0	0	0	0	0	0	0	0	0	0	0	0	0	0	3	0	0	0	0	0
d__Bacteria	k__norank_d__Bacteria	p__Firmicutes	c__Clostridia	o__Clostridia_vadinBB60_group	f__norank_o__Clostridia_vadinBB60_group	g__norank_f__norank_o__Clostridia_vadinBB60_group	s__unclassified_g__norank_f__norank_o__Clostridia_vadinBB60_group	ASV1548	108	0.000228111	8	0	0	0	0	0	0	0	0	0	0	0	0	97	0	0	1	0	0	0	0	0	0	0	0	2	0	0	0
d__Bacteria	k__norank_d__Bacteria	p__Firmicutes	c__Clostridia	o__Clostridia_vadinBB60_group	f__norank_o__Clostridia_vadinBB60_group	g__norank_f__norank_o__Clostridia_vadinBB60_group	s__unclassified_g__norank_f__norank_o__Clostridia_vadinBB60_group	ASV1549	12	2.53457e-05	0	1	0	0	0	0	0	0	0	0	0	0	0	0	0	1	3	0	0	0	0	0	0	3	0	0	0	0	4
d__Bacteria	k__norank_d__Bacteria	p__Firmicutes	c__Clostridia	o__Lachnospirales	f__Lachnospiraceae	g__Lachnospiraceae_NK4A136_group	s__Lachnospiraceae_bacterium_COE1	ASV1155	1	2.11214e-06	0	0	0	0	0	0	0	0	0	0	0	0	0	0	1	0	0	0	0	0	0	0	0	0	0	0	0	0	0
d__Bacteria	k__norank_d__Bacteria	p__Firmicutes	c__Clostridia	o__Lachnospirales	f__Lachnospiraceae	g__Lachnospiraceae_NK4A136_group	s__Lachnospiraceae_bacterium_COE1	ASV1158	2	4.22428e-06	2	0	0	0	0	0	0	0	0	0	0	0	0	0	0	0	0	0	0	0	0	0	0	0	0	0	0	0	0
d__Bacteria	k__norank_d__Bacteria	p__Proteobacteria	c__Gammaproteobacteria	o__Pasteurellales	f__Pasteurellaceae	g__Rodentibacter	s__unclassified_g__Rodentibacter	ASV190	23	4.85792e-05	0	0	0	0	0	0	0	0	0	0	1	0	0	0	0	0	4	0	1	5	0	0	0	0	0	0	10	1	1
d__Bacteria	k__norank_d__Bacteria	p__Proteobacteria	c__Alphaproteobacteria	o__Rhizobiales	f__Rhizobiaceae	g__Allorhizobium-Neorhizobium-Pararhizobium-Rhizobium	s__unclassified_g__Allorhizobium-Neorhizobium-Pararhizobium-Rhizobium	ASV2517	3	6.33641e-06	0	0	0	0	0	0	0	0	0	0	3	0	0	0	0	0	0	0	0	0	0	0	0	0	0	0	0	0	0
d__Bacteria	k__norank_d__Bacteria	p__Bacteroidota	c__Bacteroidia	o__Bacteroidales	f__unclassified_o__Bacteroidales	g__unclassified_o__Bacteroidales	s__unclassified_o__Bacteroidales	ASV547	1	2.11214e-06	0	0	0	0	0	0	0	0	0	0	0	0	0	0	0	0	0	0	0	0	0	0	0	0	1	0	0	0	0
d__Bacteria	k__norank_d__Bacteria	p__Firmicutes	c__Clostridia	o__Lachnospirales	f__Lachnospiraceae	g__Lachnospiraceae_UCG-001	s__unclassified_g__Lachnospiraceae_UCG-001	ASV2549	58	0.000122504	0	0	0	0	0	0	0	0	0	0	0	0	0	0	0	4	2	0	0	0	2	28	12	0	9	1	0	0	0
[truncated: 798 more rows]
