# Supplementary material for: Effects of Luteolin-7-O-Glucoside on Intestinal Microbiota Dysbiosis and Drug Resistance Transmission Caused by Raoultella ornithinolytica B1645-1: Modulating the Composition of Intestinal Microbiota and Promoting the Transfer of blaNDM-1 Gene from Genus Enterococcus to Lactobacillus in Mice
Source: Microorganisms. 2023 Oct 2;11(10):2477. doi: 10.3390/microorganisms11102477 (PMC10609467; doi:10.3390/microorganisms11102477)
Supplement: Supplementary file 1 [file microorganisms-11-02477-s001.zip › Supplementary Files/Table S2.xlsx]

## Sheet: Sheet1
Times	Sample ID	Firmicutes	Bacteroidota	Campilobacterota	Patescibacteria	Actinobacteriota	Desulfobacterota	Deferribacterota
48h	Con	47.81±17.33	43.01±16.38	3.29±1.97	1.62±0.93	1.73±1.77	1.78±1.31	0.51±080
	IF	79.45±24.33	14.39±17.78	0.58±0.63	3.24±4.92	1.77±0.64	0.48±0.50	0.06±0.06
	IFL3	75.99±9.75	10.19±9.19	10.88±8.71	0.27±0.10	0.65±0.52	0.39±0.64	1.59±2.83
	IFL6	64.24±17.23	22.11±15.78	10.00±8.01	1.63±1.56	0.83±0.48	0.73±0.29	0.32±0.27
